# Supplementary material for: Investigation of Differences in Fertility among Progenies from Self-Pollinated Chrysanthemum
Source: Int J Mol Sci. 2018 Mar 13;19(3):832. doi: 10.3390/ijms19030832 (PMC5877693; doi:10.3390/ijms19030832)
Supplement: Supplementary file 1 [file ijms-19-00832-s001.zip]

Archive with 9 entries (8 files):
- Supplementary files/
- Supplementary files/Table S1 Primer sequences of qRT-PCR for stigma transcriptome.doc
- Supplementary files/Table S2 Primer sequences of qRT-PCR for anther transcriptome.doc
- Supplementary files/Table S3 The 135 KEGG pathways of unigenes in stigma transcriptome .xls
- Supplementary files/Table S4 The 135 KEGG pathways of unigenes in anther transcriptome.xls
- Supplementary files/Table S5 DEGs in stigma transcriptome.xls
- Supplementary files/Table S6 The 134 pathways of DEGs in stigma transcriptome.xls
- Supplementary files/Table S7 DEGs in anther transcriptome.xls
- Supplementary files/Table S8 The 133 pathways of DEGs in anther transcriptome.xls
