# Supplementary material for: Investigation of Differences in Fertility among Progenies from Self-Pollinated Chrysanthemum
Source: Int J Mol Sci. 2018 Mar 13;19(3):832. doi: 10.3390/ijms19030832 (PMC5877693; doi:10.3390/ijms19030832)
Supplement: Supplementary file 1 [file ijms-19-00832-s001.zip › Supplementary files/Table S3 The 135 KEGG pathways of unigenes in stigma transcriptome .xls]

## Sheet: Sheet1
1. All-Unigene.fa
#	Pathway	All genes with pathway annotation (42586)	Pathway ID	Level 1	Level 2
1	Metabolic pathways	9116 (21.41%)	ko01100	Metabolism	Global and overview maps
2	Biosynthesis of secondary metabolites	5226 (12.27%)	ko01110	Metabolism	Global and overview maps
3	Plant-pathogen interaction	1712 (4.02%)	ko04626	Organismal Systems	Environmental adaptation
4	Endocytosis	1572 (3.69%)	ko04144	Cellular Processes	Transport and catabolism
5	Spliceosome	1565 (3.67%)	ko03040	Genetic Information Processing	Transcription
6	RNA transport	1473 (3.46%)	ko03013	Genetic Information Processing	Translation
7	Protein processing in endoplasmic reticulum	1464 (3.44%)	ko04141	Genetic Information Processing	Folding, sorting and degradation
8	Biosynthesis of amino acids	1380 (3.24%)	ko01230	Metabolism	Global and overview maps
9	Plant hormone signal transduction	1315 (3.09%)	ko04075	Environmental Information Processing	Signal transduction
10	Carbon metabolism	1310 (3.08%)	ko01200	Metabolism	Global and overview maps
11	Starch and sucrose metabolism	1250 (2.94%)	ko00500	Metabolism	Carbohydrate metabolism
12	Ribosome	1091 (2.56%)	ko03010	Genetic Information Processing	Translation
13	mRNA surveillance pathway	963 (2.26%)	ko03015	Genetic Information Processing	Translation
14	Purine metabolism	918 (2.16%)	ko00230	Metabolism	Nucleotide metabolism
15	RNA degradation	844 (1.98%)	ko03018	Genetic Information Processing	Folding, sorting and degradation
16	Glycolysis / Gluconeogenesis	772 (1.81%)	ko00010	Metabolism	Carbohydrate metabolism
17	Pyrimidine metabolism	770 (1.81%)	ko00240	Metabolism	Nucleotide metabolism
18	Ubiquitin mediated proteolysis	740 (1.74%)	ko04120	Genetic Information Processing	Folding, sorting and degradation
19	Amino sugar and nucleotide sugar metabolism	674 (1.58%)	ko00520	Metabolism	Carbohydrate metabolism
20	Phenylpropanoid biosynthesis	673 (1.58%)	ko00940	Metabolism	Biosynthesis of other secondary metabolites
21	Ribosome biogenesis in eukaryotes	638 (1.5%)	ko03008	Genetic Information Processing	Translation
22	DNA replication	636 (1.49%)	ko03030	Genetic Information Processing	Replication and repair
23	Nucleotide excision repair	635 (1.49%)	ko03420	Genetic Information Processing	Replication and repair
24	Aminoacyl-tRNA biosynthesis	627 (1.47%)	ko00970	Genetic Information Processing	Translation
25	Homologous recombination	617 (1.45%)	ko03440	Genetic Information Processing	Replication and repair
26	Mismatch repair	588 (1.38%)	ko03430	Genetic Information Processing	Replication and repair
27	Glycerophospholipid metabolism	568 (1.33%)	ko00564	Metabolism	Lipid metabolism
28	Pyruvate metabolism	519 (1.22%)	ko00620	Metabolism	Carbohydrate metabolism
29	Cysteine and methionine metabolism	487 (1.14%)	ko00270	Metabolism	Amino acid metabolism
30	Pentose and glucuronate interconversions	481 (1.13%)	ko00040	Metabolism	Carbohydrate metabolism
31	ABC transporters	480 (1.13%)	ko02010	Environmental Information Processing	Membrane transport
32	Oxidative phosphorylation	429 (1.01%)	ko00190	Metabolism	Energy metabolism
33	Carbon fixation in photosynthetic organisms	425 (1%)	ko00710	Metabolism	Energy metabolism
34	Peroxisome	413 (0.97%)	ko04146	Cellular Processes	Transport and catabolism
35	Glycerolipid metabolism	410 (0.96%)	ko00561	Metabolism	Lipid metabolism
36	Galactose metabolism	406 (0.95%)	ko00052	Metabolism	Carbohydrate metabolism
37	Fatty acid metabolism	405 (0.95%)	ko01212	Metabolism	Global and overview maps
38	Glyoxylate and dicarboxylate metabolism	401 (0.94%)	ko00630	Metabolism	Carbohydrate metabolism
39	Glycine, serine and threonine metabolism	387 (0.91%)	ko00260	Metabolism	Amino acid metabolism
40	Cyanoamino acid metabolism	375 (0.88%)	ko00460	Metabolism	Metabolism of other amino acids
41	Phagosome	370 (0.87%)	ko04145	Cellular Processes	Transport and catabolism
42	RNA polymerase	361 (0.85%)	ko03020	Genetic Information Processing	Transcription
43	Pentose phosphate pathway	360 (0.85%)	ko00030	Metabolism	Carbohydrate metabolism
44	Insulin resistance	347 (0.81%)	ko04931	Human Diseases	Endocrine and metabolic diseases
45	Phosphatidylinositol signaling system	343 (0.81%)	ko04070	Environmental Information Processing	Signal transduction
46	2-Oxocarboxylic acid metabolism	338 (0.79%)	ko01210	Metabolism	Global and overview maps
47	Fructose and mannose metabolism	327 (0.77%)	ko00051	Metabolism	Carbohydrate metabolism
48	Circadian rhythm - plant	320 (0.75%)	ko04712	Organismal Systems	Environmental adaptation
49	Stilbenoid, diarylheptanoid and gingerol biosynthesis	312 (0.73%)	ko00945	Metabolism	Biosynthesis of other secondary metabolites
50	Alanine, aspartate and glutamate metabolism	300 (0.7%)	ko00250	Metabolism	Amino acid metabolism
51	Regulation of autophagy	293 (0.69%)	ko04140	Cellular Processes	Transport and catabolism
52	Arginine biosynthesis	283 (0.66%)	ko00220	Metabolism	Amino acid metabolism
53	Other glycan degradation	279 (0.66%)	ko00511	Metabolism	Glycan biosynthesis and metabolism
54	Basal transcription factors	271 (0.64%)	ko03022	Genetic Information Processing	Transcription
55	Inositol phosphate metabolism	270 (0.63%)	ko00562	Metabolism	Carbohydrate metabolism
56	Valine, leucine and isoleucine degradation	269 (0.63%)	ko00280	Metabolism	Amino acid metabolism
57	Terpenoid backbone biosynthesis	268 (0.63%)	ko00900	Metabolism	Metabolism of terpenoids and polyketides
58	Ascorbate and aldarate metabolism	268 (0.63%)	ko00053	Metabolism	Carbohydrate metabolism
59	Base excision repair	266 (0.62%)	ko03410	Genetic Information Processing	Replication and repair
60	Phenylalanine, tyrosine and tryptophan biosynthesis	264 (0.62%)	ko00400	Metabolism	Amino acid metabolism
61	Glutathione metabolism	259 (0.61%)	ko00480	Metabolism	Metabolism of other amino acids
62	alpha-Linolenic acid metabolism	258 (0.61%)	ko00592	Metabolism	Lipid metabolism
63	Flavonoid biosynthesis	256 (0.6%)	ko00941	Metabolism	Biosynthesis of other secondary metabolites
64	Citrate cycle (TCA cycle)	252 (0.59%)	ko00020	Metabolism	Carbohydrate metabolism
65	Sphingolipid metabolism	245 (0.58%)	ko00600	Metabolism	Lipid metabolism
66	Nitrogen metabolism	244 (0.57%)	ko00910	Metabolism	Energy metabolism
67	Porphyrin and chlorophyll metabolism	237 (0.56%)	ko00860	Metabolism	Metabolism of cofactors and vitamins
68	Limonene and pinene degradation	228 (0.54%)	ko00903	Metabolism	Metabolism of terpenoids and polyketides
69	Proteasome	228 (0.54%)	ko03050	Genetic Information Processing	Folding, sorting and degradation
70	Arginine and proline metabolism	226 (0.53%)	ko00330	Metabolism	Amino acid metabolism
71	beta-Alanine metabolism	221 (0.52%)	ko00410	Metabolism	Metabolism of other amino acids
72	Propanoate metabolism	219 (0.51%)	ko00640	Metabolism	Carbohydrate metabolism
73	Ether lipid metabolism	218 (0.51%)	ko00565	Metabolism	Lipid metabolism
74	Tyrosine metabolism	210 (0.49%)	ko00350	Metabolism	Amino acid metabolism
75	Fatty acid biosynthesis	209 (0.49%)	ko00061	Metabolism	Lipid metabolism
76	Fatty acid degradation	209 (0.49%)	ko00071	Metabolism	Lipid metabolism
77	Phenylalanine metabolism	208 (0.49%)	ko00360	Metabolism	Amino acid metabolism
78	Carotenoid biosynthesis	188 (0.44%)	ko00906	Metabolism	Metabolism of terpenoids and polyketides
79	Diterpenoid biosynthesis	188 (0.44%)	ko00904	Metabolism	Metabolism of terpenoids and polyketides
80	N-Glycan biosynthesis	184 (0.43%)	ko00510	Metabolism	Glycan biosynthesis and metabolism
81	Steroid biosynthesis	184 (0.43%)	ko00100	Metabolism	Lipid metabolism
82	Ubiquinone and other terpenoid-quinone biosynthesis	182 (0.43%)	ko00130	Metabolism	Metabolism of cofactors and vitamins
83	Glycosaminoglycan degradation	169 (0.4%)	ko00531	Metabolism	Glycan biosynthesis and metabolism
84	Protein export	165 (0.39%)	ko03060	Genetic Information Processing	Folding, sorting and degradation
85	Biosynthesis of unsaturated fatty acids	163 (0.38%)	ko01040	Metabolism	Lipid metabolism
86	Cutin, suberine and wax biosynthesis	161 (0.38%)	ko00073	Metabolism	Lipid metabolism
87	Sulfur metabolism	157 (0.37%)	ko00920	Metabolism	Energy metabolism
88	Pantothenate and CoA biosynthesis	157 (0.37%)	ko00770	Metabolism	Metabolism of cofactors and vitamins
89	Tryptophan metabolism	156 (0.37%)	ko00380	Metabolism	Amino acid metabolism
90	Lysine degradation	156 (0.37%)	ko00310	Metabolism	Amino acid metabolism
91	SNARE interactions in vesicular transport	152 (0.36%)	ko04130	Genetic Information Processing	Folding, sorting and degradation
92	Zeatin biosynthesis	150 (0.35%)	ko00908	Metabolism	Metabolism of terpenoids and polyketides
93	Tropane, piperidine and pyridine alkaloid biosynthesis	147 (0.35%)	ko00960	Metabolism	Biosynthesis of other secondary metabolites
94	Isoquinoline alkaloid biosynthesis	145 (0.34%)	ko00950	Metabolism	Biosynthesis of other secondary metabolites
95	Flavone and flavonol biosynthesis	125 (0.29%)	ko00944	Metabolism	Biosynthesis of other secondary metabolites
96	Valine, leucine and isoleucine biosynthesis	124 (0.29%)	ko00290	Metabolism	Amino acid metabolism
97	Isoflavonoid biosynthesis	122 (0.29%)	ko00943	Metabolism	Biosynthesis of other secondary metabolites
98	Photosynthesis	117 (0.27%)	ko00195	Metabolism	Energy metabolism
99	Linoleic acid metabolism	113 (0.27%)	ko00591	Metabolism	Lipid metabolism
100	Fatty acid elongation	113 (0.27%)	ko00062	Metabolism	Lipid metabolism
101	Glycosphingolipid biosynthesis - ganglio series	110 (0.26%)	ko00604	Metabolism	Glycan biosynthesis and metabolism
102	Arachidonic acid metabolism	104 (0.24%)	ko00590	Metabolism	Lipid metabolism
103	Butanoate metabolism	100 (0.23%)	ko00650	Metabolism	Carbohydrate metabolism
104	Sesquiterpenoid and triterpenoid biosynthesis	98 (0.23%)	ko00909	Metabolism	Metabolism of terpenoids and polyketides
105	Biotin metabolism	92 (0.22%)	ko00780	Metabolism	Metabolism of cofactors and vitamins
106	Selenocompound metabolism	88 (0.21%)	ko00450	Metabolism	Metabolism of other amino acids
107	Monoterpenoid biosynthesis	88 (0.21%)	ko00902	Metabolism	Metabolism of terpenoids and polyketides
108	Lysine biosynthesis	87 (0.2%)	ko00300	Metabolism	Amino acid metabolism
109	Nicotinate and nicotinamide metabolism	85 (0.2%)	ko00760	Metabolism	Metabolism of cofactors and vitamins
110	Glycosylphosphatidylinositol(GPI)-anchor biosynthesis	72 (0.17%)	ko00563	Metabolism	Glycan biosynthesis and metabolism
111	Glucosinolate biosynthesis	71 (0.17%)	ko00966	Metabolism	Biosynthesis of other secondary metabolites
112	Histidine metabolism	68 (0.16%)	ko00340	Metabolism	Amino acid metabolism
113	One carbon pool by folate	66 (0.15%)	ko00670	Metabolism	Metabolism of cofactors and vitamins
114	Monobactam biosynthesis	65 (0.15%)	ko00261	Metabolism	Biosynthesis of other secondary metabolites
115	Folate biosynthesis	60 (0.14%)	ko00790	Metabolism	Metabolism of cofactors and vitamins
116	Sulfur relay system	57 (0.13%)	ko04122	Genetic Information Processing	Folding, sorting and degradation
117	Riboflavin metabolism	52 (0.12%)	ko00740	Metabolism	Metabolism of cofactors and vitamins
118	Vitamin B6 metabolism	52 (0.12%)	ko00750	Metabolism	Metabolism of cofactors and vitamins
119	Photosynthesis - antenna proteins	51 (0.12%)	ko00196	Metabolism	Energy metabolism
120	Other types of O-glycan biosynthesis	51 (0.12%)	ko00514	Metabolism	Glycan biosynthesis and metabolism
121	Anthocyanin biosynthesis	50 (0.12%)	ko00942	Metabolism	Biosynthesis of other secondary metabolites
122	C5-Branched dibasic acid metabolism	48 (0.11%)	ko00660	Metabolism	Carbohydrate metabolism
123	Thiamine metabolism	47 (0.11%)	ko00730	Metabolism	Metabolism of cofactors and vitamins
124	Synthesis and degradation of ketone bodies	43 (0.1%)	ko00072	Metabolism	Lipid metabolism
125	Degradation of aromatic compounds	41 (0.1%)	ko01220	Metabolism	Global and overview maps
126	Glycosphingolipid biosynthesis - globo series	40 (0.09%)	ko00603	Metabolism	Glycan biosynthesis and metabolism
127	Brassinosteroid biosynthesis	39 (0.09%)	ko00905	Metabolism	Metabolism of terpenoids and polyketides
128	Benzoxazinoid biosynthesis	35 (0.08%)	ko00402	Metabolism	Biosynthesis of other secondary metabolites
129	Non-homologous end-joining	35 (0.08%)	ko03450	Genetic Information Processing	Replication and repair
130	Indole alkaloid biosynthesis	23 (0.05%)	ko00901	Metabolism	Biosynthesis of other secondary metabolites
131	Taurine and hypotaurine metabolism	20 (0.05%)	ko00430	Metabolism	Metabolism of other amino acids
132	Lipoic acid metabolism	16 (0.04%)	ko00785	Metabolism	Metabolism of cofactors and vitamins
133	Vancomycin resistance	7 (0.02%)	ko01502	Human Diseases	Drug resistance
134	Caffeine metabolism	6 (0.01%)	ko00232	Metabolism	Biosynthesis of other secondary metabolites
135	Betalain biosynthesis	6 (0.01%)	ko00965	Metabolism	Biosynthesis of other secondary metabolites
#	Pathway	Differentially expressed genes
1	Metabolic pathways (no map in kegg database)	CL10003.Contig1_All, CL10009.Contig1_All, CL10009.Contig2_All, CL1001.Contig1_All, CL1001.Contig2_All, CL10024.Contig1_All, CL10024.Contig2_All, CL1003.Contig1_All, CL1003.Contig2_All, CL10033.Contig1_All, CL10033.Contig2_All, CL10035.Contig2_All, CL10035.Contig3_All, CL10036.Contig1_All, CL10036.Contig2_All, CL1004.Contig4_All, CL1006.Contig1_All, CL1006.Contig2_All, CL1006.Contig3_All, CL10060.…
2	Biosynthesis of secondary metabolites (no map in kegg database)	CL1001.Contig1_All, CL1001.Contig2_All, CL1003.Contig1_All, CL1003.Contig2_All, CL10033.Contig1_All, CL10033.Contig2_All, CL10035.Contig2_All, CL10035.Contig3_All, CL10036.Contig1_All, CL10036.Contig2_All, CL1004.Contig4_All, CL10060.Contig1_All, CL1007.Contig1_All, CL1007.Contig2_All, CL1007.Contig3_All, CL1007.Contig4_All, CL1008.Contig1_All, CL1008.Contig2_All, CL1008.Contig3_All, CL1008.Conti…
3	Plant-pathogen interaction	CL10007.Contig1_All, CL10007.Contig5_All, CL10093.Contig1_All, CL10137.Contig2_All, CL10350.Contig1_All, CL10350.Contig2_All, CL10440.Contig2_All, CL105.Contig4_All, CL10502.Contig2_All, CL10626.Contig1_All, CL10626.Contig2_All, CL10651.Contig1_All, CL10651.Contig2_All, CL10681.Contig1_All, CL10681.Contig2_All, CL10694.Contig1_All, CL10694.Contig2_All, CL10738.Contig1_All, CL10738.Contig2_All, CL…
4	Endocytosis	CL10019.Contig1_All, CL10019.Contig2_All, CL10080.Contig1_All, CL10080.Contig2_All, CL1018.Contig1_All, CL1018.Contig2_All, CL1018.Contig3_All, CL1018.Contig4_All, CL1020.Contig9_All, CL10201.Contig3_All, CL10201.Contig5_All, CL10239.Contig1_All, CL10239.Contig2_All, CL10239.Contig3_All, CL10256.Contig1_All, CL10256.Contig2_All, CL10268.Contig2_All, CL10340.Contig1_All, CL10340.Contig2_All, CL104…
5	Spliceosome	CL10084.Contig2_All, CL10094.Contig1_All, CL10130.Contig1_All, CL10130.Contig2_All, CL10130.Contig3_All, CL10130.Contig4_All, CL10228.Contig1_All, CL10228.Contig2_All, CL10256.Contig1_All, CL10256.Contig2_All, CL1028.Contig1_All, CL1028.Contig2_All, CL10318.Contig2_All, CL10394.Contig1_All, CL10394.Contig2_All, CL10425.Contig1_All, CL10425.Contig2_All, CL10498.Contig1_All, CL10498.Contig2_All, CL…
6	RNA transport	CL10067.Contig1_All, CL10067.Contig2_All, CL1008.Contig1_All, CL1008.Contig2_All, CL1008.Contig3_All, CL1008.Contig4_All, CL10270.Contig2_All, CL1028.Contig2_All, CL1034.Contig1_All, CL10355.Contig5_All, CL10445.Contig1_All, CL10445.Contig2_All, CL10445.Contig3_All, CL10486.Contig1_All, CL10486.Contig2_All, CL10613.Contig5_All, CL1064.Contig11_All, CL1064.Contig13_All, CL10676.Contig1_All, CL1067…
7	Protein processing in endoplasmic reticulum	CL10050.Contig1_All, CL10050.Contig2_All, CL10059.Contig1_All, CL10155.Contig1_All, CL10155.Contig2_All, CL10214.Contig1_All, CL10214.Contig2_All, CL10214.Contig3_All, CL10236.Contig1_All, CL10236.Contig4_All, CL10236.Contig6_All, CL10246.Contig1_All, CL10246.Contig2_All, CL10256.Contig1_All, CL10256.Contig2_All, CL10369.Contig1_All, CL10369.Contig2_All, CL10370.Contig1_All, CL10370.Contig2_All, …
8	Biosynthesis of amino acids	CL1001.Contig1_All, CL1001.Contig2_All, CL10060.Contig1_All, CL10142.Contig1_All, CL10142.Contig2_All, CL10168.Contig1_All, CL10168.Contig2_All, CL10170.Contig3_All, CL10170.Contig4_All, CL10170.Contig6_All, CL1019.Contig1_All, CL1019.Contig2_All, CL1019.Contig3_All, CL10214.Contig1_All, CL10214.Contig2_All, CL10214.Contig3_All, CL1024.Contig1_All, CL1024.Contig2_All, CL1024.Contig3_All, CL1024.C…
9	Plant hormone signal transduction	CL10021.Contig1_All, CL10021.Contig2_All, CL10241.Contig1_All, CL10241.Contig2_All, CL10366.Contig1_All, CL10366.Contig2_All, CL10366.Contig3_All, CL10384.Contig1_All, CL10384.Contig2_All, CL10395.Contig1_All, CL10395.Contig2_All, CL1050.Contig2_All, CL10509.Contig1_All, CL10509.Contig3_All, CL10509.Contig4_All, CL10536.Contig1_All, CL10536.Contig2_All, CL10536.Contig3_All, CL10628.Contig1_All, C…
10	Carbon metabolism	CL1001.Contig1_All, CL1001.Contig2_All, CL1006.Contig1_All, CL1006.Contig2_All, CL1006.Contig3_All, CL10060.Contig1_All, CL1009.Contig1_All, CL10118.Contig1_All, CL10118.Contig2_All, CL10142.Contig1_All, CL10142.Contig2_All, CL10214.Contig1_All, CL10214.Contig2_All, CL10214.Contig3_All, CL10416.Contig1_All, CL10416.Contig2_All, CL10426.Contig1_All, CL10426.Contig2_All, CL10434.Contig1_All, CL1043…
11	Starch and sucrose metabolism	CL1008.Contig1_All, CL1008.Contig2_All, CL1008.Contig3_All, CL1008.Contig4_All, CL10081.Contig2_All, CL10086.Contig1_All, CL10086.Contig2_All, CL10086.Contig3_All, CL10146.Contig1_All, CL10146.Contig3_All, CL10251.Contig1_All, CL10251.Contig2_All, CL10270.Contig2_All, CL10270.Contig3_All, CL10279.Contig1_All, CL10355.Contig2_All, CL10463.Contig2_All, CL10579.Contig1_All, CL10579.Contig2_All, CL10…
12	Ribosome	CL1002.Contig1_All, CL10051.Contig1_All, CL10051.Contig2_All, CL10051.Contig3_All, CL10071.Contig1_All, CL10071.Contig2_All, CL10080.Contig1_All, CL10080.Contig2_All, CL10142.Contig1_All, CL10142.Contig2_All, CL10215.Contig1_All, CL10215.Contig2_All, CL10216.Contig1_All, CL10216.Contig2_All, CL10278.Contig3_All, CL10280.Contig1_All, CL10280.Contig2_All, CL1029.Contig1_All, CL10294.Contig1_All, CL…
13	mRNA surveillance pathway	CL1008.Contig1_All, CL1008.Contig2_All, CL1008.Contig3_All, CL1008.Contig4_All, CL10092.Contig1_All, CL10092.Contig2_All, CL10092.Contig3_All, CL10092.Contig4_All, CL10092.Contig5_All, CL10127.Contig1_All, CL10270.Contig2_All, CL10334.Contig1_All, CL10334.Contig2_All, CL10334.Contig3_All, CL10355.Contig5_All, CL10613.Contig3_All, CL10623.Contig1_All, CL10623.Contig2_All, CL10730.Contig4_All, CL10…
14	Purine metabolism	CL1008.Contig1_All, CL1008.Contig2_All, CL1008.Contig3_All, CL1008.Contig4_All, CL10085.Contig1_All, CL10085.Contig2_All, CL10099.Contig1_All, CL10099.Contig3_All, CL10196.Contig2_All, CL10196.Contig3_All, CL10196.Contig4_All, CL10270.Contig2_All, CL10270.Contig3_All, CL10278.Contig2_All, CL10278.Contig3_All, CL10416.Contig1_All, CL10416.Contig2_All, CL10429.Contig2_All, CL10452.Contig1_All, CL10…
15	RNA degradation	CL10084.Contig2_All, CL10355.Contig5_All, CL10364.Contig1_All, CL10364.Contig2_All, CL10561.Contig3_All, CL10739.Contig1_All, CL10804.Contig1_All, CL10804.Contig2_All, CL10804.Contig3_All, CL11095.Contig1_All, CL11095.Contig2_All, CL11095.Contig3_All, CL11188.Contig3_All, CL11188.Contig4_All, CL11188.Contig5_All, CL11189.Contig1_All, CL11288.Contig1_All, CL11463.Contig3_All, CL115.Contig8_All, CL…
16	Glycolysis / Gluconeogenesis	CL10060.Contig1_All, CL1007.Contig1_All, CL1007.Contig2_All, CL1007.Contig3_All, CL1007.Contig4_All, CL1008.Contig1_All, CL1008.Contig2_All, CL1008.Contig3_All, CL1008.Contig4_All, CL10142.Contig1_All, CL10142.Contig2_All, CL10270.Contig2_All, CL10270.Contig3_All, CL10416.Contig1_All, CL10416.Contig2_All, CL10561.Contig1_All, CL10561.Contig2_All, CL10767.Contig1_All, CL10767.Contig3_All, CL10795.…
17	Pyrimidine metabolism	CL10075.Contig2_All, CL10075.Contig3_All, CL10085.Contig1_All, CL10085.Contig2_All, CL10099.Contig1_All, CL10099.Contig3_All, CL10196.Contig2_All, CL10196.Contig3_All, CL10196.Contig4_All, CL10278.Contig2_All, CL10278.Contig3_All, CL10321.Contig1_All, CL10321.Contig2_All, CL10413.Contig1_All, CL10413.Contig2_All, CL10413.Contig3_All, CL10413.Contig4_All, CL10413.Contig5_All, CL10452.Contig1_All, …
18	Ubiquitin mediated proteolysis	CL10030.Contig1_All, CL10030.Contig2_All, CL10126.Contig1_All, CL10139.Contig2_All, CL10139.Contig3_All, CL10139.Contig4_All, CL10139.Contig5_All, CL10155.Contig1_All, CL10155.Contig2_All, CL10197.Contig1_All, CL10197.Contig2_All, CL10197.Contig3_All, CL10369.Contig1_All, CL10369.Contig2_All, CL10371.Contig1_All, CL10371.Contig2_All, CL10425.Contig1_All, CL10425.Contig2_All, CL10514.Contig1_All, …
19	Amino sugar and nucleotide sugar metabolism	CL1008.Contig1_All, CL1008.Contig2_All, CL1008.Contig3_All, CL1008.Contig4_All, CL101.Contig10_All, CL101.Contig11_All, CL101.Contig1_All, CL101.Contig2_All, CL101.Contig4_All, CL101.Contig5_All, CL101.Contig6_All, CL101.Contig7_All, CL10270.Contig2_All, CL10270.Contig3_All, CL10279.Contig1_All, CL10424.Contig2_All, CL10579.Contig1_All, CL10579.Contig2_All, CL1069.Contig13_All, CL1069.Contig14_Al…
20	Phenylpropanoid biosynthesis	CL1003.Contig1_All, CL1003.Contig2_All, CL10033.Contig1_All, CL10033.Contig2_All, CL10036.Contig1_All, CL10036.Contig2_All, CL10127.Contig1_All, CL1016.Contig1_All, CL1016.Contig2_All, CL1016.Contig3_All, CL10220.Contig1_All, CL10220.Contig2_All, CL10263.Contig1_All, CL10263.Contig2_All, CL10291.Contig1_All, CL10291.Contig2_All, CL10342.Contig1_All, CL10342.Contig5_All, CL10431.Contig1_All, CL106…
21	Ribosome biogenesis in eukaryotes	CL1015.Contig4_All, CL1023.Contig2_All, CL10285.Contig1_All, CL10285.Contig2_All, CL10372.Contig1_All, CL10372.Contig2_All, CL10516.Contig2_All, CL1058.Contig1_All, CL1058.Contig2_All, CL1060.Contig1_All, CL1060.Contig2_All, CL1060.Contig3_All, CL1060.Contig4_All, CL1060.Contig5_All, CL10618.Contig2_All, CL11056.Contig2_All, CL11232.Contig4_All, CL11347.Contig2_All, CL11456.Contig1_All, CL11463.C…
22	DNA replication	CL10438.Contig2_All, CL10438.Contig3_All, CL10440.Contig1_All, CL10502.Contig2_All, CL10766.Contig1_All, CL10812.Contig1_All, CL10812.Contig3_All, CL10812.Contig8_All, CL10822.Contig1_All, CL10822.Contig2_All, CL10827.Contig1_All, CL10932.Contig1_All, CL10932.Contig3_All, CL10965.Contig1_All, CL10984.Contig3_All, CL11498.Contig1_All, CL11498.Contig2_All, CL11498.Contig3_All, CL11498.Contig4_All, …
23	Nucleotide excision repair	CL10438.Contig2_All, CL10438.Contig3_All, CL10440.Contig1_All, CL10488.Contig1_All, CL10488.Contig2_All, CL10502.Contig2_All, CL10766.Contig1_All, CL10812.Contig1_All, CL10812.Contig3_All, CL10812.Contig8_All, CL10932.Contig1_All, CL10932.Contig3_All, CL10955.Contig1_All, CL10955.Contig2_All, CL10965.Contig1_All, CL10984.Contig3_All, CL11062.Contig4_All, CL1141.Contig1_All, CL1141.Contig2_All, CL…
24	Aminoacyl-tRNA biosynthesis	CL10198.Contig1_All, CL10198.Contig2_All, CL10198.Contig3_All, CL10238.Contig1_All, CL10238.Contig2_All, CL10296.Contig1_All, CL10296.Contig2_All, CL103.Contig5_All, CL10629.Contig1_All, CL10629.Contig2_All, CL10718.Contig1_All, CL10718.Contig2_All, CL10773.Contig1_All, CL10773.Contig2_All, CL11005.Contig3_All, CL11051.Contig1_All, CL11051.Contig2_All, CL11051.Contig3_All, CL11075.Contig1_All, CL…
25	Homologous recombination	CL10249.Contig1_All, CL10249.Contig2_All, CL10438.Contig2_All, CL10438.Contig3_All, CL10440.Contig1_All, CL10502.Contig2_All, CL10761.Contig1_All, CL10761.Contig2_All, CL10766.Contig1_All, CL10812.Contig1_All, CL10812.Contig3_All, CL10812.Contig8_All, CL10932.Contig1_All, CL10932.Contig3_All, CL10984.Contig3_All, CL11122.Contig1_All, CL11338.Contig2_All, CL1155.Contig4_All, CL1155.Contig5_All, CL…
26	Mismatch repair	CL1.Contig10_All, CL1.Contig1_All, CL1.Contig2_All, CL1.Contig3_All, CL1.Contig5_All, CL1.Contig7_All, CL1.Contig8_All, CL1.Contig9_All, CL10257.Contig1_All, CL10438.Contig2_All, CL10438.Contig3_All, CL10440.Contig1_All, CL10502.Contig2_All, CL10766.Contig1_All, CL10812.Contig1_All, CL10812.Contig3_All, CL10812.Contig8_All, CL10932.Contig1_All, CL10932.Contig3_All, CL10984.Contig3_All, CL1155.Con…
27	Glycerophospholipid metabolism	CL1008.Contig1_All, CL1008.Contig2_All, CL1008.Contig3_All, CL1008.Contig4_All, CL10103.Contig1_All, CL10103.Contig2_All, CL1020.Contig9_All, CL10209.Contig1_All, CL10209.Contig2_All, CL10209.Contig3_All, CL10209.Contig4_All, CL10209.Contig5_All, CL10209.Contig6_All, CL10270.Contig2_All, CL10270.Contig3_All, CL10325.Contig1_All, CL10325.Contig2_All, CL10325.Contig3_All, CL10545.Contig1_All, CL105…
28	Pyruvate metabolism	CL1007.Contig1_All, CL1007.Contig2_All, CL1007.Contig3_All, CL1007.Contig4_All, CL10416.Contig1_All, CL10416.Contig2_All, CL10434.Contig1_All, CL10434.Contig2_All, CL10501.Contig1_All, CL10787.Contig1_All, CL10787.Contig2_All, CL10895.Contig1_All, CL10895.Contig2_All, CL11182.Contig12_All, CL11209.Contig1_All, CL11209.Contig2_All, CL11209.Contig3_All, CL11209.Contig4_All, CL11209.Contig5_All, CL1…
29	Cysteine and methionine metabolism	CL1001.Contig1_All, CL1001.Contig2_All, CL10214.Contig1_All, CL10214.Contig2_All, CL10214.Contig3_All, CL10426.Contig1_All, CL10426.Contig2_All, CL10470.Contig1_All, CL10470.Contig2_All, CL10470.Contig3_All, CL10470.Contig4_All, CL10470.Contig5_All, CL10470.Contig6_All, CL10701.Contig3_All, CL10748.Contig1_All, CL10748.Contig2_All, CL10748.Contig3_All, CL10748.Contig4_All, CL10748.Contig5_All, CL…
30	Pentose and glucuronate interconversions	CL1007.Contig1_All, CL1007.Contig2_All, CL1007.Contig3_All, CL1007.Contig4_All, CL10081.Contig2_All, CL10146.Contig1_All, CL10146.Contig3_All, CL10251.Contig1_All, CL10251.Contig2_All, CL10355.Contig2_All, CL10463.Contig2_All, CL10744.Contig1_All, CL10744.Contig2_All, CL10744.Contig3_All, CL1087.Contig1_All, CL11454.Contig1_All, CL11454.Contig2_All, CL11521.Contig10_All, CL11521.Contig11_All, CL1…
31	ABC transporters	CL10287.Contig1_All, CL10287.Contig2_All, CL10313.Contig3_All, CL10313.Contig4_All, CL10313.Contig5_All, CL10313.Contig6_All, CL10561.Contig1_All, CL10561.Contig2_All, CL10561.Contig3_All, CL10693.Contig1_All, CL10794.Contig1_All, CL11192.Contig1_All, CL11309.Contig1_All, CL11309.Contig2_All, CL11720.Contig1_All, CL11720.Contig2_All, CL11772.Contig1_All, CL11772.Contig2_All, CL12087.Contig1_All, …
32	Oxidative phosphorylation	CL10000.Contig1_All, CL10000.Contig2_All, CL10003.Contig1_All, CL10368.Contig1_All, CL10368.Contig2_All, CL10368.Contig3_All, CL10382.Contig1_All, CL10382.Contig2_All, CL10423.Contig2_All, CL10794.Contig1_All, CL11188.Contig1_All, CL11188.Contig2_All, CL1131.Contig1_All, CL1131.Contig2_All, CL1131.Contig3_All, CL11689.Contig1_All, CL11689.Contig2_All, CL12087.Contig1_All, CL12346.Contig1_All, CL1…
33	Carbon fixation in photosynthetic organisms	CL10060.Contig1_All, CL10142.Contig1_All, CL10142.Contig2_All, CL10500.Contig1_All, CL10500.Contig2_All, CL10500.Contig3_All, CL10501.Contig1_All, CL10561.Contig1_All, CL10561.Contig2_All, CL11182.Contig12_All, CL11262.Contig1_All, CL11314.Contig5_All, CL1183.Contig1_All, CL12160.Contig1_All, CL12160.Contig2_All, CL12257.Contig1_All, CL12257.Contig2_All, CL1238.Contig1_All, CL1238.Contig2_All, CL…
34	Peroxisome	CL10128.Contig1_All, CL10128.Contig2_All, CL10140.Contig1_All, CL10140.Contig2_All, CL10140.Contig3_All, CL10361.Contig1_All, CL10361.Contig2_All, CL10402.Contig1_All, CL10402.Contig2_All, CL10471.Contig1_All, CL10471.Contig2_All, CL10562.Contig2_All, CL10566.Contig1_All, CL10566.Contig2_All, CL10952.Contig1_All, CL10952.Contig2_All, CL10952.Contig3_All, CL10960.Contig1_All, CL10960.Contig2_All, …
35	Glycerolipid metabolism	CL1007.Contig1_All, CL1007.Contig2_All, CL1007.Contig3_All, CL1007.Contig4_All, CL1008.Contig1_All, CL1008.Contig2_All, CL1008.Contig3_All, CL1008.Contig4_All, CL10103.Contig1_All, CL10103.Contig2_All, CL10270.Contig2_All, CL10270.Contig3_All, CL10325.Contig1_All, CL10325.Contig2_All, CL10325.Contig3_All, CL10545.Contig1_All, CL10545.Contig2_All, CL10767.Contig1_All, CL10767.Contig3_All, CL10803.…
36	Galactose metabolism	CL1008.Contig1_All, CL1008.Contig2_All, CL1008.Contig3_All, CL1008.Contig4_All, CL10086.Contig1_All, CL10086.Contig2_All, CL10086.Contig3_All, CL101.Contig10_All, CL101.Contig11_All, CL101.Contig1_All, CL101.Contig2_All, CL101.Contig4_All, CL101.Contig5_All, CL101.Contig6_All, CL101.Contig7_All, CL10270.Contig2_All, CL10270.Contig3_All, CL10720.Contig1_All, CL10720.Contig2_All, CL10744.Contig1_Al…
37	Fatty acid metabolism	CL10437.Contig4_All, CL10446.Contig1_All, CL10446.Contig2_All, CL10473.Contig1_All, CL10473.Contig2_All, CL10566.Contig1_All, CL10566.Contig2_All, CL10726.Contig2_All, CL10726.Contig3_All, CL11209.Contig1_All, CL11209.Contig2_All, CL11209.Contig3_All, CL11209.Contig4_All, CL11209.Contig5_All, CL11595.Contig1_All, CL11595.Contig2_All, CL11595.Contig3_All, CL11595.Contig4_All, CL12361.Contig1_All, …
38	Glyoxylate and dicarboxylate metabolism	CL1009.Contig1_All, CL10115.Contig1_All, CL10652.Contig1_All, CL10652.Contig2_All, CL10960.Contig1_All, CL10960.Contig2_All, CL1118.Contig1_All, CL11209.Contig1_All, CL11209.Contig2_All, CL11209.Contig3_All, CL11209.Contig4_All, CL11209.Contig5_All, CL11215.Contig3_All, CL11230.Contig1_All, CL11230.Contig2_All, CL11271.Contig1_All, CL11271.Contig2_All, CL11356.Contig1_All, CL11356.Contig2_All, CL…
39	Glycine, serine and threonine metabolism	CL10405.Contig1_All, CL10405.Contig2_All, CL10748.Contig1_All, CL10748.Contig2_All, CL10748.Contig3_All, CL10748.Contig4_All, CL10748.Contig5_All, CL11056.Contig1_All, CL11271.Contig1_All, CL11271.Contig2_All, CL11356.Contig1_All, CL11356.Contig2_All, CL11828.Contig1_All, CL11828.Contig2_All, CL11828.Contig3_All, CL12059.Contig3_All, CL12110.Contig1_All, CL12370.Contig1_All, CL12370.Contig2_All, …
40	Cyanoamino acid metabolism	CL10146.Contig1_All, CL10146.Contig2_All, CL10146.Contig3_All, CL10535.Contig1_All, CL10535.Contig2_All, CL10906.Contig1_All, CL10906.Contig2_All, CL11056.Contig1_All, CL11056.Contig2_All, CL11319.Contig1_All, CL11319.Contig2_All, CL11319.Contig3_All, CL11319.Contig4_All, CL11319.Contig5_All, CL11572.Contig1_All, CL11572.Contig2_All, CL11816.Contig1_All, CL11816.Contig2_All, CL11816.Contig3_All, …
41	Phagosome	CL10206.Contig1_All, CL10206.Contig2_All, CL10382.Contig1_All, CL10382.Contig2_All, CL10463.Contig2_All, CL10861.Contig1_All, CL10861.Contig2_All, CL10988.Contig1_All, CL10988.Contig2_All, CL1111.Contig1_All, CL1111.Contig2_All, CL1111.Contig3_All, CL11890.Contig1_All, CL12203.Contig1_All, CL12203.Contig2_All, CL12284.Contig1_All, CL12284.Contig2_All, CL1233.Contig1_All, CL1233.Contig2_All, CL125…
42	RNA polymerase	CL10085.Contig1_All, CL10085.Contig2_All, CL10099.Contig1_All, CL10099.Contig3_All, CL10196.Contig2_All, CL10196.Contig3_All, CL10196.Contig4_All, CL10452.Contig1_All, CL10452.Contig2_All, CL10724.Contig1_All, CL10724.Contig2_All, CL10724.Contig3_All, CL10724.Contig4_All, CL10724.Contig5_All, CL10724.Contig6_All, CL10812.Contig1_All, CL10812.Contig5_All, CL10932.Contig1_All, CL10932.Contig2_All, …
43	Pentose phosphate pathway	CL1008.Contig1_All, CL1008.Contig2_All, CL1008.Contig3_All, CL1008.Contig4_All, CL10142.Contig1_All, CL10142.Contig2_All, CL10270.Contig2_All, CL10270.Contig3_All, CL10561.Contig1_All, CL10561.Contig2_All, CL10764.Contig1_All, CL10764.Contig2_All, CL10767.Contig1_All, CL10767.Contig3_All, CL11262.Contig1_All, CL11607.Contig1_All, CL11607.Contig2_All, CL11607.Contig3_All, CL11831.Contig2_All, CL11…
44	Insulin resistance	CL10084.Contig2_All, CL10203.Contig1_All, CL10203.Contig2_All, CL10626.Contig1_All, CL10626.Contig2_All, CL11185.Contig1_All, CL11185.Contig2_All, CL11202.Contig2_All, CL11202.Contig3_All, CL11258.Contig1_All, CL11258.Contig2_All, CL11386.Contig1_All, CL11386.Contig2_All, CL11422.Contig1_All, CL11422.Contig2_All, CL11422.Contig3_All, CL11422.Contig4_All, CL11463.Contig3_All, CL11511.Contig1_All, …
45	Phosphatidylinositol signaling system	CL10007.Contig1_All, CL10007.Contig5_All, CL10502.Contig2_All, CL1080.Contig1_All, CL1080.Contig2_All, CL1080.Contig6_All, CL10826.Contig2_All, CL10826.Contig3_All, CL10846.Contig1_All, CL10846.Contig2_All, CL10846.Contig3_All, CL10846.Contig4_All, CL10846.Contig5_All, CL10846.Contig6_All, CL11064.Contig2_All, CL11064.Contig3_All, CL11064.Contig4_All, CL11388.Contig1_All, CL11388.Contig2_All, CL1…
46	2-Oxocarboxylic acid metabolism	CL10170.Contig3_All, CL10170.Contig4_All, CL10170.Contig6_All, CL1051.Contig28_All, CL10748.Contig1_All, CL10748.Contig2_All, CL10748.Contig3_All, CL10748.Contig4_All, CL10748.Contig5_All, CL10985.Contig1_All, CL10985.Contig2_All, CL11230.Contig1_All, CL11230.Contig2_All, CL11616.Contig1_All, CL11616.Contig2_All, CL11816.Contig1_All, CL11816.Contig2_All, CL11816.Contig3_All, CL12257.Contig1_All, …
47	Fructose and mannose metabolism	CL10060.Contig1_All, CL10117.Contig1_All, CL10117.Contig2_All, CL10117.Contig3_All, CL10117.Contig4_All, CL10142.Contig1_All, CL10142.Contig2_All, CL10561.Contig1_All, CL10561.Contig2_All, CL11069.Contig1_All, CL11069.Contig2_All, CL11069.Contig3_All, CL11069.Contig4_All, CL11262.Contig1_All, CL11570.Contig1_All, CL11570.Contig2_All, CL11607.Contig1_All, CL11607.Contig2_All, CL11607.Contig3_All, …
48	Circadian rhythm - plant	CL10241.Contig1_All, CL1047.Contig1_All, CL10535.Contig1_All, CL10535.Contig2_All, CL10603.Contig1_All, CL10603.Contig2_All, CL10747.Contig1_All, CL10839.Contig1_All, CL10839.Contig2_All, CL10839.Contig3_All, CL10898.Contig1_All, CL10898.Contig2_All, CL11045.Contig1_All, CL11045.Contig3_All, CL11413.Contig1_All, CL11413.Contig2_All, CL11432.Contig1_All, CL11432.Contig3_All, CL11590.Contig1_All, C…
49	Stilbenoid, diarylheptanoid and gingerol biosynthesis	CL1003.Contig1_All, CL1003.Contig2_All, CL10033.Contig1_All, CL10033.Contig2_All, CL10036.Contig1_All, CL10036.Contig2_All, CL10153.Contig1_All, CL10153.Contig2_All, CL10220.Contig1_All, CL10220.Contig2_All, CL10266.Contig1_All, CL10291.Contig1_All, CL10291.Contig2_All, CL10407.Contig1_All, CL10407.Contig2_All, CL10431.Contig1_All, CL1082.Contig3_All, CL10847.Contig1_All, CL10847.Contig2_All, CL1…
50	Alanine, aspartate and glutamate metabolism	CL1024.Contig1_All, CL1024.Contig2_All, CL1024.Contig3_All, CL1024.Contig4_All, CL10437.Contig1_All, CL10472.Contig1_All, CL10472.Contig2_All, CL10652.Contig1_All, CL10652.Contig2_All, CL1118.Contig1_All, CL11190.Contig1_All, CL11190.Contig2_All, CL1180.Contig2_All, CL11832.Contig1_All, CL11850.Contig1_All, CL11850.Contig2_All, CL12046.Contig2_All, CL12148.Contig1_All, CL12148.Contig2_All, CL1225…
51	Regulation of autophagy	CL10084.Contig2_All, CL11185.Contig1_All, CL11185.Contig2_All, CL11463.Contig3_All, CL11475.Contig1_All, CL11475.Contig2_All, CL11511.Contig1_All, CL11511.Contig2_All, CL1170.Contig1_All, CL1170.Contig2_All, CL1170.Contig3_All, CL1170.Contig4_All, CL11708.Contig1_All, CL11708.Contig2_All, CL11708.Contig3_All, CL11746.Contig1_All, CL11746.Contig2_All, CL1175.Contig1_All, CL1175.Contig2_All, CL1186…
52	Arginine biosynthesis	CL1024.Contig1_All, CL1024.Contig2_All, CL1024.Contig3_All, CL1024.Contig4_All, CL10652.Contig1_All, CL10652.Contig2_All, CL10707.Contig1_All, CL10707.Contig2_All, CL1118.Contig1_All, CL1180.Contig2_All, CL12046.Contig2_All, CL12257.Contig1_All, CL12257.Contig2_All, CL12575.Contig1_All, CL12575.Contig2_All, CL12594.Contig1_All, CL12594.Contig2_All, CL12594.Contig3_All, CL12594.Contig4_All, CL1259…
53	Other glycan degradation	CL10227.Contig3_All, CL10562.Contig2_All, CL10720.Contig1_All, CL10720.Contig2_All, CL10894.Contig1_All, CL11572.Contig2_All, CL11813.Contig1_All, CL11813.Contig2_All, CL11813.Contig3_All, CL11816.Contig1_All, CL12275.Contig1_All, CL12354.Contig1_All, CL12487.Contig1_All, CL12487.Contig2_All, CL12555.Contig1_All, CL12555.Contig2_All, CL12555.Contig3_All, CL12555.Contig4_All, CL12617.Contig1_All, …
54	Basal transcription factors	CL10812.Contig1_All, CL10932.Contig1_All, CL11084.Contig2_All, CL11084.Contig3_All, CL11138.Contig1_All, CL11138.Contig2_All, CL11169.Contig1_All, CL11169.Contig2_All, CL11169.Contig3_All, CL11169.Contig4_All, CL11169.Contig5_All, CL11169.Contig6_All, CL11262.Contig1_All, CL1141.Contig1_All, CL1141.Contig2_All, CL1141.Contig3_All, CL1141.Contig4_All, CL11437.Contig1_All, CL11437.Contig2_All, CL11…
55	Inositol phosphate metabolism	CL10060.Contig1_All, CL1080.Contig1_All, CL1080.Contig2_All, CL1080.Contig6_All, CL10826.Contig2_All, CL10826.Contig3_All, CL10846.Contig1_All, CL10846.Contig2_All, CL10846.Contig3_All, CL10846.Contig4_All, CL10846.Contig5_All, CL10846.Contig6_All, CL11064.Contig2_All, CL11064.Contig3_All, CL11064.Contig4_All, CL11388.Contig1_All, CL11388.Contig2_All, CL11427.Contig1_All, CL11427.Contig2_All, CL1…
56	Valine, leucine and isoleucine degradation	CL1007.Contig1_All, CL1007.Contig2_All, CL1007.Contig3_All, CL1007.Contig4_All, CL10297.Contig1_All, CL10297.Contig2_All, CL10297.Contig3_All, CL10437.Contig4_All, CL1095.Contig1_All, CL1095.Contig2_All, CL1095.Contig3_All, CL11157.Contig1_All, CL11157.Contig2_All, CL11209.Contig1_All, CL11209.Contig2_All, CL11209.Contig3_All, CL11209.Contig4_All, CL11209.Contig5_All, CL11424.Contig1_All, CL11424…
57	Terpenoid backbone biosynthesis	CL10012.Contig1_All, CL10012.Contig2_All, CL10012.Contig3_All, CL10012.Contig4_All, CL10012.Contig5_All, CL10012.Contig6_All, CL10131.Contig1_All, CL10131.Contig2_All, CL10930.Contig1_All, CL11209.Contig1_All, CL11209.Contig2_All, CL11209.Contig3_All, CL11209.Contig4_All, CL11209.Contig5_All, CL11572.Contig1_All, CL11572.Contig2_All, CL11925.Contig1_All, CL11925.Contig2_All, CL12317.Contig1_All, …
58	Ascorbate and aldarate metabolism	CL1007.Contig1_All, CL1007.Contig2_All, CL1007.Contig3_All, CL1007.Contig4_All, CL10146.Contig1_All, CL10146.Contig3_All, CL10172.Contig1_All, CL10172.Contig2_All, CL10526.Contig1_All, CL10526.Contig2_All, CL10526.Contig3_All, CL11454.Contig1_All, CL11454.Contig2_All, CL11456.Contig1_All, CL11456.Contig2_All, CL1176.Contig1_All, CL1176.Contig2_All, CL11799.Contig1_All, CL1225.Contig1_All, CL1225.…
59	Base excision repair	CL10366.Contig1_All, CL10366.Contig2_All, CL10366.Contig3_All, CL10812.Contig1_All, CL10812.Contig3_All, CL10812.Contig8_All, CL10932.Contig1_All, CL10932.Contig3_All, CL10965.Contig1_All, CL10966.Contig1_All, CL10966.Contig2_All, CL11603.Contig1_All, CL1167.Contig1_All, CL1167.Contig2_All, CL1167.Contig3_All, CL11997.Contig1_All, CL11997.Contig2_All, CL11997.Contig3_All, CL11997.Contig4_All, CL1…
60	Phenylalanine, tyrosine and tryptophan biosynthesis	CL10168.Contig1_All, CL10168.Contig2_All, CL10405.Contig1_All, CL10405.Contig2_All, CL10882.Contig1_All, CL10882.Contig2_All, CL10882.Contig3_All, CL11394.Contig1_All, CL11394.Contig2_All, CL11806.Contig1_All, CL11806.Contig2_All, CL11970.Contig1_All, CL1200.Contig1_All, CL1200.Contig2_All, CL1200.Contig3_All, CL1200.Contig4_All, CL1200.Contig7_All, CL1200.Contig8_All, CL1200.Contig9_All, CL12023…
61	Glutathione metabolism	CL10172.Contig1_All, CL10172.Contig2_All, CL10683.Contig2_All, CL10683.Contig3_All, CL10683.Contig4_All, CL10764.Contig1_All, CL10764.Contig2_All, CL10871.Contig1_All, CL10871.Contig2_All, CL10871.Contig3_All, CL10871.Contig4_All, CL10871.Contig5_All, CL10871.Contig6_All, CL11323.Contig2_All, CL11657.Contig1_All, CL12046.Contig3_All, CL12080.Contig2_All, CL1212.Contig1_All, CL1212.Contig2_All, CL…
62	alpha-Linolenic acid metabolism	CL1011.Contig1_All, CL1011.Contig2_All, CL1011.Contig3_All, CL1011.Contig4_All, CL1011.Contig5_All, CL1011.Contig6_All, CL1011.Contig7_All, CL10403.Contig1_All, CL10403.Contig3_All, CL10549.Contig1_All, CL10549.Contig2_All, CL10915.Contig1_All, CL10915.Contig2_All, CL12702.Contig1_All, CL12702.Contig2_All, CL12702.Contig3_All, CL12705.Contig1_All, CL12705.Contig2_All, CL12705.Contig3_All, CL12705…
63	Flavonoid biosynthesis	CL1003.Contig1_All, CL1003.Contig2_All, CL10033.Contig1_All, CL10033.Contig2_All, CL10036.Contig1_All, CL10036.Contig2_All, CL10220.Contig1_All, CL10220.Contig2_All, CL10283.Contig2_All, CL10291.Contig1_All, CL10291.Contig2_All, CL10431.Contig1_All, CL1082.Contig3_All, CL10847.Contig1_All, CL10847.Contig2_All, CL11001.Contig1_All, CL11001.Contig2_All, CL11108.Contig1_All, CL11108.Contig2_All, CL1…
64	Citrate cycle (TCA cycle)	CL10118.Contig1_All, CL10118.Contig2_All, CL10434.Contig1_All, CL10434.Contig2_All, CL11230.Contig1_All, CL11230.Contig2_All, CL12059.Contig3_All, CL12897.Contig1_All, CL12959.Contig2_All, CL13295.Contig1_All, CL13295.Contig2_All, CL13459.Contig1_All, CL13459.Contig2_All, CL13459.Contig3_All, CL13459.Contig4_All, CL13951.Contig1_All, CL13951.Contig2_All, CL13951.Contig3_All, CL13951.Contig4_All, …
65	Sphingolipid metabolism	CL10720.Contig1_All, CL10720.Contig2_All, CL10749.Contig1_All, CL10749.Contig2_All, CL10749.Contig3_All, CL10894.Contig1_All, CL111.Contig1_All, CL111.Contig2_All, CL111.Contig3_All, CL111.Contig4_All, CL11149.Contig1_All, CL11149.Contig2_All, CL11149.Contig3_All, CL11813.Contig1_All, CL11813.Contig2_All, CL11813.Contig3_All, CL11838.Contig2_All, CL12487.Contig1_All, CL12487.Contig2_All, CL12582.…
66	Nitrogen metabolism	CL10115.Contig1_All, CL10437.Contig1_All, CL10652.Contig1_All, CL10652.Contig2_All, CL10941.Contig2_All, CL10944.Contig1_All, CL10944.Contig2_All, CL1118.Contig1_All, CL1180.Contig2_All, CL12046.Contig2_All, CL12148.Contig1_All, CL12148.Contig2_All, CL12594.Contig1_All, CL12594.Contig2_All, CL12594.Contig3_All, CL12594.Contig4_All, CL12594.Contig5_All, CL12594.Contig6_All, CL12868.Contig2_All, CL…
67	Porphyrin and chlorophyll metabolism	CL1004.Contig4_All, CL10146.Contig1_All, CL10146.Contig3_All, CL10337.Contig1_All, CL10337.Contig2_All, CL10718.Contig1_All, CL10718.Contig2_All, CL10723.Contig1_All, CL10723.Contig2_All, CL10723.Contig3_All, CL10940.Contig1_All, CL10940.Contig2_All, CL11295.Contig1_All, CL11295.Contig2_All, CL11454.Contig1_All, CL11454.Contig2_All, CL11572.Contig1_All, CL11572.Contig2_All, CL11812.Contig1_All, C…
68	Limonene and pinene degradation	CL1007.Contig1_All, CL1007.Contig2_All, CL1007.Contig3_All, CL1007.Contig4_All, CL10153.Contig1_All, CL10153.Contig2_All, CL10266.Contig1_All, CL10407.Contig1_All, CL10407.Contig2_All, CL10847.Contig1_All, CL10847.Contig2_All, CL13199.Contig1_All, CL13325.Contig2_All, CL13562.Contig1_All, CL13562.Contig2_All, CL13596.Contig1_All, CL13596.Contig2_All, CL1366.Contig1_All, CL1366.Contig2_All, CL1428…
69	Proteasome	CL10151.Contig1_All, CL10151.Contig2_All, CL10176.Contig2_All, CL10176.Contig3_All, CL10972.Contig1_All, CL10972.Contig2_All, CL11229.Contig1_All, CL11229.Contig2_All, CL11229.Contig3_All, CL11485.Contig1_All, CL11485.Contig2_All, CL1186.Contig2_All, CL1186.Contig4_All, CL11865.Contig1_All, CL11865.Contig2_All, CL11907.Contig2_All, CL12590.Contig1_All, CL12590.Contig2_All, CL1379.Contig5_All, CL1…
70	Arginine and proline metabolism	CL1007.Contig1_All, CL1007.Contig2_All, CL1007.Contig3_All, CL1007.Contig4_All, CL11529.Contig1_All, CL11529.Contig2_All, CL11903.Contig2_All, CL12257.Contig1_All, CL12257.Contig2_All, CL12575.Contig1_All, CL12575.Contig2_All, CL13109.Contig1_All, CL13109.Contig2_All, CL13109.Contig3_All, CL13226.Contig1_All, CL13226.Contig2_All, CL14099.Contig1_All, CL14398.Contig2_All, CL14741.Contig1_All, CL14…
71	beta-Alanine metabolism	CL1007.Contig1_All, CL1007.Contig2_All, CL1007.Contig3_All, CL1007.Contig4_All, CL10437.Contig4_All, CL11157.Contig1_All, CL11157.Contig2_All, CL11424.Contig1_All, CL11424.Contig2_All, CL11461.Contig1_All, CL11461.Contig2_All, CL11489.Contig1_All, CL11828.Contig1_All, CL11828.Contig2_All, CL11828.Contig3_All, CL12110.Contig1_All, CL13109.Contig1_All, CL13109.Contig2_All, CL13109.Contig3_All, CL13…
72	Propanoate metabolism	CL10118.Contig1_All, CL10118.Contig2_All, CL10297.Contig1_All, CL10297.Contig2_All, CL10297.Contig3_All, CL10437.Contig4_All, CL11157.Contig1_All, CL11157.Contig2_All, CL11209.Contig1_All, CL11209.Contig2_All, CL11209.Contig3_All, CL11209.Contig4_All, CL11209.Contig5_All, CL11424.Contig1_All, CL11424.Contig2_All, CL11461.Contig1_All, CL11461.Contig2_All, CL11489.Contig1_All, CL124.Contig2_All, CL…
73	Ether lipid metabolism	CL10103.Contig1_All, CL10103.Contig2_All, CL1020.Contig9_All, CL1087.Contig1_All, CL11390.Contig1_All, CL11552.Contig1_All, CL11608.Contig1_All, CL11608.Contig2_All, CL11758.Contig1_All, CL11758.Contig2_All, CL11888.Contig1_All, CL11888.Contig2_All, CL11888.Contig3_All, CL12274.Contig1_All, CL12274.Contig2_All, CL1251.Contig1_All, CL1251.Contig2_All, CL12630.Contig2_All, CL12630.Contig3_All, CL12…
74	Tyrosine metabolism	CL10882.Contig1_All, CL10882.Contig2_All, CL10882.Contig3_All, CL11327.Contig1_All, CL11327.Contig2_All, CL11356.Contig1_All, CL11612.Contig1_All, CL11612.Contig2_All, CL11801.Contig1_All, CL11801.Contig2_All, CL11801.Contig3_All, CL11801.Contig4_All, CL11828.Contig1_All, CL11828.Contig2_All, CL11828.Contig3_All, CL12072.Contig1_All, CL12072.Contig2_All, CL12110.Contig1_All, CL12257.Contig1_All, …
75	Fatty acid biosynthesis	CL10566.Contig1_All, CL10566.Contig2_All, CL12361.Contig1_All, CL12361.Contig2_All, CL1237.Contig1_All, CL1237.Contig2_All, CL124.Contig2_All, CL124.Contig6_All, CL1263.Contig1_All, CL1263.Contig2_All, CL1263.Contig3_All, CL1263.Contig4_All, CL1263.Contig5_All, CL1263.Contig6_All, CL13185.Contig1_All, CL13185.Contig2_All, CL13793.Contig1_All, CL13793.Contig2_All, CL14065.Contig11_All, CL14437.Con…
76	Fatty acid degradation	CL1007.Contig1_All, CL1007.Contig2_All, CL1007.Contig3_All, CL1007.Contig4_All, CL10437.Contig4_All, CL11209.Contig1_All, CL11209.Contig2_All, CL11209.Contig3_All, CL11209.Contig4_All, CL11209.Contig5_All, CL12072.Contig1_All, CL12072.Contig2_All, CL124.Contig2_All, CL14065.Contig11_All, CL14459.Contig1_All, CL14459.Contig2_All, CL14519.Contig2_All, CL14587.Contig1_All, CL14587.Contig2_All, CL147…
77	Phenylalanine metabolism	CL10263.Contig1_All, CL10263.Contig2_All, CL10291.Contig1_All, CL10291.Contig2_All, CL10342.Contig1_All, CL10342.Contig5_All, CL10882.Contig1_All, CL10882.Contig2_All, CL10882.Contig3_All, CL11356.Contig1_All, CL11801.Contig1_All, CL11801.Contig2_All, CL11801.Contig3_All, CL11801.Contig4_All, CL11828.Contig1_All, CL11828.Contig2_All, CL11828.Contig3_All, CL12110.Contig1_All, CL12257.Contig1_All, …
78	Carotenoid biosynthesis	CL10510.Contig1_All, CL10510.Contig2_All, CL11819.Contig1_All, CL11819.Contig2_All, CL11996.Contig2_All, CL11996.Contig3_All, CL12195.Contig1_All, CL12195.Contig2_All, CL12517.Contig2_All, CL12767.Contig1_All, CL12767.Contig2_All, CL13061.Contig1_All, CL13061.Contig3_All, CL1314.Contig2_All, CL13180.Contig1_All, CL13180.Contig2_All, CL13319.Contig2_All, CL13537.Contig3_All, CL13694.Contig1_All, C…
79	Diterpenoid biosynthesis	CL10035.Contig2_All, CL10035.Contig3_All, CL10561.Contig1_All, CL11262.Contig1_All, CL11881.Contig1_All, CL11881.Contig2_All, CL1297.Contig1_All, CL1297.Contig2_All, CL1297.Contig3_All, CL132.Contig3_All, CL14485.Contig1_All, CL14485.Contig3_All, CL14660.Contig1_All, CL14814.Contig1_All, CL14814.Contig5_All, CL1482.Contig4_All, CL1906.Contig1_All, CL1906.Contig2_All, CL1988.Contig3_All, CL2167.Co…
80	N-Glycan biosynthesis	CL10110.Contig1_All, CL10110.Contig2_All, CL10214.Contig1_All, CL10214.Contig2_All, CL10214.Contig3_All, CL10509.Contig1_All, CL10509.Contig3_All, CL10509.Contig4_All, CL11021.Contig1_All, CL11021.Contig2_All, CL11067.Contig1_All, CL11067.Contig2_All, CL11067.Contig3_All, CL11303.Contig1_All, CL11453.Contig1_All, CL11695.Contig1_All, CL11695.Contig2_All, CL11800.Contig2_All, CL11804.Contig1_All, …
81	Steroid biosynthesis	CL10848.Contig1_All, CL10848.Contig2_All, CL10848.Contig3_All, CL11181.Contig1_All, CL11181.Contig2_All, CL11181.Contig3_All, CL11262.Contig1_All, CL11532.Contig3_All, CL12174.Contig2_All, CL12174.Contig4_All, CL12174.Contig6_All, CL12178.Contig1_All, CL12178.Contig2_All, CL13936.Contig1_All, CL13936.Contig2_All, CL14180.Contig2_All, CL14260.Contig1_All, CL14814.Contig1_All, CL14814.Contig4_All, …
82	Ubiquinone and other terpenoid-quinone biosynthesis	CL10263.Contig1_All, CL10263.Contig2_All, CL10342.Contig1_All, CL10342.Contig5_All, CL10882.Contig1_All, CL10882.Contig2_All, CL10882.Contig3_All, CL10995.Contig2_All, CL11356.Contig1_All, CL1146.Contig1_All, CL1146.Contig2_All, CL1146.Contig3_All, CL1146.Contig4_All, CL1262.Contig1_All, CL13141.Contig1_All, CL13141.Contig2_All, CL1332.Contig2_All, CL1332.Contig3_All, CL1332.Contig4_All, CL13508.…
83	Glycosaminoglycan degradation	CL10720.Contig1_All, CL10720.Contig2_All, CL10894.Contig1_All, CL11813.Contig1_All, CL11813.Contig2_All, CL11813.Contig3_All, CL12487.Contig1_All, CL12487.Contig2_All, CL12737.Contig1_All, CL12737.Contig2_All, CL13432.Contig1_All, CL13432.Contig2_All, CL13987.Contig5_All, CL14536.Contig1_All, CL14536.Contig2_All, CL14536.Contig3_All, CL14536.Contig4_All, CL14536.Contig5_All, CL14612.Contig1_All, …
84	Protein export	CL10122.Contig1_All, CL10122.Contig2_All, CL10181.Contig1_All, CL10181.Contig2_All, CL10463.Contig2_All, CL10620.Contig1_All, CL11293.Contig1_All, CL11293.Contig2_All, CL11293.Contig3_All, CL11486.Contig1_All, CL11486.Contig2_All, CL11486.Contig3_All, CL11486.Contig4_All, CL11701.Contig1_All, CL11701.Contig2_All, CL12132.Contig1_All, CL12132.Contig2_All, CL124.Contig1_All, CL12403.Contig1_All, CL…
85	Biosynthesis of unsaturated fatty acids	CL10446.Contig1_All, CL10446.Contig2_All, CL10473.Contig1_All, CL10473.Contig2_All, CL10566.Contig1_All, CL10566.Contig2_All, CL10726.Contig2_All, CL10726.Contig3_All, CL1214.Contig1_All, CL1214.Contig2_All, CL1214.Contig3_All, CL12485.Contig1_All, CL12485.Contig2_All, CL12485.Contig3_All, CL13251.Contig2_All, CL13793.Contig1_All, CL13793.Contig2_All, CL14222.Contig1_All, CL14222.Contig2_All, CL1…
86	Cutin, suberine and wax biosynthesis	CL10266.Contig1_All, CL10397.Contig1_All, CL10397.Contig2_All, CL10397.Contig3_All, CL10562.Contig2_All, CL10952.Contig1_All, CL10952.Contig2_All, CL10952.Contig3_All, CL11285.Contig1_All, CL11285.Contig2_All, CL11816.Contig3_All, CL12042.Contig1_All, CL12042.Contig2_All, CL12209.Contig1_All, CL12209.Contig2_All, CL12699.Contig1_All, CL13504.Contig1_All, CL13504.Contig2_All, CL13504.Contig3_All, …
87	Sulfur metabolism	CL1001.Contig1_All, CL1001.Contig2_All, CL10214.Contig1_All, CL10214.Contig2_All, CL10214.Contig3_All, CL10426.Contig1_All, CL10426.Contig2_All, CL1077.Contig1_All, CL1077.Contig2_All, CL1077.Contig3_All, CL1098.Contig1_All, CL11800.Contig2_All, CL11804.Contig1_All, CL11804.Contig2_All, CL11804.Contig3_All, CL12118.Contig1_All, CL12118.Contig2_All, CL12978.Contig1_All, CL12978.Contig2_All, CL1307…
88	Pantothenate and CoA biosynthesis	CL10170.Contig3_All, CL10170.Contig4_All, CL10170.Contig6_All, CL103.Contig1_All, CL103.Contig7_All, CL10344.Contig1_All, CL10344.Contig2_All, CL1051.Contig28_All, CL11447.Contig1_All, CL11447.Contig2_All, CL11616.Contig1_All, CL11616.Contig2_All, CL12329.Contig1_All, CL12329.Contig2_All, CL12329.Contig3_All, CL12550.Contig1_All, CL12550.Contig2_All, CL13200.Contig1_All, CL13200.Contig2_All, CL13…
89	Tryptophan metabolism	CL10009.Contig1_All, CL10009.Contig2_All, CL1007.Contig1_All, CL1007.Contig2_All, CL1007.Contig3_All, CL1007.Contig4_All, CL10285.Contig1_All, CL10285.Contig2_All, CL10802.Contig1_All, CL10802.Contig2_All, CL10802.Contig3_All, CL10802.Contig4_All, CL10985.Contig1_All, CL10985.Contig2_All, CL11209.Contig1_All, CL11209.Contig2_All, CL11209.Contig3_All, CL11209.Contig4_All, CL11209.Contig5_All, CL11…
90	Lysine degradation	CL1007.Contig1_All, CL1007.Contig2_All, CL1007.Contig3_All, CL1007.Contig4_All, CL10270.Contig7_All, CL10493.Contig2_All, CL10775.Contig1_All, CL10775.Contig2_All, CL10916.Contig1_All, CL10916.Contig2_All, CL10916.Contig3_All, CL11062.Contig4_All, CL11112.Contig1_All, CL11112.Contig2_All, CL11209.Contig1_All, CL11209.Contig2_All, CL11209.Contig3_All, CL11209.Contig4_All, CL11209.Contig5_All, CL12…
91	SNARE interactions in vesicular transport	CL10206.Contig1_All, CL10206.Contig2_All, CL10758.Contig1_All, CL10758.Contig2_All, CL10967.Contig1_All, CL10967.Contig2_All, CL1144.Contig1_All, CL1144.Contig2_All, CL1144.Contig3_All, CL1144.Contig4_All, CL1144.Contig5_All, CL11825.Contig1_All, CL11825.Contig2_All, CL13191.Contig1_All, CL13191.Contig2_All, CL13287.Contig1_All, CL13524.Contig1_All, CL13524.Contig2_All, CL13524.Contig3_All, CL140…
92	Zeatin biosynthesis	CL10146.Contig3_All, CL1029.Contig2_All, CL11225.Contig2_All, CL11414.Contig1_All, CL11414.Contig2_All, CL11454.Contig1_All, CL11454.Contig2_All, CL11454.Contig3_All, CL11924.Contig1_All, CL11924.Contig2_All, CL1215.Contig1_All, CL1215.Contig2_All, CL1215.Contig3_All, CL1215.Contig4_All, CL12525.Contig1_All, CL12525.Contig2_All, CL12525.Contig3_All, CL12643.Contig1_All, CL12643.Contig2_All, CL131…
93	Tropane, piperidine and pyridine alkaloid biosynthesis	CL10882.Contig1_All, CL10882.Contig2_All, CL10882.Contig3_All, CL11356.Contig1_All, CL11828.Contig1_All, CL11828.Contig2_All, CL11828.Contig3_All, CL12110.Contig1_All, CL12257.Contig1_All, CL12257.Contig2_All, CL12575.Contig1_All, CL12575.Contig2_All, CL1332.Contig2_All, CL1332.Contig3_All, CL1332.Contig4_All, CL13438.Contig2_All, CL13438.Contig3_All, CL13987.Contig2_All, CL13987.Contig3_All, CL1…
94	Isoquinoline alkaloid biosynthesis	CL10882.Contig1_All, CL10882.Contig2_All, CL10882.Contig3_All, CL11612.Contig1_All, CL11612.Contig2_All, CL11828.Contig1_All, CL11828.Contig2_All, CL11828.Contig3_All, CL12110.Contig1_All, CL12257.Contig1_All, CL12257.Contig2_All, CL12374.Contig1_All, CL12374.Contig2_All, CL12575.Contig1_All, CL12575.Contig2_All, CL1332.Contig2_All, CL1332.Contig3_All, CL1332.Contig4_All, CL13438.Contig2_All, CL1…
95	Flavone and flavonol biosynthesis	CL10847.Contig1_All, CL10847.Contig2_All, CL11529.Contig1_All, CL11529.Contig2_All, CL11826.Contig1_All, CL11826.Contig2_All, CL11826.Contig3_All, CL1215.Contig1_All, CL1215.Contig2_All, CL1215.Contig3_All, CL1215.Contig4_All, CL12525.Contig1_All, CL12525.Contig2_All, CL12525.Contig3_All, CL12643.Contig1_All, CL12643.Contig2_All, CL13113.Contig2_All, CL14453.Contig1_All, CL14453.Contig2_All, CL14…
96	Valine, leucine and isoleucine biosynthesis	CL10170.Contig3_All, CL10170.Contig4_All, CL10170.Contig6_All, CL1051.Contig28_All, CL11616.Contig1_All, CL11616.Contig2_All, CL12550.Contig1_All, CL12550.Contig2_All, CL13873.Contig1_All, CL13873.Contig2_All, CL14591.Contig1_All, CL14591.Contig2_All, CL14591.Contig3_All, CL14591.Contig4_All, CL14591.Contig5_All, CL14790.Contig2_All, CL14790.Contig3_All, CL14790.Contig4_All, CL15144.Contig4_All, …
97	Isoflavonoid biosynthesis	CL10366.Contig1_All, CL10366.Contig2_All, CL10366.Contig3_All, CL1040.Contig1_All, CL1040.Contig2_All, CL1040.Contig3_All, CL1040.Contig4_All, CL1040.Contig5_All, CL11529.Contig1_All, CL11529.Contig2_All, CL11826.Contig3_All, CL13048.Contig1_All, CL13048.Contig2_All, CL13304.Contig1_All, CL13304.Contig2_All, CL13603.Contig1_All, CL13603.Contig2_All, CL1366.Contig1_All, CL1366.Contig2_All, CL13991…
98	Photosynthesis	CL10850.Contig1_All, CL10850.Contig2_All, CL10942.Contig1_All, CL10942.Contig2_All, CL1131.Contig1_All, CL1131.Contig2_All, CL1131.Contig3_All, CL1153.Contig1_All, CL1153.Contig2_All, CL11563.Contig1_All, CL11818.Contig1_All, CL11818.Contig2_All, CL12346.Contig1_All, CL12346.Contig3_All, CL12455.Contig1_All, CL12455.Contig2_All, CL13561.Contig1_All, CL13561.Contig2_All, CL14050.Contig1_All, CL146…
99	Linoleic acid metabolism	CL10582.Contig1_All, CL10582.Contig2_All, CL10774.Contig1_All, CL10774.Contig2_All, CL10774.Contig3_All, CL10774.Contig4_All, CL10774.Contig5_All, CL10915.Contig1_All, CL10915.Contig2_All, CL12705.Contig1_All, CL12705.Contig2_All, CL12705.Contig3_All, CL12705.Contig4_All, CL13446.Contig1_All, CL13446.Contig3_All, CL1439.Contig1_All, CL15140.Contig4_All, CL15140.Contig6_All, CL15140.Contig7_All, C…
100	Fatty acid elongation	CL11438.Contig1_All, CL11438.Contig2_All, CL11595.Contig1_All, CL11595.Contig2_All, CL11595.Contig3_All, CL11595.Contig4_All, CL1214.Contig1_All, CL1214.Contig2_All, CL1214.Contig3_All, CL12878.Contig1_All, CL12878.Contig2_All, CL12878.Contig3_All, CL13251.Contig2_All, CL13265.Contig1_All, CL13265.Contig2_All, CL1354.Contig5_All, CL1354.Contig6_All, CL1354.Contig7_All, CL1354.Contig8_All, CL14222…
101	Glycosphingolipid biosynthesis - ganglio series	CL10720.Contig1_All, CL10720.Contig2_All, CL10894.Contig1_All, CL11813.Contig1_All, CL11813.Contig2_All, CL11813.Contig3_All, CL12487.Contig1_All, CL12487.Contig2_All, CL13432.Contig1_All, CL13432.Contig2_All, CL14536.Contig1_All, CL14536.Contig2_All, CL14536.Contig3_All, CL14536.Contig4_All, CL14536.Contig5_All, CL14612.Contig1_All, CL14612.Contig2_All, CL1477.Contig1_All, CL14816.Contig1_All, C…
102	Arachidonic acid metabolism	CL10683.Contig2_All, CL10683.Contig3_All, CL10683.Contig4_All, CL1334.Contig2_All, CL14398.Contig1_All, CL14398.Contig2_All, CL1464.Contig2_All, CL14741.Contig1_All, CL14953.Contig11_All, CL14953.Contig16_All, CL1529.Contig1_All, CL1529.Contig2_All, CL1805.Contig1_All, CL1805.Contig2_All, CL1805.Contig3_All, CL1805.Contig4_All, CL2064.Contig2_All, CL2076.Contig1_All, CL2076.Contig2_All, CL2076.Co…
103	Butanoate metabolism	CL10170.Contig3_All, CL10170.Contig4_All, CL10170.Contig6_All, CL1051.Contig28_All, CL11209.Contig1_All, CL11209.Contig2_All, CL11209.Contig3_All, CL11209.Contig4_All, CL11209.Contig5_All, CL11616.Contig1_All, CL11616.Contig2_All, CL11850.Contig1_All, CL11850.Contig2_All, CL11892.Contig1_All, CL11892.Contig2_All, CL12063.Contig1_All, CL12063.Contig2_All, CL12603.Contig1_All, CL12603.Contig2_All, …
104	Sesquiterpenoid and triterpenoid biosynthesis	CL12022.Contig1_All, CL12022.Contig2_All, CL12174.Contig2_All, CL12174.Contig4_All, CL12174.Contig6_All, CL13221.Contig1_All, CL13221.Contig2_All, CL13221.Contig3_All, CL13304.Contig1_All, CL13304.Contig2_All, CL13603.Contig1_All, CL13603.Contig2_All, CL15338.Contig1_All, CL15344.Contig1_All, CL15344.Contig2_All, CL15344.Contig3_All, CL15344.Contig4_All, CL15344.Contig5_All, CL1634.Contig4_All, C…
105	Biotin metabolism	CL10566.Contig1_All, CL10566.Contig2_All, CL12044.Contig1_All, CL12044.Contig2_All, CL12361.Contig1_All, CL12361.Contig2_All, CL1237.Contig1_All, CL1237.Contig2_All, CL1263.Contig1_All, CL1263.Contig2_All, CL1263.Contig3_All, CL1263.Contig4_All, CL1263.Contig5_All, CL1263.Contig6_All, CL13793.Contig1_All, CL13793.Contig2_All, CL1628.Contig1_All, CL1628.Contig2_All, CL1628.Contig3_All, CL1628.Cont…
106	Selenocompound metabolism	CL10278.Contig2_All, CL10278.Contig3_All, CL10413.Contig1_All, CL10413.Contig2_All, CL10413.Contig3_All, CL10413.Contig4_All, CL10413.Contig5_All, CL10470.Contig1_All, CL10470.Contig2_All, CL10470.Contig3_All, CL10470.Contig4_All, CL10470.Contig5_All, CL10470.Contig6_All, CL10701.Contig3_All, CL1138.Contig2_All, CL1138.Contig3_All, CL1138.Contig4_All, CL1138.Contig5_All, CL11705.Contig2_All, CL13…
107	Monoterpenoid biosynthesis	CL10492.Contig1_All, CL10492.Contig2_All, CL11137.Contig1_All, CL11137.Contig2_All, CL11575.Contig2_All, CL1250.Contig1_All, CL14371.Contig1_All, CL14371.Contig2_All, CL14953.Contig11_All, CL14953.Contig16_All, CL2360.Contig1_All, CL2360.Contig2_All, CL2360.Contig3_All, CL2839.Contig10_All, CL2839.Contig11_All, CL2839.Contig12_All, CL2839.Contig1_All, CL2839.Contig2_All, CL2839.Contig3_All, CL283…
108	Lysine biosynthesis	CL10748.Contig1_All, CL10748.Contig2_All, CL10748.Contig3_All, CL10748.Contig4_All, CL10748.Contig5_All, CL11056.Contig1_All, CL11172.Contig2_All, CL11584.Contig18_All, CL11584.Contig28_All, CL11584.Contig6_All, CL12496.Contig1_All, CL12496.Contig2_All, CL13900.Contig1_All, CL14521.Contig2_All, CL15249.Contig1_All, CL2632.Contig1_All, CL2632.Contig2_All, CL2819.Contig1_All, CL2819.Contig2_All, CL…
109	Nicotinate and nicotinamide metabolism	CL10361.Contig1_All, CL10361.Contig2_All, CL11426.Contig1_All, CL11426.Contig2_All, CL11426.Contig3_All, CL12437.Contig2_All, CL1282.Contig1_All, CL1282.Contig2_All, CL1282.Contig3_All, CL1282.Contig4_All, CL1282.Contig5_All, CL13052.Contig2_All, CL14267.Contig1_All, CL14267.Contig2_All, CL1462.Contig1_All, CL1462.Contig2_All, CL1462.Contig3_All, CL14620.Contig1_All, CL14620.Contig2_All, CL14620.…
110	Glycosylphosphatidylinositol(GPI)-anchor biosynthesis	CL10129.Contig1_All, CL10129.Contig2_All, CL10806.Contig1_All, CL10806.Contig2_All, CL10806.Contig3_All, CL11135.Contig1_All, CL11135.Contig2_All, CL11256.Contig1_All, CL11256.Contig2_All, CL11256.Contig3_All, CL12666.Contig1_All, CL12666.Contig2_All, CL226.Contig2_All, CL226.Contig3_All, CL226.Contig4_All, CL226.Contig5_All, CL226.Contig6_All, CL2792.Contig1_All, CL2792.Contig2_All, CL2792.Conti…
111	Glucosinolate biosynthesis	CL10985.Contig1_All, CL10985.Contig2_All, CL11816.Contig1_All, CL11816.Contig2_All, CL11816.Contig3_All, CL13070.Contig1_All, CL13070.Contig2_All, CL13325.Contig1_All, CL13844.Contig2_All, CL179.Contig2_All, CL1793.Contig1_All, CL1793.Contig2_All, CL1957.Contig2_All, CL2878.Contig2_All, CL3918.Contig1_All, CL3918.Contig2_All, CL3918.Contig3_All, CL3918.Contig4_All, CL4305.Contig1_All, CL5343.Cont…
112	Histidine metabolism	CL1007.Contig1_All, CL1007.Contig2_All, CL1007.Contig3_All, CL1007.Contig4_All, CL1019.Contig1_All, CL1019.Contig2_All, CL1019.Contig3_All, CL11096.Contig1_All, CL11096.Contig2_All, CL11096.Contig3_All, CL1188.Contig4_All, CL14785.Contig3_All, CL3048.Contig1_All, CL3048.Contig2_All, CL3048.Contig3_All, CL3048.Contig5_All, CL3415.Contig1_All, CL3881.Contig1_All, CL3881.Contig2_All, CL3904.Contig2_…
113	One carbon pool by folate	CL1006.Contig1_All, CL1006.Contig2_All, CL1006.Contig3_All, CL1161.Contig22_All, CL12370.Contig1_All, CL12370.Contig2_All, CL12370.Contig3_All, CL13967.Contig1_All, CL1823.Contig1_All, CL1823.Contig2_All, CL183.Contig1_All, CL183.Contig2_All, CL183.Contig3_All, CL2741.Contig1_All, CL2741.Contig2_All, CL3097.Contig1_All, CL3097.Contig2_All, CL4245.Contig1_All, CL4245.Contig2_All, CL5397.Contig1_Al…
114	Monobactam biosynthesis	CL10748.Contig1_All, CL10748.Contig2_All, CL10748.Contig3_All, CL10748.Contig4_All, CL10748.Contig5_All, CL11056.Contig1_All, CL11172.Contig2_All, CL12496.Contig1_All, CL12496.Contig2_All, CL13900.Contig1_All, CL14521.Contig2_All, CL2819.Contig1_All, CL2819.Contig2_All, CL3677.Contig1_All, CL3677.Contig2_All, CL3677.Contig3_All, CL3677.Contig5_All, CL3677.Contig6_All, CL3677.Contig7_All, CL3841.C…
115	Folate biosynthesis	CL11071.Contig1_All, CL11071.Contig2_All, CL11071.Contig3_All, CL1161.Contig22_All, CL1390.Contig1_All, CL1390.Contig2_All, CL1390.Contig3_All, CL1390.Contig4_All, CL14318.Contig1_All, CL14349.Contig2_All, CL5059.Contig2_All, CL5225.Contig1_All, CL5225.Contig2_All, CL5225.Contig3_All, CL5225.Contig4_All, CL5760.Contig1_All, CL5760.Contig2_All, CL5760.Contig3_All, CL5760.Contig4_All, CL6274.Contig…
116	Sulfur relay system	CL10763.Contig1_All, CL10763.Contig2_All, CL10763.Contig3_All, CL11071.Contig1_All, CL11071.Contig2_All, CL11071.Contig3_All, CL11344.Contig1_All, CL11344.Contig2_All, CL11344.Contig3_All, CL11942.Contig1_All, CL11942.Contig2_All, CL11942.Contig3_All, CL11942.Contig4_All, CL13224.Contig2_All, CL1390.Contig1_All, CL1390.Contig2_All, CL1390.Contig3_All, CL1390.Contig4_All, CL14937.Contig2_All, CL14…
117	Riboflavin metabolism	CL11088.Contig1_All, CL11088.Contig2_All, CL11558.Contig1_All, CL11558.Contig2_All, CL11920.Contig1_All, CL11920.Contig2_All, CL11920.Contig3_All, CL11920.Contig4_All, CL1437.Contig4_All, CL14647.Contig1_All, CL14647.Contig2_All, CL15044.Contig1_All, CL1738.Contig1_All, CL1738.Contig2_All, CL2740.Contig2_All, CL3389.Contig3_All, CL3668.Contig1_All, CL3668.Contig2_All, CL4224.Contig1_All, CL4224.C…
118	Vitamin B6 metabolism	CL10208.Contig2_All, CL10499.Contig1_All, CL11286.Contig1_All, CL11286.Contig2_All, CL12543.Contig1_All, CL12543.Contig2_All, CL14748.Contig1_All, CL14748.Contig2_All, CL14748.Contig3_All, CL14748.Contig4_All, CL14748.Contig5_All, CL3120.Contig1_All, CL3120.Contig2_All, CL3120.Contig3_All, CL3120.Contig4_All, CL4719.Contig1_All, CL4719.Contig2_All, CL4719.Contig3_All, CL4719.Contig4_All, CL5741.C…
119	Photosynthesis - antenna proteins	CL11400.Contig1_All, CL11400.Contig2_All, CL11400.Contig3_All, CL1477.Contig3_All, CL1477.Contig5_All, CL1477.Contig6_All, CL15079.Contig1_All, CL3091.Contig10_All, CL3091.Contig11_All, CL3091.Contig1_All, CL3091.Contig2_All, CL3091.Contig3_All, CL3091.Contig4_All, CL3091.Contig5_All, CL3091.Contig6_All, CL3091.Contig7_All, CL3091.Contig8_All, CL3091.Contig9_All, CL3388.Contig1_All, CL3388.Contig…
120	Other types of O-glycan biosynthesis	CL11969.Contig1_All, CL11969.Contig2_All, CL11969.Contig3_All, CL14234.Contig1_All, CL14234.Contig2_All, CL2106.Contig3_All, CL2106.Contig4_All, CL2106.Contig5_All, CL2228.Contig1_All, CL2228.Contig2_All, CL2228.Contig3_All, CL2228.Contig4_All, CL268.Contig2_All, CL3581.Contig1_All, CL3581.Contig2_All, CL3581.Contig3_All, CL4412.Contig1_All, CL4412.Contig2_All, CL4708.Contig9_All, CL5667.Contig1_…
121	Anthocyanin biosynthesis	CL1040.Contig1_All, CL1040.Contig2_All, CL1040.Contig3_All, CL1040.Contig4_All, CL1040.Contig5_All, CL10687.Contig1_All, CL10687.Contig2_All, CL10687.Contig3_All, CL11578.Contig1_All, CL11578.Contig2_All, CL13389.Contig1_All, CL13419.Contig2_All, CL3222.Contig2_All, CL3588.Contig1_All, CL3588.Contig2_All, CL4487.Contig1_All, CL4487.Contig2_All, CL4487.Contig3_All, CL6349.Contig2_All, CL6491.Conti…
122	C5-Branched dibasic acid metabolism	CL10170.Contig3_All, CL10170.Contig4_All, CL10170.Contig6_All, CL1051.Contig28_All, CL11616.Contig1_All, CL11616.Contig2_All, CL13873.Contig1_All, CL13873.Contig2_All, CL14790.Contig2_All, CL14790.Contig3_All, CL14790.Contig4_All, CL15144.Contig4_All, CL15230.Contig1_All, CL15230.Contig2_All, CL2259.Contig1_All, CL2259.Contig2_All, CL3987.Contig3_All, CL3987.Contig4_All, CL4028.Contig1_All, CL402…
123	Thiamine metabolism	CL10698.Contig1_All, CL10698.Contig2_All, CL11344.Contig1_All, CL11344.Contig2_All, CL11344.Contig3_All, CL11845.Contig1_All, CL11845.Contig2_All, CL1322.Contig1_All, CL1322.Contig2_All, CL1322.Contig3_All, CL1322.Contig4_All, CL1322.Contig5_All, CL15410.Contig1_All, CL15410.Contig2_All, CL15410.Contig3_All, CL15410.Contig4_All, CL15410.Contig6_All, CL3121.Contig1_All, CL3121.Contig2_All, CL3121.…
124	Synthesis and degradation of ketone bodies	CL11209.Contig1_All, CL11209.Contig2_All, CL11209.Contig3_All, CL11209.Contig4_All, CL11209.Contig5_All, CL12063.Contig1_All, CL12063.Contig2_All, CL13374.Contig11_All, CL13374.Contig12_All, CL13374.Contig13_All, CL13374.Contig15_All, CL13374.Contig2_All, CL13374.Contig3_All, CL13374.Contig4_All, CL13374.Contig5_All, CL13374.Contig6_All, CL13374.Contig7_All, CL13374.Contig8_All, CL14811.Contig1_A…
125	Degradation of aromatic compounds	CL12072.Contig1_All, CL12072.Contig2_All, CL124.Contig2_All, CL13141.Contig1_All, CL13141.Contig2_All, CL14459.Contig1_All, CL14459.Contig2_All, CL2290.Contig1_All, CL2290.Contig2_All, CL2290.Contig3_All, CL2290.Contig4_All, CL2290.Contig5_All, CL2290.Contig6_All, CL2782.Contig2_All, CL2869.Contig1_All, CL2869.Contig2_All, CL2869.Contig3_All, CL2869.Contig4_All, CL2869.Contig5_All, CL2869.Contig6…
126	Glycosphingolipid biosynthesis - globo series	CL2047.Contig2_All, CL2775.Contig1_All, CL2775.Contig2_All, CL5071.Contig1_All, CL6996.Contig1_All, CL6996.Contig2_All, CL6996.Contig3_All, CL6996.Contig4_All, CL6996.Contig5_All, CL6996.Contig6_All, CL6996.Contig7_All, CL6996.Contig8_All, CL7566.Contig1_All, CL7566.Contig2_All, CL7768.Contig1_All, CL7768.Contig2_All, CL7768.Contig3_All, Unigene11067_All, Unigene1316_All, Unigene13404_All, Unigen…
127	Brassinosteroid biosynthesis	CL14221.Contig7_All, CL2589.Contig1_All, CL3477.Contig1_All, CL3477.Contig2_All, CL3477.Contig3_All, CL8019.Contig1_All, CL9545.Contig1_All, CL9960.Contig2_All, Unigene10251_All, Unigene12552_All, Unigene12658_All, Unigene13257_All, Unigene14045_All, Unigene15126_All, Unigene15422_All, Unigene15462_All, Unigene16367_All, Unigene1646_All, Unigene16577_All, Unigene17018_All, Unigene17821_All, Unige…
128	Benzoxazinoid biosynthesis	CL182.Contig1_All, CL182.Contig2_All, CL1936.Contig1_All, CL1936.Contig2_All, CL1936.Contig3_All, CL235.Contig13_All, CL235.Contig17_All, CL235.Contig1_All, CL235.Contig2_All, CL235.Contig3_All, CL3855.Contig1_All, CL4696.Contig1_All, CL4696.Contig2_All, CL5926.Contig2_All, CL5926.Contig3_All, CL5926.Contig4_All, CL5926.Contig5_All, CL5926.Contig6_All, Unigene11197_All, Unigene13490_All, Unigene1…
129	Non-homologous end-joining	CL11270.Contig1_All, CL11270.Contig2_All, CL11338.Contig2_All, CL1167.Contig1_All, CL1167.Contig2_All, CL1167.Contig3_All, CL1182.Contig1_All, CL1182.Contig2_All, CL11929.Contig2_All, CL1635.Contig10_All, CL1635.Contig11_All, CL1635.Contig1_All, CL1635.Contig6_All, CL1635.Contig7_All, CL1635.Contig8_All, CL1635.Contig9_All, CL6632.Contig3_All, CL7694.Contig1_All, CL7694.Contig2_All, CL8437.Contig…
130	Indole alkaloid biosynthesis	CL10304.Contig1_All, CL10304.Contig2_All, CL14149.Contig1_All, CL14149.Contig2_All, CL14149.Contig3_All, CL14149.Contig4_All, CL1530.Contig1_All, CL4375.Contig1_All, CL4375.Contig2_All, CL4375.Contig3_All, CL4375.Contig4_All, CL6367.Contig1_All, CL6367.Contig2_All, Unigene11202_All, Unigene1563_All, Unigene15856_All, Unigene1700_All, Unigene3557_All, Unigene36672_All, Unigene38611_All, Unigene492…
131	Taurine and hypotaurine metabolism	CL5893.Contig1_All, CL5893.Contig2_All, CL6459.Contig1_All, CL6459.Contig2_All, CL7392.Contig1_All, CL7392.Contig2_All, CL7392.Contig3_All, CL7392.Contig4_All, CL8150.Contig1_All, CL8617.Contig1_All, Unigene10256_All, Unigene12132_All, Unigene1451_All, Unigene2245_All, Unigene27508_All, Unigene32288_All, Unigene35913_All, Unigene557_All, Unigene63498_All, Unigene9501_All
132	Lipoic acid metabolism	CL11535.Contig2_All, CL2363.Contig1_All, CL2363.Contig2_All, CL2363.Contig3_All, CL4890.Contig1_All, CL4890.Contig2_All, CL4991.Contig1_All, CL4991.Contig2_All, CL5241.Contig1_All, CL5241.Contig2_All, CL9492.Contig1_All, CL9492.Contig2_All, CL9815.Contig1_All, CL9815.Contig2_All, Unigene57155_All, Unigene7193_All
133	Vancomycin resistance	CL10360.Contig2_All, CL1318.Contig1_All, CL195.Contig1_All, CL195.Contig2_All, CL5040.Contig1_All, CL5040.Contig3_All, CL5040.Contig4_All
134	Caffeine metabolism	CL206.Contig1_All, CL206.Contig3_All, Unigene15303_All, Unigene17921_All, Unigene24202_All, Unigene27462_All
135	Betalain biosynthesis	CL14989.Contig1_All, CL14989.Contig2_All, CL14989.Contig3_All, CL14989.Contig4_All, Unigene48730_All, Unigene5526_All
