# Supplementary material for: Investigation of Differences in Fertility among Progenies from Self-Pollinated Chrysanthemum
Source: Int J Mol Sci. 2018 Mar 13;19(3):832. doi: 10.3390/ijms19030832 (PMC5877693; doi:10.3390/ijms19030832)
Supplement: Supplementary file 1 [file ijms-19-00832-s001.zip › Supplementary files/Table S4 The 135 KEGG pathways of unigenes in anther transcriptome.xls]

## Sheet: Sheet1
1. All-Unigene.fa
#	Pathway	All genes with pathway annotation (43970)	Pathway ID	Level 1	Level 2
1	Metabolic pathways	9392 (21.36%)	ko01100	Metabolism	Global and overview maps
2	Biosynthesis of secondary metabolites	5346 (12.16%)	ko01110	Metabolism	Global and overview maps
3	Endocytosis	1819 (4.14%)	ko04144	Cellular Processes	Transport and catabolism
4	Plant-pathogen interaction	1739 (3.95%)	ko04626	Organismal Systems	Environmental adaptation
5	Spliceosome	1681 (3.82%)	ko03040	Genetic Information Processing	Transcription
6	Protein processing in endoplasmic reticulum	1556 (3.54%)	ko04141	Genetic Information Processing	Folding, sorting and degradation
7	RNA transport	1508 (3.43%)	ko03013	Genetic Information Processing	Translation
8	Biosynthesis of amino acids	1393 (3.17%)	ko01230	Metabolism	Global and overview maps
9	Plant hormone signal transduction	1373 (3.12%)	ko04075	Environmental Information Processing	Signal transduction
10	Starch and sucrose metabolism	1364 (3.1%)	ko00500	Metabolism	Carbohydrate metabolism
11	Carbon metabolism	1348 (3.07%)	ko01200	Metabolism	Global and overview maps
12	Ribosome	1159 (2.64%)	ko03010	Genetic Information Processing	Translation
13	mRNA surveillance pathway	965 (2.19%)	ko03015	Genetic Information Processing	Translation
14	Purine metabolism	959 (2.18%)	ko00230	Metabolism	Nucleotide metabolism
15	RNA degradation	854 (1.94%)	ko03018	Genetic Information Processing	Folding, sorting and degradation
16	Ubiquitin mediated proteolysis	845 (1.92%)	ko04120	Genetic Information Processing	Folding, sorting and degradation
17	Glycolysis / Gluconeogenesis	782 (1.78%)	ko00010	Metabolism	Carbohydrate metabolism
18	Pyrimidine metabolism	779 (1.77%)	ko00240	Metabolism	Nucleotide metabolism
19	Amino sugar and nucleotide sugar metabolism	724 (1.65%)	ko00520	Metabolism	Carbohydrate metabolism
20	Phenylpropanoid biosynthesis	705 (1.6%)	ko00940	Metabolism	Biosynthesis of other secondary metabolites
21	Nucleotide excision repair	679 (1.54%)	ko03420	Genetic Information Processing	Replication and repair
22	DNA replication	668 (1.52%)	ko03030	Genetic Information Processing	Replication and repair
23	Ribosome biogenesis in eukaryotes	653 (1.49%)	ko03008	Genetic Information Processing	Translation
24	Aminoacyl-tRNA biosynthesis	652 (1.48%)	ko00970	Genetic Information Processing	Translation
25	Homologous recombination	641 (1.46%)	ko03440	Genetic Information Processing	Replication and repair
26	Mismatch repair	614 (1.4%)	ko03430	Genetic Information Processing	Replication and repair
27	Glycerophospholipid metabolism	598 (1.36%)	ko00564	Metabolism	Lipid metabolism
28	ABC transporters	557 (1.27%)	ko02010	Environmental Information Processing	Membrane transport
29	Pentose and glucuronate interconversions	554 (1.26%)	ko00040	Metabolism	Carbohydrate metabolism
30	Pyruvate metabolism	536 (1.22%)	ko00620	Metabolism	Carbohydrate metabolism
31	Cysteine and methionine metabolism	473 (1.08%)	ko00270	Metabolism	Amino acid metabolism
32	Peroxisome	448 (1.02%)	ko04146	Cellular Processes	Transport and catabolism
33	Oxidative phosphorylation	443 (1.01%)	ko00190	Metabolism	Energy metabolism
34	Carbon fixation in photosynthetic organisms	435 (0.99%)	ko00710	Metabolism	Energy metabolism
35	Glycerolipid metabolism	426 (0.97%)	ko00561	Metabolism	Lipid metabolism
36	Galactose metabolism	425 (0.97%)	ko00052	Metabolism	Carbohydrate metabolism
37	Phosphatidylinositol signaling system	403 (0.92%)	ko04070	Environmental Information Processing	Signal transduction
38	Fatty acid metabolism	397 (0.9%)	ko01212	Metabolism	Global and overview maps
39	Glycine, serine and threonine metabolism	387 (0.88%)	ko00260	Metabolism	Amino acid metabolism
40	Pentose phosphate pathway	376 (0.86%)	ko00030	Metabolism	Carbohydrate metabolism
41	Cyanoamino acid metabolism	371 (0.84%)	ko00460	Metabolism	Metabolism of other amino acids
42	Insulin resistance	369 (0.84%)	ko04931	Human Diseases	Endocrine and metabolic diseases
43	Glyoxylate and dicarboxylate metabolism	369 (0.84%)	ko00630	Metabolism	Carbohydrate metabolism
44	Inositol phosphate metabolism	358 (0.81%)	ko00562	Metabolism	Carbohydrate metabolism
45	Phagosome	354 (0.81%)	ko04145	Cellular Processes	Transport and catabolism
46	RNA polymerase	347 (0.79%)	ko03020	Genetic Information Processing	Transcription
47	Stilbenoid, diarylheptanoid and gingerol biosynthesis	346 (0.79%)	ko00945	Metabolism	Biosynthesis of other secondary metabolites
48	Regulation of autophagy	338 (0.77%)	ko04140	Cellular Processes	Transport and catabolism
49	Circadian rhythm - plant	325 (0.74%)	ko04712	Organismal Systems	Environmental adaptation
50	2-Oxocarboxylic acid metabolism	321 (0.73%)	ko01210	Metabolism	Global and overview maps
51	Fructose and mannose metabolism	316 (0.72%)	ko00051	Metabolism	Carbohydrate metabolism
52	Glutathione metabolism	293 (0.67%)	ko00480	Metabolism	Metabolism of other amino acids
53	Flavonoid biosynthesis	278 (0.63%)	ko00941	Metabolism	Biosynthesis of other secondary metabolites
54	Ascorbate and aldarate metabolism	278 (0.63%)	ko00053	Metabolism	Carbohydrate metabolism
55	Base excision repair	273 (0.62%)	ko03410	Genetic Information Processing	Replication and repair
56	Other glycan degradation	271 (0.62%)	ko00511	Metabolism	Glycan biosynthesis and metabolism
57	Basal transcription factors	268 (0.61%)	ko03022	Genetic Information Processing	Transcription
58	Alanine, aspartate and glutamate metabolism	265 (0.6%)	ko00250	Metabolism	Amino acid metabolism
59	Citrate cycle (TCA cycle)	263 (0.6%)	ko00020	Metabolism	Carbohydrate metabolism
60	Arginine biosynthesis	257 (0.58%)	ko00220	Metabolism	Amino acid metabolism
61	Terpenoid backbone biosynthesis	256 (0.58%)	ko00900	Metabolism	Metabolism of terpenoids and polyketides
62	Limonene and pinene degradation	255 (0.58%)	ko00903	Metabolism	Metabolism of terpenoids and polyketides
63	Proteasome	254 (0.58%)	ko03050	Genetic Information Processing	Folding, sorting and degradation
64	Valine, leucine and isoleucine degradation	252 (0.57%)	ko00280	Metabolism	Amino acid metabolism
65	Sphingolipid metabolism	251 (0.57%)	ko00600	Metabolism	Lipid metabolism
66	Ether lipid metabolism	245 (0.56%)	ko00565	Metabolism	Lipid metabolism
67	Tyrosine metabolism	242 (0.55%)	ko00350	Metabolism	Amino acid metabolism
68	Arginine and proline metabolism	233 (0.53%)	ko00330	Metabolism	Amino acid metabolism
69	alpha-Linolenic acid metabolism	228 (0.52%)	ko00592	Metabolism	Lipid metabolism
70	Phenylalanine, tyrosine and tryptophan biosynthesis	227 (0.52%)	ko00400	Metabolism	Amino acid metabolism
71	Porphyrin and chlorophyll metabolism	220 (0.5%)	ko00860	Metabolism	Metabolism of cofactors and vitamins
72	Nitrogen metabolism	219 (0.5%)	ko00910	Metabolism	Energy metabolism
73	beta-Alanine metabolism	217 (0.49%)	ko00410	Metabolism	Metabolism of other amino acids
74	Fatty acid biosynthesis	212 (0.48%)	ko00061	Metabolism	Lipid metabolism
75	Fatty acid degradation	211 (0.48%)	ko00071	Metabolism	Lipid metabolism
76	Phenylalanine metabolism	211 (0.48%)	ko00360	Metabolism	Amino acid metabolism
77	Ubiquinone and other terpenoid-quinone biosynthesis	195 (0.44%)	ko00130	Metabolism	Metabolism of cofactors and vitamins
78	Steroid biosynthesis	194 (0.44%)	ko00100	Metabolism	Lipid metabolism
79	Diterpenoid biosynthesis	194 (0.44%)	ko00904	Metabolism	Metabolism of terpenoids and polyketides
80	Propanoate metabolism	192 (0.44%)	ko00640	Metabolism	Carbohydrate metabolism
81	Cutin, suberine and wax biosynthesis	183 (0.42%)	ko00073	Metabolism	Lipid metabolism
82	N-Glycan biosynthesis	176 (0.4%)	ko00510	Metabolism	Glycan biosynthesis and metabolism
83	Tryptophan metabolism	170 (0.39%)	ko00380	Metabolism	Amino acid metabolism
84	Tropane, piperidine and pyridine alkaloid biosynthesis	170 (0.39%)	ko00960	Metabolism	Biosynthesis of other secondary metabolites
85	Biosynthesis of unsaturated fatty acids	164 (0.37%)	ko01040	Metabolism	Lipid metabolism
86	Lysine degradation	164 (0.37%)	ko00310	Metabolism	Amino acid metabolism
87	Pantothenate and CoA biosynthesis	164 (0.37%)	ko00770	Metabolism	Metabolism of cofactors and vitamins
88	Sulfur metabolism	163 (0.37%)	ko00920	Metabolism	Energy metabolism
89	Carotenoid biosynthesis	163 (0.37%)	ko00906	Metabolism	Metabolism of terpenoids and polyketides
90	Isoquinoline alkaloid biosynthesis	157 (0.36%)	ko00950	Metabolism	Biosynthesis of other secondary metabolites
91	Glycosaminoglycan degradation	156 (0.35%)	ko00531	Metabolism	Glycan biosynthesis and metabolism
92	Protein export	154 (0.35%)	ko03060	Genetic Information Processing	Folding, sorting and degradation
93	Flavone and flavonol biosynthesis	144 (0.33%)	ko00944	Metabolism	Biosynthesis of other secondary metabolites
94	Zeatin biosynthesis	141 (0.32%)	ko00908	Metabolism	Metabolism of terpenoids and polyketides
95	Arachidonic acid metabolism	135 (0.31%)	ko00590	Metabolism	Lipid metabolism
96	Fatty acid elongation	126 (0.29%)	ko00062	Metabolism	Lipid metabolism
97	SNARE interactions in vesicular transport	124 (0.28%)	ko04130	Genetic Information Processing	Folding, sorting and degradation
98	Sesquiterpenoid and triterpenoid biosynthesis	120 (0.27%)	ko00909	Metabolism	Metabolism of terpenoids and polyketides
99	Valine, leucine and isoleucine biosynthesis	117 (0.27%)	ko00290	Metabolism	Amino acid metabolism
100	Photosynthesis	115 (0.26%)	ko00195	Metabolism	Energy metabolism
101	Isoflavonoid biosynthesis	113 (0.26%)	ko00943	Metabolism	Biosynthesis of other secondary metabolites
102	Glycosphingolipid biosynthesis - ganglio series	104 (0.24%)	ko00604	Metabolism	Glycan biosynthesis and metabolism
103	Lysine biosynthesis	104 (0.24%)	ko00300	Metabolism	Amino acid metabolism
104	Linoleic acid metabolism	101 (0.23%)	ko00591	Metabolism	Lipid metabolism
105	Butanoate metabolism	101 (0.23%)	ko00650	Metabolism	Carbohydrate metabolism
106	Monoterpenoid biosynthesis	100 (0.23%)	ko00902	Metabolism	Metabolism of terpenoids and polyketides
107	Biotin metabolism	90 (0.2%)	ko00780	Metabolism	Metabolism of cofactors and vitamins
108	Nicotinate and nicotinamide metabolism	82 (0.19%)	ko00760	Metabolism	Metabolism of cofactors and vitamins
109	Monobactam biosynthesis	74 (0.17%)	ko00261	Metabolism	Biosynthesis of other secondary metabolites
110	Selenocompound metabolism	72 (0.16%)	ko00450	Metabolism	Metabolism of other amino acids
111	Histidine metabolism	71 (0.16%)	ko00340	Metabolism	Amino acid metabolism
112	Glycosylphosphatidylinositol(GPI)-anchor biosynthesis	67 (0.15%)	ko00563	Metabolism	Glycan biosynthesis and metabolism
113	One carbon pool by folate	62 (0.14%)	ko00670	Metabolism	Metabolism of cofactors and vitamins
114	Sulfur relay system	61 (0.14%)	ko04122	Genetic Information Processing	Folding, sorting and degradation
115	Folate biosynthesis	57 (0.13%)	ko00790	Metabolism	Metabolism of cofactors and vitamins
116	Glucosinolate biosynthesis	57 (0.13%)	ko00966	Metabolism	Biosynthesis of other secondary metabolites
117	Other types of O-glycan biosynthesis	57 (0.13%)	ko00514	Metabolism	Glycan biosynthesis and metabolism
118	Vitamin B6 metabolism	56 (0.13%)	ko00750	Metabolism	Metabolism of cofactors and vitamins
119	Riboflavin metabolism	51 (0.12%)	ko00740	Metabolism	Metabolism of cofactors and vitamins
120	Anthocyanin biosynthesis	50 (0.11%)	ko00942	Metabolism	Biosynthesis of other secondary metabolites
121	Photosynthesis - antenna proteins	47 (0.11%)	ko00196	Metabolism	Energy metabolism
122	Degradation of aromatic compounds	46 (0.1%)	ko01220	Metabolism	Global and overview maps
123	Brassinosteroid biosynthesis	45 (0.1%)	ko00905	Metabolism	Metabolism of terpenoids and polyketides
124	Synthesis and degradation of ketone bodies	45 (0.1%)	ko00072	Metabolism	Lipid metabolism
125	C5-Branched dibasic acid metabolism	43 (0.1%)	ko00660	Metabolism	Carbohydrate metabolism
126	Non-homologous end-joining	43 (0.1%)	ko03450	Genetic Information Processing	Replication and repair
127	Glycosphingolipid biosynthesis - globo series	42 (0.1%)	ko00603	Metabolism	Glycan biosynthesis and metabolism
128	Thiamine metabolism	33 (0.08%)	ko00730	Metabolism	Metabolism of cofactors and vitamins
129	Benzoxazinoid biosynthesis	28 (0.06%)	ko00402	Metabolism	Biosynthesis of other secondary metabolites
130	Taurine and hypotaurine metabolism	24 (0.05%)	ko00430	Metabolism	Metabolism of other amino acids
131	Lipoic acid metabolism	22 (0.05%)	ko00785	Metabolism	Metabolism of cofactors and vitamins
132	Indole alkaloid biosynthesis	19 (0.04%)	ko00901	Metabolism	Biosynthesis of other secondary metabolites
133	Caffeine metabolism	7 (0.02%)	ko00232	Metabolism	Biosynthesis of other secondary metabolites
134	Betalain biosynthesis	4 (0.01%)	ko00965	Metabolism	Biosynthesis of other secondary metabolites
135	Vancomycin resistance	4 (0.01%)	ko01502	Human Diseases	Drug resistance
#	Pathway	Differentially expressed genes
1	Metabolic pathways (no map in kegg database)	CL10003.Contig1_All, CL10003.Contig2_All, CL10003.Contig3_All, CL10006.Contig1_All, CL10006.Contig2_All, CL10009.Contig2_All, CL10010.Contig1_All, CL10010.Contig2_All, CL10012.Contig1_All, CL10014.Contig1_All, CL10014.Contig2_All, CL10023.Contig1_All, CL10023.Contig2_All, CL10027.Contig1_All, CL10027.Contig2_All, CL10027.Contig3_All, CL10032.Contig1_All, CL10032.Contig2_All, CL10032.Contig3_All, …
2	Biosynthesis of secondary metabolites (no map in kegg database)	CL10006.Contig1_All, CL10006.Contig2_All, CL10010.Contig1_All, CL10010.Contig2_All, CL10023.Contig1_All, CL10023.Contig2_All, CL1005.Contig1_All, CL1005.Contig2_All, CL10074.Contig1_All, CL10074.Contig2_All, CL10098.Contig2_All, CL10119.Contig1_All, CL10119.Contig2_All, CL10119.Contig3_All, CL10137.Contig1_All, CL10137.Contig2_All, CL10137.Contig3_All, CL10139.Contig1_All, CL10139.Contig2_All, CL…
3	Endocytosis	CL10012.Contig1_All, CL10114.Contig1_All, CL10153.Contig1_All, CL10153.Contig2_All, CL10153.Contig4_All, CL10153.Contig6_All, CL10173.Contig1_All, CL10176.Contig1_All, CL10176.Contig2_All, CL10224.Contig1_All, CL10224.Contig2_All, CL10224.Contig3_All, CL10232.Contig2_All, CL10300.Contig1_All, CL10340.Contig1_All, CL10379.Contig3_All, CL10406.Contig1_All, CL10406.Contig2_All, CL10429.Contig1_All, …
4	Plant-pathogen interaction	CL10.Contig3_All, CL10.Contig7_All, CL10.Contig8_All, CL10016.Contig1_All, CL10048.Contig3_All, CL10048.Contig4_All, CL10048.Contig5_All, CL10091.Contig1_All, CL10091.Contig2_All, CL10099.Contig1_All, CL10099.Contig2_All, CL10110.Contig2_All, CL10110.Contig3_All, CL10110.Contig4_All, CL10141.Contig1_All, CL10141.Contig2_All, CL1025.Contig2_All, CL1025.Contig3_All, CL1025.Contig4_All, CL1025.Conti…
5	Spliceosome	CL10066.Contig1_All, CL10066.Contig2_All, CL10100.Contig1_All, CL10102.Contig1_All, CL10102.Contig2_All, CL10106.Contig1_All, CL10106.Contig2_All, CL10106.Contig3_All, CL10106.Contig4_All, CL10106.Contig5_All, CL1019.Contig4_All, CL10224.Contig1_All, CL10224.Contig2_All, CL10224.Contig3_All, CL1029.Contig3_All, CL10340.Contig1_All, CL10414.Contig1_All, CL10414.Contig2_All, CL10414.Contig3_All, CL…
6	Protein processing in endoplasmic reticulum	CL10056.Contig1_All, CL10056.Contig2_All, CL10056.Contig3_All, CL10056.Contig4_All, CL10056.Contig5_All, CL10118.Contig2_All, CL10138.Contig1_All, CL10138.Contig2_All, CL1018.Contig1_All, CL1018.Contig2_All, CL1018.Contig3_All, CL1018.Contig4_All, CL10224.Contig1_All, CL10224.Contig2_All, CL10224.Contig3_All, CL10296.Contig2_All, CL103.Contig1_All, CL103.Contig2_All, CL10334.Contig1_All, CL10334.…
7	RNA transport	CL10026.Contig2_All, CL10081.Contig1_All, CL10213.Contig1_All, CL10240.Contig3_All, CL10262.Contig1_All, CL10262.Contig4_All, CL10262.Contig5_All, CL10335.Contig1_All, CL10335.Contig2_All, CL10360.Contig1_All, CL10360.Contig2_All, CL10480.Contig1_All, CL10480.Contig2_All, CL10500.Contig2_All, CL10500.Contig4_All, CL10519.Contig1_All, CL10519.Contig2_All, CL10612.Contig1_All, CL10612.Contig2_All, …
8	Biosynthesis of amino acids	CL10098.Contig2_All, CL10119.Contig1_All, CL10119.Contig2_All, CL10119.Contig3_All, CL10202.Contig1_All, CL10202.Contig2_All, CL10250.Contig1_All, CL10250.Contig2_All, CL10250.Contig3_All, CL10250.Contig4_All, CL10259.Contig3_All, CL10259.Contig4_All, CL10278.Contig1_All, CL10278.Contig2_All, CL10278.Contig3_All, CL1029.Contig1_All, CL1029.Contig2_All, CL1029.Contig3_All, CL1029.Contig6_All, CL10…
9	Plant hormone signal transduction	CL10040.Contig1_All, CL10040.Contig2_All, CL10148.Contig2_All, CL10256.Contig1_All, CL10256.Contig2_All, CL10283.Contig2_All, CL10309.Contig2_All, CL10381.Contig1_All, CL10389.Contig2_All, CL10519.Contig1_All, CL10519.Contig2_All, CL10571.Contig1_All, CL10571.Contig2_All, CL10580.Contig1_All, CL10580.Contig2_All, CL10595.Contig1_All, CL10595.Contig2_All, CL10595.Contig3_All, CL1060.Contig3_All, C…
10	Starch and sucrose metabolism	CL10010.Contig1_All, CL10010.Contig2_All, CL10012.Contig1_All, CL10104.Contig1_All, CL1012.Contig1_All, CL1012.Contig2_All, CL1012.Contig3_All, CL1012.Contig4_All, CL10137.Contig1_All, CL10137.Contig2_All, CL10137.Contig3_All, CL10179.Contig1_All, CL10179.Contig2_All, CL10179.Contig3_All, CL10179.Contig4_All, CL10335.Contig1_All, CL10335.Contig2_All, CL1039.Contig1_All, CL1039.Contig2_All, CL1039…
11	Carbon metabolism	CL10098.Contig2_All, CL10100.Contig3_All, CL10119.Contig1_All, CL10119.Contig2_All, CL10119.Contig3_All, CL10175.Contig1_All, CL10175.Contig2_All, CL10175.Contig3_All, CL10175.Contig4_All, CL10202.Contig1_All, CL10202.Contig2_All, CL10242.Contig1_All, CL10242.Contig2_All, CL10299.Contig1_All, CL10315.Contig1_All, CL10315.Contig2_All, CL10315.Contig3_All, CL10318.Contig1_All, CL10338.Contig1_All, …
12	Ribosome	CL10014.Contig1_All, CL10014.Contig2_All, CL10048.Contig1_All, CL10048.Contig2_All, CL10110.Contig1_All, CL10110.Contig2_All, CL10110.Contig3_All, CL10110.Contig4_All, CL10133.Contig1_All, CL10133.Contig2_All, CL10133.Contig3_All, CL10134.Contig1_All, CL10134.Contig2_All, CL10165.Contig1_All, CL10165.Contig2_All, CL10188.Contig1_All, CL10188.Contig2_All, CL10188.Contig3_All, CL10188.Contig4_All, …
13	mRNA surveillance pathway	CL10081.Contig1_All, CL1021.Contig4_All, CL1021.Contig6_All, CL10335.Contig1_All, CL10335.Contig2_All, CL10346.Contig6_All, CL10377.Contig1_All, CL10447.Contig1_All, CL10452.Contig1_All, CL10470.Contig2_All, CL10480.Contig1_All, CL10480.Contig2_All, CL10534.Contig1_All, CL10534.Contig2_All, CL1058.Contig1_All, CL1058.Contig2_All, CL10685.Contig1_All, CL10685.Contig2_All, CL1069.Contig3_All, CL107…
14	Purine metabolism	CL10014.Contig1_All, CL10014.Contig2_All, CL10237.Contig1_All, CL10237.Contig2_All, CL10332.Contig1_All, CL10332.Contig3_All, CL10335.Contig1_All, CL10335.Contig2_All, CL1040.Contig1_All, CL1040.Contig2_All, CL10469.Contig1_All, CL10469.Contig2_All, CL10480.Contig1_All, CL10480.Contig2_All, CL10498.Contig1_All, CL10498.Contig2_All, CL10539.Contig1_All, CL10539.Contig2_All, CL10615.Contig1_All, CL…
15	RNA degradation	CL10021.Contig1_All, CL10021.Contig2_All, CL10021.Contig3_All, CL10021.Contig4_All, CL10081.Contig1_All, CL10136.Contig1_All, CL10136.Contig2_All, CL10145.Contig2_All, CL10147.Contig1_All, CL10202.Contig2_All, CL10776.Contig1_All, CL10776.Contig2_All, CL10807.Contig1_All, CL10807.Contig2_All, CL11022.Contig2_All, CL11237.Contig1_All, CL11237.Contig2_All, CL113.Contig1_All, CL113.Contig2_All, CL11…
16	Ubiquitin mediated proteolysis	CL10056.Contig1_All, CL10056.Contig2_All, CL10056.Contig3_All, CL10056.Contig4_All, CL10056.Contig5_All, CL10118.Contig2_All, CL10190.Contig1_All, CL10190.Contig2_All, CL10190.Contig3_All, CL10190.Contig4_All, CL10190.Contig5_All, CL10190.Contig6_All, CL10190.Contig7_All, CL10323.Contig2_All, CL10329.Contig5_All, CL10342.Contig2_All, CL10342.Contig3_All, CL10420.Contig1_All, CL10420.Contig2_All, …
17	Glycolysis / Gluconeogenesis	CL10006.Contig1_All, CL10006.Contig2_All, CL10119.Contig1_All, CL10119.Contig2_All, CL10119.Contig3_All, CL10335.Contig1_All, CL10335.Contig2_All, CL10480.Contig1_All, CL10480.Contig2_All, CL10531.Contig1_All, CL10531.Contig2_All, CL10531.Contig3_All, CL10531.Contig4_All, CL10636.Contig1_All, CL10636.Contig2_All, CL10725.Contig1_All, CL10725.Contig2_All, CL10895.Contig1_All, CL10895.Contig2_All, …
18	Pyrimidine metabolism	CL10014.Contig1_All, CL10014.Contig2_All, CL10203.Contig1_All, CL10203.Contig2_All, CL10203.Contig3_All, CL10203.Contig4_All, CL10237.Contig1_All, CL10237.Contig2_All, CL10290.Contig1_All, CL10290.Contig2_All, CL10327.Contig1_All, CL10327.Contig2_All, CL10327.Contig3_All, CL10327.Contig4_All, CL10332.Contig1_All, CL10332.Contig3_All, CL1040.Contig1_All, CL1040.Contig2_All, CL10615.Contig1_All, CL…
19	Amino sugar and nucleotide sugar metabolism	CL101.Contig1_All, CL10179.Contig1_All, CL10179.Contig2_All, CL10179.Contig3_All, CL10179.Contig4_All, CL10232.Contig1_All, CL10232.Contig2_All, CL10335.Contig1_All, CL10335.Contig2_All, CL10480.Contig1_All, CL10480.Contig2_All, CL10719.Contig1_All, CL10719.Contig2_All, CL10842.Contig1_All, CL10901.Contig1_All, CL10901.Contig2_All, CL10905.Contig1_All, CL10905.Contig2_All, CL10905.Contig3_All, CL…
20	Phenylpropanoid biosynthesis	CL10010.Contig1_All, CL10010.Contig2_All, CL10137.Contig1_All, CL10137.Contig2_All, CL10137.Contig3_All, CL10139.Contig1_All, CL10139.Contig2_All, CL10139.Contig3_All, CL10139.Contig4_All, CL10139.Contig5_All, CL10249.Contig1_All, CL10249.Contig2_All, CL10358.Contig1_All, CL10581.Contig1_All, CL10581.Contig2_All, CL10581.Contig3_All, CL10581.Contig4_All, CL10652.Contig1_All, CL10652.Contig2_All, …
21	Nucleotide excision repair	CL10251.Contig1_All, CL10251.Contig2_All, CL10367.Contig1_All, CL10379.Contig1_All, CL10379.Contig2_All, CL10643.Contig1_All, CL10643.Contig2_All, CL10792.Contig1_All, CL10792.Contig2_All, CL10850.Contig1_All, CL10956.Contig1_All, CL10959.Contig1_All, CL10959.Contig2_All, CL10972.Contig1_All, CL10972.Contig2_All, CL10972.Contig3_All, CL10974.Contig1_All, CL10974.Contig2_All, CL1100.Contig3_All, C…
22	DNA replication	CL10187.Contig1_All, CL10187.Contig2_All, CL10187.Contig3_All, CL10251.Contig1_All, CL10251.Contig2_All, CL10367.Contig1_All, CL10379.Contig1_All, CL10379.Contig2_All, CL10643.Contig1_All, CL10643.Contig2_All, CL10956.Contig1_All, CL10959.Contig1_All, CL10959.Contig2_All, CL10974.Contig1_All, CL10974.Contig2_All, CL1100.Contig3_All, CL1100.Contig4_All, CL1100.Contig5_All, CL11039.Contig3_All, CL1…
23	Ribosome biogenesis in eukaryotes	CL10145.Contig2_All, CL10202.Contig2_All, CL10360.Contig1_All, CL10360.Contig2_All, CL10405.Contig1_All, CL10430.Contig4_All, CL10498.Contig1_All, CL10498.Contig2_All, CL10665.Contig1_All, CL10665.Contig2_All, CL1068.Contig1_All, CL1068.Contig2_All, CL1068.Contig3_All, CL1068.Contig4_All, CL1068.Contig5_All, CL10710.Contig1_All, CL10710.Contig2_All, CL10710.Contig3_All, CL10710.Contig4_All, CL107…
24	Aminoacyl-tRNA biosynthesis	CL101.Contig1_All, CL10247.Contig1_All, CL10247.Contig2_All, CL10338.Contig3_All, CL10346.Contig5_All, CL10346.Contig7_All, CL10346.Contig8_All, CL10517.Contig1_All, CL10517.Contig3_All, CL10603.Contig2_All, CL10813.Contig1_All, CL10813.Contig2_All, CL10813.Contig3_All, CL10813.Contig4_All, CL10913.Contig1_All, CL10972.Contig1_All, CL10972.Contig2_All, CL10972.Contig3_All, CL11184.Contig1_All, CL…
25	Homologous recombination	CL10187.Contig1_All, CL10187.Contig2_All, CL10187.Contig3_All, CL10251.Contig1_All, CL10251.Contig2_All, CL10312.Contig1_All, CL10367.Contig1_All, CL10555.Contig1_All, CL10555.Contig2_All, CL10631.Contig1_All, CL10631.Contig5_All, CL10959.Contig1_All, CL10959.Contig2_All, CL10974.Contig1_All, CL10974.Contig2_All, CL1100.Contig3_All, CL1100.Contig4_All, CL1100.Contig5_All, CL11024.Contig2_All, CL1…
26	Mismatch repair	CL10187.Contig1_All, CL10187.Contig2_All, CL10187.Contig3_All, CL10251.Contig1_All, CL10251.Contig2_All, CL10367.Contig1_All, CL10379.Contig1_All, CL10379.Contig2_All, CL10643.Contig1_All, CL10643.Contig2_All, CL10867.Contig2_All, CL10959.Contig1_All, CL10959.Contig2_All, CL1100.Contig3_All, CL1100.Contig4_All, CL1100.Contig5_All, CL11039.Contig3_All, CL1110.Contig1_All, CL1117.Contig1_All, CL111…
27	Glycerophospholipid metabolism	CL10153.Contig1_All, CL10153.Contig2_All, CL10153.Contig4_All, CL10153.Contig6_All, CL10335.Contig1_All, CL10335.Contig2_All, CL10373.Contig1_All, CL10373.Contig2_All, CL10373.Contig3_All, CL10399.Contig1_All, CL10399.Contig2_All, CL10399.Contig3_All, CL10399.Contig4_All, CL10480.Contig1_All, CL10480.Contig2_All, CL10634.Contig1_All, CL10865.Contig2_All, CL10927.Contig2_All, CL11033.Contig1_All, …
28	ABC transporters	CL10145.Contig2_All, CL10145.Contig3_All, CL10171.Contig1_All, CL10171.Contig2_All, CL10501.Contig1_All, CL10501.Contig2_All, CL11057.Contig1_All, CL11057.Contig3_All, CL1118.Contig1_All, CL1118.Contig2_All, CL1123.Contig1_All, CL1123.Contig2_All, CL113.Contig1_All, CL11406.Contig1_All, CL11406.Contig2_All, CL1193.Contig1_All, CL1193.Contig2_All, CL1193.Contig3_All, CL11969.Contig1_All, CL11969.C…
29	Pentose and glucuronate interconversions	CL10006.Contig1_All, CL10006.Contig2_All, CL10012.Contig1_All, CL10104.Contig1_All, CL104.Contig1_All, CL104.Contig2_All, CL104.Contig3_All, CL104.Contig4_All, CL10429.Contig1_All, CL10429.Contig2_All, CL1061.Contig2_All, CL10615.Contig2_All, CL10615.Contig3_All, CL10890.Contig1_All, CL10890.Contig2_All, CL10890.Contig3_All, CL10951.Contig2_All, CL11208.Contig1_All, CL11208.Contig2_All, CL11208.C…
30	Pyruvate metabolism	CL10006.Contig1_All, CL10006.Contig2_All, CL10100.Contig3_All, CL10242.Contig1_All, CL10242.Contig2_All, CL10318.Contig1_All, CL10321.Contig4_All, CL10531.Contig1_All, CL10531.Contig2_All, CL10531.Contig3_All, CL10531.Contig4_All, CL10895.Contig1_All, CL10895.Contig2_All, CL11259.Contig1_All, CL1155.Contig1_All, CL1155.Contig2_All, CL1155.Contig3_All, CL1155.Contig4_All, CL1155.Contig5_All, CL115…
31	Cysteine and methionine metabolism	CL10044.Contig1_All, CL10044.Contig2_All, CL10169.Contig2_All, CL10169.Contig3_All, CL10202.Contig1_All, CL10202.Contig2_All, CL10242.Contig1_All, CL10242.Contig2_All, CL10250.Contig1_All, CL10250.Contig2_All, CL10250.Contig3_All, CL10250.Contig4_All, CL10259.Contig3_All, CL10259.Contig4_All, CL10278.Contig1_All, CL10278.Contig2_All, CL10278.Contig3_All, CL10299.Contig1_All, CL10315.Contig1_All, …
32	Peroxisome	CL10042.Contig1_All, CL10042.Contig2_All, CL10042.Contig3_All, CL10135.Contig1_All, CL10135.Contig2_All, CL10135.Contig3_All, CL10175.Contig1_All, CL10175.Contig2_All, CL10175.Contig3_All, CL10175.Contig4_All, CL1020.Contig2_All, CL10683.Contig1_All, CL10683.Contig2_All, CL10704.Contig1_All, CL10704.Contig2_All, CL10715.Contig1_All, CL10715.Contig2_All, CL10721.Contig2_All, CL10940.Contig1_All, C…
33	Oxidative phosphorylation	CL10165.Contig1_All, CL10382.Contig1_All, CL10382.Contig2_All, CL10483.Contig1_All, CL10483.Contig2_All, CL10521.Contig1_All, CL10521.Contig2_All, CL10618.Contig1_All, CL10618.Contig2_All, CL10618.Contig3_All, CL10618.Contig4_All, CL10733.Contig1_All, CL10733.Contig2_All, CL10739.Contig1_All, CL10739.Contig2_All, CL11102.Contig1_All, CL11102.Contig2_All, CL11102.Contig3_All, CL11182.Contig1_All, …
34	Carbon fixation in photosynthetic organisms	CL10100.Contig3_All, CL10242.Contig1_All, CL10242.Contig2_All, CL10318.Contig1_All, CL11110.Contig1_All, CL11110.Contig2_All, CL11259.Contig1_All, CL11259.Contig2_All, CL1128.Contig1_All, CL1128.Contig2_All, CL11383.Contig1_All, CL11383.Contig2_All, CL11874.Contig2_All, CL11893.Contig1_All, CL11893.Contig2_All, CL11893.Contig3_All, CL12190.Contig8_All, CL12296.Contig2_All, CL12657.Contig1_All, CL…
35	Glycerolipid metabolism	CL10003.Contig1_All, CL10003.Contig2_All, CL10003.Contig3_All, CL10006.Contig1_All, CL10006.Contig2_All, CL10335.Contig1_All, CL10335.Contig2_All, CL10399.Contig1_All, CL10399.Contig2_All, CL10399.Contig3_All, CL10399.Contig4_All, CL10480.Contig1_All, CL10480.Contig2_All, CL10878.Contig1_All, CL10878.Contig2_All, CL11208.Contig1_All, CL11208.Contig2_All, CL11208.Contig3_All, CL11265.Contig1_All, …
36	Galactose metabolism	CL10041.Contig1_All, CL10041.Contig2_All, CL10043.Contig1_All, CL10043.Contig2_All, CL10043.Contig3_All, CL10335.Contig1_All, CL10335.Contig2_All, CL10480.Contig1_All, CL10480.Contig2_All, CL10516.Contig1_All, CL10516.Contig2_All, CL10855.Contig1_All, CL10855.Contig3_All, CL10951.Contig2_All, CL11022.Contig2_All, CL11106.Contig1_All, CL11208.Contig1_All, CL11208.Contig2_All, CL11208.Contig3_All, …
37	Phosphatidylinositol signaling system	CL10027.Contig1_All, CL10027.Contig2_All, CL10027.Contig3_All, CL1029.Contig11_All, CL10311.Contig1_All, CL10311.Contig2_All, CL10599.Contig1_All, CL10599.Contig2_All, CL10735.Contig1_All, CL10735.Contig2_All, CL10736.Contig1_All, CL10736.Contig2_All, CL10815.Contig1_All, CL10815.Contig2_All, CL10852.Contig4_All, CL10852.Contig5_All, CL11687.Contig2_All, CL11835.Contig1_All, CL11908.Contig1_All, …
38	Fatty acid metabolism	CL10234.Contig2_All, CL10321.Contig4_All, CL10940.Contig1_All, CL11412.Contig1_All, CL11412.Contig2_All, CL11976.Contig1_All, CL12144.Contig1_All, CL12144.Contig2_All, CL12256.Contig1_All, CL12256.Contig2_All, CL12414.Contig2_All, CL12414.Contig3_All, CL12460.Contig1_All, CL12460.Contig2_All, CL13181.Contig2_All, CL13181.Contig3_All, CL13268.Contig1_All, CL13268.Contig2_All, CL13268.Contig3_All, …
39	Glycine, serine and threonine metabolism	CL10119.Contig1_All, CL10119.Contig2_All, CL10119.Contig3_All, CL10250.Contig1_All, CL10250.Contig2_All, CL10250.Contig3_All, CL10250.Contig4_All, CL10531.Contig1_All, CL10531.Contig2_All, CL10531.Contig3_All, CL10531.Contig4_All, CL10683.Contig1_All, CL10683.Contig2_All, CL10895.Contig1_All, CL10895.Contig2_All, CL11586.Contig1_All, CL11586.Contig2_All, CL11611.Contig1_All, CL11611.Contig2_All, …
40	Pentose phosphate pathway	CL10335.Contig1_All, CL10335.Contig2_All, CL10480.Contig1_All, CL10480.Contig2_All, CL10762.Contig1_All, CL10762.Contig2_All, CL10762.Contig3_All, CL11022.Contig2_All, CL11110.Contig1_All, CL11110.Contig2_All, CL11259.Contig2_All, CL1128.Contig1_All, CL1128.Contig2_All, CL1159.Contig1_All, CL1159.Contig2_All, CL11655.Contig1_All, CL11655.Contig2_All, CL11655.Contig3_All, CL11655.Contig4_All, CL11…
41	Cyanoamino acid metabolism	CL10010.Contig1_All, CL10010.Contig2_All, CL10137.Contig1_All, CL10137.Contig2_All, CL10137.Contig3_All, CL10299.Contig1_All, CL10813.Contig5_All, CL10844.Contig1_All, CL10878.Contig1_All, CL10878.Contig2_All, CL11236.Contig2_All, CL11236.Contig3_All, CL11253.Contig2_All, CL11559.Contig1_All, CL11559.Contig2_All, CL11559.Contig3_All, CL11559.Contig4_All, CL11805.Contig2_All, CL11805.Contig3_All, …
42	Insulin resistance	CL1039.Contig1_All, CL1039.Contig2_All, CL1039.Contig3_All, CL10443.Contig1_All, CL10443.Contig2_All, CL10443.Contig3_All, CL10452.Contig1_All, CL10663.Contig12_All, CL10706.Contig1_All, CL10706.Contig2_All, CL10758.Contig1_All, CL10959.Contig1_All, CL10981.Contig1_All, CL10981.Contig2_All, CL10981.Contig3_All, CL10981.Contig4_All, CL11580.Contig1_All, CL11580.Contig2_All, CL11999.Contig2_All, CL…
43	Glyoxylate and dicarboxylate metabolism	CL10175.Contig1_All, CL10175.Contig2_All, CL10175.Contig3_All, CL10175.Contig4_All, CL10242.Contig1_All, CL10242.Contig2_All, CL10531.Contig1_All, CL10531.Contig2_All, CL10531.Contig3_All, CL10531.Contig4_All, CL10895.Contig1_All, CL10895.Contig2_All, CL11030.Contig1_All, CL11030.Contig2_All, CL1150.Contig1_All, CL11896.Contig2_All, CL1214.Contig1_All, CL1214.Contig3_All, CL1214.Contig5_All, CL12…
44	Inositol phosphate metabolism	CL10027.Contig1_All, CL10027.Contig2_All, CL10027.Contig3_All, CL1029.Contig11_All, CL10311.Contig1_All, CL10311.Contig2_All, CL10338.Contig1_All, CL10338.Contig2_All, CL10338.Contig3_All, CL10735.Contig1_All, CL10735.Contig2_All, CL10815.Contig1_All, CL10815.Contig2_All, CL11383.Contig1_All, CL11383.Contig2_All, CL11687.Contig2_All, CL11705.Contig1_All, CL11705.Contig3_All, CL11908.Contig1_All, …
45	Phagosome	CL1029.Contig11_All, CL10311.Contig1_All, CL10311.Contig2_All, CL10431.Contig3_All, CL10483.Contig1_All, CL10483.Contig2_All, CL10618.Contig1_All, CL10618.Contig2_All, CL10618.Contig3_All, CL10618.Contig4_All, CL10739.Contig1_All, CL10739.Contig2_All, CL11083.Contig2_All, CL11083.Contig3_All, CL11531.Contig1_All, CL11584.Contig1_All, CL11584.Contig2_All, CL11648.Contig1_All, CL11675.Contig1_All, …
46	RNA polymerase	CL10014.Contig1_All, CL10014.Contig2_All, CL10237.Contig1_All, CL10237.Contig2_All, CL1040.Contig1_All, CL1040.Contig2_All, CL10615.Contig1_All, CL10615.Contig4_All, CL10660.Contig1_All, CL10660.Contig2_All, CL11186.Contig1_All, CL11213.Contig1_All, CL11213.Contig2_All, CL11390.Contig1_All, CL11390.Contig2_All, CL11423.Contig3_All, CL11508.Contig1_All, CL11508.Contig2_All, CL11534.Contig3_All, CL…
47	Stilbenoid, diarylheptanoid and gingerol biosynthesis	CL10139.Contig1_All, CL10139.Contig2_All, CL10139.Contig3_All, CL10139.Contig4_All, CL10139.Contig5_All, CL1031.Contig2_All, CL10779.Contig1_All, CL10779.Contig2_All, CL11487.Contig1_All, CL11487.Contig2_All, CL11487.Contig3_All, CL11959.Contig1_All, CL12962.Contig10_All, CL12962.Contig11_All, CL12962.Contig12_All, CL12962.Contig13_All, CL12962.Contig14_All, CL12962.Contig15_All, CL12962.Contig16…
48	Regulation of autophagy	CL10385.Contig1_All, CL10385.Contig2_All, CL1046.Contig1_All, CL1046.Contig2_All, CL1046.Contig3_All, CL10503.Contig1_All, CL10503.Contig2_All, CL10661.Contig1_All, CL10661.Contig2_All, CL10758.Contig1_All, CL11168.Contig1_All, CL11168.Contig2_All, CL11185.Contig3_All, CL11404.Contig1_All, CL11404.Contig2_All, CL11685.Contig1_All, CL11787.Contig1_All, CL11787.Contig2_All, CL12113.Contig1_All, CL1…
49	Circadian rhythm - plant	CL10323.Contig2_All, CL10405.Contig1_All, CL10477.Contig1_All, CL10477.Contig2_All, CL10692.Contig1_All, CL10853.Contig1_All, CL10853.Contig2_All, CL11093.Contig1_All, CL11366.Contig2_All, CL11773.Contig1_All, CL11773.Contig2_All, CL11830.Contig1_All, CL11830.Contig2_All, CL1189.Contig1_All, CL1189.Contig2_All, CL1189.Contig4_All, CL12319.Contig1_All, CL12319.Contig2_All, CL12319.Contig3_All, CL1…
50	2-Oxocarboxylic acid metabolism	CL10098.Contig2_All, CL10250.Contig1_All, CL10250.Contig2_All, CL10250.Contig3_All, CL10250.Contig4_All, CL10259.Contig3_All, CL10259.Contig4_All, CL10844.Contig1_All, CL11129.Contig1_All, CL11129.Contig2_All, CL11129.Contig3_All, CL11129.Contig5_All, CL1131.Contig1_All, CL1131.Contig2_All, CL11586.Contig1_All, CL11586.Contig2_All, CL11798.Contig2_All, CL12006.Contig1_All, CL12006.Contig3_All, CL…
51	Fructose and mannose metabolism	CL10216.Contig1_All, CL10216.Contig2_All, CL10992.Contig1_All, CL10992.Contig2_All, CL10992.Contig3_All, CL11022.Contig2_All, CL11106.Contig1_All, CL11110.Contig1_All, CL11110.Contig2_All, CL11187.Contig1_All, CL11187.Contig2_All, CL11187.Contig3_All, CL11187.Contig4_All, CL11187.Contig5_All, CL11208.Contig1_All, CL11208.Contig2_All, CL11208.Contig3_All, CL11259.Contig2_All, CL1128.Contig1_All, C…
52	Glutathione metabolism	CL10248.Contig1_All, CL10248.Contig2_All, CL10344.Contig1_All, CL10344.Contig2_All, CL11159.Contig1_All, CL11159.Contig2_All, CL1119.Contig10_All, CL1119.Contig11_All, CL1119.Contig12_All, CL1119.Contig1_All, CL1119.Contig2_All, CL1119.Contig3_All, CL1119.Contig5_All, CL1119.Contig6_All, CL1119.Contig7_All, CL1119.Contig8_All, CL1119.Contig9_All, CL1179.Contig4_All, CL1179.Contig5_All, CL1179.Con…
53	Flavonoid biosynthesis	CL10139.Contig1_All, CL10139.Contig2_All, CL10139.Contig3_All, CL10139.Contig4_All, CL10139.Contig5_All, CL10260.Contig1_All, CL10260.Contig2_All, CL10779.Contig1_All, CL10779.Contig2_All, CL10801.Contig4_All, CL11400.Contig2_All, CL11487.Contig1_All, CL11487.Contig2_All, CL11487.Contig3_All, CL12197.Contig1_All, CL12197.Contig2_All, CL12197.Contig3_All, CL12197.Contig4_All, CL12197.Contig5_All, …
54	Ascorbate and aldarate metabolism	CL10006.Contig1_All, CL10006.Contig2_All, CL10162.Contig1_All, CL10344.Contig1_All, CL10344.Contig2_All, CL10951.Contig2_All, CL1119.Contig10_All, CL1119.Contig11_All, CL1119.Contig12_All, CL1119.Contig1_All, CL1119.Contig2_All, CL1119.Contig3_All, CL1119.Contig5_All, CL1119.Contig6_All, CL1119.Contig7_All, CL1119.Contig8_All, CL1119.Contig9_All, CL1137.Contig1_All, CL1137.Contig2_All, CL1137.Con…
55	Base excision repair	CL10342.Contig2_All, CL10342.Contig3_All, CL10355.Contig3_All, CL10355.Contig4_All, CL10379.Contig1_All, CL10379.Contig2_All, CL10389.Contig2_All, CL10643.Contig1_All, CL10643.Contig2_All, CL10734.Contig1_All, CL10734.Contig2_All, CL10856.Contig1_All, CL10956.Contig1_All, CL10974.Contig1_All, CL10974.Contig2_All, CL11039.Contig3_All, CL11071.Contig1_All, CL11071.Contig2_All, CL1110.Contig1_All, C…
56	Other glycan degradation	CL10043.Contig1_All, CL10043.Contig2_All, CL10043.Contig3_All, CL10550.Contig1_All, CL10550.Contig2_All, CL10550.Contig3_All, CL10550.Contig4_All, CL10855.Contig1_All, CL10855.Contig3_All, CL10878.Contig1_All, CL10878.Contig2_All, CL11323.Contig1_All, CL11323.Contig2_All, CL11323.Contig3_All, CL11688.Contig2_All, CL1195.Contig1_All, CL1195.Contig2_All, CL12093.Contig1_All, CL1219.Contig1_All, CL1…
57	Basal transcription factors	CL10211.Contig1_All, CL10211.Contig2_All, CL10241.Contig1_All, CL10288.Contig1_All, CL10792.Contig1_All, CL10792.Contig2_All, CL10958.Contig1_All, CL10972.Contig1_All, CL10972.Contig2_All, CL10972.Contig3_All, CL11186.Contig1_All, CL11253.Contig1_All, CL11259.Contig1_All, CL11259.Contig2_All, CL1140.Contig2_All, CL1182.Contig5_All, CL1182.Contig6_All, CL11884.Contig1_All, CL1199.Contig10_All, CL1…
58	Alanine, aspartate and glutamate metabolism	CL10185.Contig1_All, CL10185.Contig2_All, CL10203.Contig1_All, CL10203.Contig2_All, CL10203.Contig3_All, CL10203.Contig4_All, CL10519.Contig1_All, CL10519.Contig2_All, CL1078.Contig1_All, CL1078.Contig2_All, CL1078.Contig3_All, CL11398.Contig1_All, CL11398.Contig2_All, CL1150.Contig1_All, CL11514.Contig1_All, CL11514.Contig2_All, CL11514.Contig3_All, CL11550.Contig1_All, CL11550.Contig2_All, CL11…
59	Citrate cycle (TCA cycle)	CL10098.Contig2_All, CL10242.Contig1_All, CL10242.Contig2_All, CL10303.Contig1_All, CL10303.Contig2_All, CL10303.Contig3_All, CL10382.Contig1_All, CL10382.Contig2_All, CL10531.Contig1_All, CL10531.Contig2_All, CL10531.Contig3_All, CL10531.Contig4_All, CL10895.Contig1_All, CL10895.Contig2_All, CL1131.Contig1_All, CL1131.Contig2_All, CL11560.Contig2_All, CL1172.Contig1_All, CL1172.Contig2_All, CL11…
60	Arginine biosynthesis	CL10354.Contig1_All, CL1042.Contig2_All, CL1042.Contig3_All, CL10519.Contig1_All, CL10519.Contig2_All, CL1078.Contig1_All, CL1078.Contig2_All, CL1078.Contig3_All, CL11129.Contig1_All, CL11129.Contig2_All, CL11129.Contig3_All, CL11129.Contig5_All, CL1150.Contig1_All, CL11896.Contig2_All, CL1226.Contig1_All, CL1226.Contig2_All, CL1226.Contig3_All, CL12307.Contig1_All, CL13568.Contig1_All, CL13568.C…
61	Terpenoid backbone biosynthesis	CL10142.Contig1_All, CL10142.Contig2_All, CL10142.Contig3_All, CL10184.Contig1_All, CL10184.Contig2_All, CL10293.Contig1_All, CL10293.Contig2_All, CL10293.Contig3_All, CL10293.Contig4_All, CL10709.Contig1_All, CL10709.Contig2_All, CL10787.Contig1_All, CL10787.Contig2_All, CL10820.Contig1_All, CL10820.Contig2_All, CL10820.Contig3_All, CL10878.Contig1_All, CL10878.Contig2_All, CL11409.Contig1_All, …
62	Limonene and pinene degradation	CL10006.Contig1_All, CL10006.Contig2_All, CL1031.Contig2_All, CL11959.Contig1_All, CL12962.Contig10_All, CL12962.Contig11_All, CL12962.Contig12_All, CL12962.Contig13_All, CL12962.Contig14_All, CL12962.Contig15_All, CL12962.Contig16_All, CL12962.Contig17_All, CL12962.Contig18_All, CL12962.Contig19_All, CL12962.Contig20_All, CL12962.Contig21_All, CL12962.Contig22_All, CL12962.Contig23_All, CL12962.…
63	Proteasome	CL11221.Contig1_All, CL11221.Contig2_All, CL11221.Contig3_All, CL11458.Contig2_All, CL11535.Contig1_All, CL11535.Contig2_All, CL11646.Contig1_All, CL11646.Contig2_All, CL11646.Contig3_All, CL11829.Contig1_All, CL11829.Contig2_All, CL11829.Contig3_All, CL1193.Contig1_All, CL1193.Contig2_All, CL12108.Contig1_All, CL12108.Contig2_All, CL13053.Contig2_All, CL13080.Contig1_All, CL13200.Contig1_All, CL…
64	Valine, leucine and isoleucine degradation	CL10006.Contig1_All, CL10006.Contig2_All, CL10259.Contig3_All, CL10259.Contig4_All, CL10338.Contig1_All, CL10338.Contig2_All, CL10338.Contig3_All, CL10531.Contig1_All, CL10531.Contig2_All, CL10531.Contig3_All, CL10531.Contig4_All, CL10895.Contig1_All, CL10895.Contig2_All, CL11246.Contig1_All, CL11246.Contig2_All, CL12137.Contig1_All, CL12137.Contig2_All, CL12218.Contig2_All, CL12274.Contig2_All, …
65	Sphingolipid metabolism	CL10043.Contig1_All, CL10043.Contig2_All, CL10043.Contig3_All, CL10696.Contig2_All, CL10696.Contig3_All, CL10855.Contig1_All, CL10855.Contig3_All, CL1114.Contig1_All, CL1114.Contig2_All, CL1114.Contig3_All, CL11688.Contig2_All, CL11789.Contig1_All, CL11789.Contig3_All, CL1195.Contig1_All, CL1195.Contig2_All, CL12022.Contig1_All, CL12022.Contig2_All, CL12776.Contig1_All, CL12776.Contig2_All, CL129…
66	Ether lipid metabolism	CL10153.Contig1_All, CL10153.Contig2_All, CL10153.Contig4_All, CL10153.Contig6_All, CL10634.Contig1_All, CL10911.Contig1_All, CL10911.Contig2_All, CL10927.Contig2_All, CL11033.Contig1_All, CL11033.Contig2_All, CL11033.Contig3_All, CL11033.Contig4_All, CL11033.Contig5_All, CL11136.Contig2_All, CL11253.Contig2_All, CL11368.Contig1_All, CL11368.Contig2_All, CL11368.Contig3_All, CL11705.Contig1_All, …
67	Tyrosine metabolism	CL10173.Contig1_All, CL10173.Contig2_All, CL10278.Contig1_All, CL10278.Contig2_All, CL10278.Contig3_All, CL10635.Contig1_All, CL10635.Contig2_All, CL11329.Contig1_All, CL11329.Contig2_All, CL11805.Contig2_All, CL11805.Contig3_All, CL11882.Contig1_All, CL11882.Contig2_All, CL11882.Contig3_All, CL11940.Contig1_All, CL12852.Contig1_All, CL12852.Contig2_All, CL12852.Contig3_All, CL13.Contig10_All, CL…
68	Arginine and proline metabolism	CL10006.Contig1_All, CL10006.Contig2_All, CL10044.Contig1_All, CL10044.Contig2_All, CL10354.Contig1_All, CL1042.Contig2_All, CL1042.Contig3_All, CL11115.Contig1_All, CL11115.Contig2_All, CL11115.Contig3_All, CL11386.Contig1_All, CL11386.Contig2_All, CL11386.Contig3_All, CL11643.Contig1_All, CL11643.Contig2_All, CL12449.Contig1_All, CL12449.Contig2_All, CL13195.Contig1_All, CL13461.Contig1_All, CL…
69	alpha-Linolenic acid metabolism	CL10940.Contig1_All, CL11368.Contig1_All, CL11368.Contig2_All, CL11368.Contig3_All, CL11439.Contig1_All, CL11439.Contig2_All, CL11724.Contig1_All, CL11724.Contig2_All, CL12290.Contig1_All, CL12290.Contig2_All, CL12664.Contig1_All, CL13181.Contig2_All, CL13181.Contig3_All, CL13268.Contig1_All, CL13268.Contig2_All, CL13268.Contig3_All, CL1328.Contig1_All, CL1328.Contig2_All, CL1328.Contig4_All, CL1…
70	Phenylalanine, tyrosine and tryptophan biosynthesis	CL10278.Contig1_All, CL10278.Contig2_All, CL10278.Contig3_All, CL11434.Contig1_All, CL11890.Contig1_All, CL11890.Contig2_All, CL11956.Contig1_All, CL11956.Contig2_All, CL11956.Contig3_All, CL12191.Contig1_All, CL12191.Contig2_All, CL12714.Contig1_All, CL12714.Contig2_All, CL12714.Contig3_All, CL12714.Contig4_All, CL12852.Contig1_All, CL12852.Contig2_All, CL12852.Contig3_All, CL13.Contig10_All, CL…
71	Porphyrin and chlorophyll metabolism	CL1005.Contig1_All, CL1005.Contig2_All, CL10074.Contig1_All, CL10074.Contig2_All, CL1035.Contig1_All, CL1035.Contig2_All, CL10878.Contig1_All, CL10878.Contig2_All, CL11397.Contig1_All, CL11397.Contig2_All, CL11946.Contig1_All, CL11967.Contig1_All, CL11967.Contig2_All, CL13120.Contig1_All, CL13205.Contig2_All, CL13457.Contig1_All, CL13457.Contig2_All, CL13785.Contig2_All, CL13785.Contig3_All, CL13…
72	Nitrogen metabolism	CL10470.Contig2_All, CL1078.Contig1_All, CL1078.Contig2_All, CL1078.Contig3_All, CL11424.Contig1_All, CL11424.Contig2_All, CL11424.Contig3_All, CL11424.Contig4_All, CL11424.Contig5_All, CL1150.Contig1_All, CL11514.Contig1_All, CL11514.Contig2_All, CL11514.Contig3_All, CL11896.Contig2_All, CL1226.Contig1_All, CL1226.Contig2_All, CL1226.Contig3_All, CL12307.Contig1_All, CL12576.Contig2_All, CL12777…
73	beta-Alanine metabolism	CL10006.Contig1_All, CL10006.Contig2_All, CL10338.Contig1_All, CL10338.Contig2_All, CL10338.Contig3_All, CL11115.Contig1_All, CL11115.Contig2_All, CL11115.Contig3_All, CL11386.Contig1_All, CL11386.Contig2_All, CL11386.Contig3_All, CL11805.Contig2_All, CL11805.Contig3_All, CL11882.Contig1_All, CL11882.Contig2_All, CL11882.Contig3_All, CL11940.Contig1_All, CL12274.Contig2_All, CL13461.Contig1_All, …
74	Fatty acid biosynthesis	CL10321.Contig4_All, CL11412.Contig1_All, CL11412.Contig2_All, CL11976.Contig1_All, CL12144.Contig1_All, CL12144.Contig2_All, CL12256.Contig1_All, CL12256.Contig2_All, CL14018.Contig1_All, CL14018.Contig2_All, CL14430.Contig2_All, CL1450.Contig2_All, CL1450.Contig3_All, CL1450.Contig4_All, CL14840.Contig1_All, CL14840.Contig2_All, CL14840.Contig3_All, CL15040.Contig1_All, CL15040.Contig3_All, CL1…
75	Fatty acid degradation	CL10006.Contig1_All, CL10006.Contig2_All, CL10940.Contig1_All, CL13181.Contig2_All, CL13181.Contig3_All, CL13268.Contig1_All, CL13268.Contig2_All, CL13268.Contig3_All, CL13303.Contig1_All, CL13303.Contig2_All, CL13303.Contig3_All, CL13461.Contig1_All, CL13461.Contig2_All, CL13596.Contig1_All, CL13596.Contig2_All, CL14018.Contig1_All, CL14018.Contig2_All, CL1439.Contig1_All, CL1439.Contig2_All, CL…
76	Phenylalanine metabolism	CL10278.Contig1_All, CL10278.Contig2_All, CL10278.Contig3_All, CL10581.Contig1_All, CL10581.Contig2_All, CL10581.Contig3_All, CL10581.Contig4_All, CL10635.Contig1_All, CL10635.Contig2_All, CL11805.Contig2_All, CL11805.Contig3_All, CL11882.Contig1_All, CL11882.Contig2_All, CL11882.Contig3_All, CL11940.Contig1_All, CL12575.Contig1_All, CL12575.Contig2_All, CL12575.Contig3_All, CL12852.Contig1_All, …
77	Ubiquinone and other terpenoid-quinone biosynthesis	CL10278.Contig1_All, CL10278.Contig2_All, CL10278.Contig3_All, CL10581.Contig1_All, CL10581.Contig2_All, CL10581.Contig3_All, CL10581.Contig4_All, CL10621.Contig1_All, CL10621.Contig2_All, CL10621.Contig3_All, CL10635.Contig1_All, CL10635.Contig2_All, CL10778.Contig1_All, CL11951.Contig1_All, CL11951.Contig2_All, CL11998.Contig2_All, CL12274.Contig2_All, CL1234.Contig3_All, CL12575.Contig1_All, C…
78	Steroid biosynthesis	CL1021.Contig1_All, CL1021.Contig2_All, CL1021.Contig3_All, CL1021.Contig5_All, CL1021.Contig7_All, CL10716.Contig1_All, CL10716.Contig2_All, CL10857.Contig1_All, CL10857.Contig3_All, CL10934.Contig2_All, CL10948.Contig1_All, CL10948.Contig2_All, CL11362.Contig1_All, CL11362.Contig2_All, CL11368.Contig1_All, CL11368.Contig2_All, CL11368.Contig3_All, CL1151.Contig1_All, CL1151.Contig2_All, CL1151.…
79	Diterpenoid biosynthesis	CL10023.Contig2_All, CL101.Contig1_All, CL10458.Contig1_All, CL10458.Contig2_All, CL1051.Contig2_All, CL1051.Contig3_All, CL10678.Contig1_All, CL10678.Contig2_All, CL10779.Contig2_All, CL10801.Contig3_All, CL10801.Contig4_All, CL10847.Contig1_All, CL10847.Contig2_All, CL11253.Contig1_All, CL12308.Contig1_All, CL12481.Contig2_All, CL12565.Contig2_All, CL13255.Contig2_All, CL14323.Contig1_All, CL14…
80	Propanoate metabolism	CL10321.Contig4_All, CL10338.Contig1_All, CL10338.Contig2_All, CL10338.Contig3_All, CL10531.Contig1_All, CL10531.Contig2_All, CL10531.Contig3_All, CL10531.Contig4_All, CL10895.Contig1_All, CL10895.Contig2_All, CL12137.Contig1_All, CL12137.Contig2_All, CL12274.Contig2_All, CL13977.Contig1_All, CL13977.Contig2_All, CL1439.Contig1_All, CL1439.Contig2_All, CL14866.Contig1_All, CL14866.Contig2_All, CL…
81	Cutin, suberine and wax biosynthesis	CL10577.Contig1_All, CL10577.Contig2_All, CL10653.Contig1_All, CL10800.Contig1_All, CL10800.Contig3_All, CL11651.Contig1_All, CL11651.Contig2_All, CL11959.Contig1_All, CL12085.Contig5_All, CL1239.Contig1_All, CL12482.Contig1_All, CL12482.Contig2_All, CL12482.Contig3_All, CL12482.Contig4_All, CL12482.Contig5_All, CL12598.Contig2_All, CL13044.Contig1_All, CL13044.Contig2_All, CL13599.Contig1_All, C…
82	N-Glycan biosynthesis	CL11425.Contig1_All, CL11834.Contig1_All, CL11834.Contig2_All, CL12241.Contig1_All, CL12241.Contig2_All, CL12356.Contig1_All, CL12356.Contig2_All, CL12430.Contig1_All, CL12430.Contig2_All, CL1266.Contig1_All, CL1266.Contig2_All, CL12704.Contig1_All, CL12704.Contig2_All, CL13025.Contig1_All, CL13025.Contig2_All, CL13147.Contig2_All, CL13147.Contig3_All, CL13147.Contig5_All, CL13147.Contig6_All, CL…
83	Tryptophan metabolism	CL10006.Contig1_All, CL10006.Contig2_All, CL10139.Contig6_All, CL10260.Contig1_All, CL10297.Contig1_All, CL10297.Contig2_All, CL11400.Contig1_All, CL11400.Contig2_All, CL11798.Contig2_All, CL11820.Contig1_All, CL1214.Contig1_All, CL1214.Contig3_All, CL1214.Contig5_All, CL12478.Contig2_All, CL12635.Contig3_All, CL12852.Contig1_All, CL12852.Contig2_All, CL12852.Contig3_All, CL13182.Contig1_All, CL1…
84	Tropane, piperidine and pyridine alkaloid biosynthesis	CL10278.Contig1_All, CL10278.Contig2_All, CL10278.Contig3_All, CL10959.Contig2_All, CL11805.Contig2_All, CL11805.Contig3_All, CL11882.Contig1_All, CL11882.Contig2_All, CL11882.Contig3_All, CL11940.Contig1_All, CL12852.Contig1_All, CL12852.Contig2_All, CL12852.Contig3_All, CL13.Contig10_All, CL13.Contig11_All, CL13.Contig13_All, CL13.Contig14_All, CL13.Contig15_All, CL13.Contig16_All, CL13.Contig1…
85	Biosynthesis of unsaturated fatty acids	CL10940.Contig1_All, CL12460.Contig1_All, CL12460.Contig2_All, CL13268.Contig1_All, CL13268.Contig2_All, CL13268.Contig3_All, CL13303.Contig1_All, CL13303.Contig2_All, CL13303.Contig3_All, CL13965.Contig1_All, CL14047.Contig1_All, CL14047.Contig2_All, CL14047.Contig3_All, CL14106.Contig3_All, CL14518.Contig2_All, CL14840.Contig1_All, CL14840.Contig2_All, CL14840.Contig3_All, CL15105.Contig1_All, …
86	Lysine degradation	CL10006.Contig1_All, CL10006.Contig2_All, CL10683.Contig1_All, CL10683.Contig2_All, CL11091.Contig3_All, CL11091.Contig4_All, CL11440.Contig2_All, CL11440.Contig3_All, CL11820.Contig1_All, CL11955.Contig1_All, CL11955.Contig2_All, CL12217.Contig1_All, CL12217.Contig2_All, CL12274.Contig2_All, CL12884.Contig1_All, CL12884.Contig2_All, CL12884.Contig3_All, CL13004.Contig1_All, CL13461.Contig1_All, …
87	Pantothenate and CoA biosynthesis	CL10259.Contig3_All, CL10259.Contig4_All, CL11181.Contig1_All, CL1198.Contig1_All, CL1198.Contig2_All, CL12698.Contig1_All, CL13290.Contig19_All, CL13290.Contig30_All, CL13290.Contig37_All, CL13378.Contig2_All, CL14280.Contig1_All, CL14280.Contig2_All, CL1482.Contig3_All, CL15.Contig2_All, CL15.Contig6_All, CL1791.Contig1_All, CL1791.Contig2_All, CL1815.Contig2_All, CL1815.Contig3_All, CL1815.Con…
88	Sulfur metabolism	CL10202.Contig1_All, CL10202.Contig2_All, CL10299.Contig1_All, CL10315.Contig1_All, CL10315.Contig2_All, CL10315.Contig3_All, CL11308.Contig2_All, CL11467.Contig1_All, CL11467.Contig2_All, CL12296.Contig1_All, CL12296.Contig3_All, CL12373.Contig1_All, CL12373.Contig2_All, CL12373.Contig3_All, CL13224.Contig1_All, CL13224.Contig2_All, CL1428.Contig1_All, CL1428.Contig2_All, CL14282.Contig1_All, CL…
89	Carotenoid biosynthesis	CL10023.Contig1_All, CL10023.Contig2_All, CL11609.Contig2_All, CL11854.Contig1_All, CL11854.Contig2_All, CL12093.Contig1_All, CL1268.Contig1_All, CL1268.Contig4_All, CL12715.Contig1_All, CL12715.Contig2_All, CL12901.Contig1_All, CL12901.Contig2_All, CL12951.Contig1_All, CL12951.Contig2_All, CL13165.Contig1_All, CL13165.Contig2_All, CL13717.Contig4_All, CL13937.Contig3_All, CL14395.Contig1_All, CL…
90	Isoquinoline alkaloid biosynthesis	CL10278.Contig1_All, CL10278.Contig2_All, CL10278.Contig3_All, CL11805.Contig2_All, CL11805.Contig3_All, CL11882.Contig1_All, CL11882.Contig2_All, CL11882.Contig3_All, CL11940.Contig1_All, CL12852.Contig1_All, CL12852.Contig2_All, CL12852.Contig3_All, CL13.Contig10_All, CL13.Contig11_All, CL13.Contig13_All, CL13.Contig14_All, CL13.Contig15_All, CL13.Contig16_All, CL13.Contig17_All, CL13.Contig18_…
91	Glycosaminoglycan degradation	CL10043.Contig1_All, CL10043.Contig2_All, CL10043.Contig3_All, CL10855.Contig1_All, CL10855.Contig3_All, CL11125.Contig1_All, CL11125.Contig2_All, CL1195.Contig1_All, CL1195.Contig2_All, CL12224.Contig1_All, CL12224.Contig2_All, CL12733.Contig1_All, CL12733.Contig2_All, CL12882.Contig1_All, CL12882.Contig2_All, CL12900.Contig1_All, CL12900.Contig2_All, CL13269.Contig2_All, CL13443.Contig1_All, CL…
92	Protein export	CL10191.Contig1_All, CL10191.Contig2_All, CL10191.Contig3_All, CL10552.Contig1_All, CL10773.Contig1_All, CL10773.Contig2_All, CL10832.Contig2_All, CL10960.Contig1_All, CL10960.Contig2_All, CL11531.Contig1_All, CL11533.Contig1_All, CL11533.Contig2_All, CL11533.Contig3_All, CL11759.Contig1_All, CL11759.Contig2_All, CL11783.Contig1_All, CL11783.Contig3_All, CL12877.Contig1_All, CL12877.Contig2_All, …
93	Flavone and flavonol biosynthesis	CL10139.Contig3_All, CL10139.Contig4_All, CL10168.Contig1_All, CL10168.Contig3_All, CL10168.Contig4_All, CL10260.Contig1_All, CL10260.Contig2_All, CL10779.Contig1_All, CL10779.Contig2_All, CL11400.Contig2_All, CL11609.Contig1_All, CL11609.Contig2_All, CL12197.Contig1_All, CL12197.Contig2_All, CL12197.Contig3_All, CL12197.Contig4_All, CL12197.Contig5_All, CL13255.Contig2_All, CL13785.Contig2_All, …
94	Zeatin biosynthesis	CL10168.Contig1_All, CL10168.Contig3_All, CL10168.Contig4_All, CL10769.Contig5_All, CL10957.Contig1_All, CL10957.Contig2_All, CL11609.Contig1_All, CL11609.Contig2_All, CL13292.Contig1_All, CL13292.Contig2_All, CL13785.Contig4_All, CL13948.Contig1_All, CL13948.Contig2_All, CL14275.Contig3_All, CL14721.Contig1_All, CL15514.Contig1_All, CL15514.Contig3_All, CL1808.Contig2_All, CL1973.Contig1_All, CL…
95	Arachidonic acid metabolism	CL10009.Contig2_All, CL11159.Contig1_All, CL11159.Contig2_All, CL11368.Contig1_All, CL11368.Contig2_All, CL11368.Contig3_All, CL11865.Contig1_All, CL11928.Contig1_All, CL11928.Contig2_All, CL11970.Contig1_All, CL11970.Contig2_All, CL11970.Contig3_All, CL12866.Contig1_All, CL12908.Contig1_All, CL12908.Contig2_All, CL13528.Contig2_All, CL13528.Contig3_All, CL14548.Contig1_All, CL14548.Contig2_All, …
96	Fatty acid elongation	CL10234.Contig2_All, CL12414.Contig2_All, CL12414.Contig3_All, CL14047.Contig1_All, CL14047.Contig2_All, CL14047.Contig3_All, CL14106.Contig3_All, CL14433.Contig2_All, CL14518.Contig2_All, CL14524.Contig1_All, CL14524.Contig2_All, CL15105.Contig1_All, CL15149.Contig3_All, CL15213.Contig1_All, CL15446.Contig1_All, CL15446.Contig2_All, CL15446.Contig3_All, CL15446.Contig4_All, CL2186.Contig1_All, C…
97	SNARE interactions in vesicular transport	CL10968.Contig1_All, CL10968.Contig2_All, CL10968.Contig3_All, CL10968.Contig4_All, CL1198.Contig1_All, CL1198.Contig2_All, CL13226.Contig1_All, CL13226.Contig2_All, CL13440.Contig1_All, CL13440.Contig2_All, CL13482.Contig6_All, CL13482.Contig7_All, CL14365.Contig1_All, CL14365.Contig2_All, CL15613.Contig1_All, CL15613.Contig2_All, CL15613.Contig3_All, CL1616.Contig1_All, CL1616.Contig2_All, CL16…
98	Sesquiterpenoid and triterpenoid biosynthesis	CL1080.Contig1_All, CL10934.Contig1_All, CL10934.Contig2_All, CL11400.Contig1_All, CL11400.Contig2_All, CL11596.Contig1_All, CL11596.Contig2_All, CL12551.Contig2_All, CL12551.Contig3_All, CL1471.Contig1_All, CL1471.Contig3_All, CL1471.Contig4_All, CL1635.Contig1_All, CL1635.Contig2_All, CL1635.Contig3_All, CL2012.Contig1_All, CL2165.Contig1_All, CL2165.Contig2_All, CL2165.Contig3_All, CL2226.Cont…
99	Valine, leucine and isoleucine biosynthesis	CL10259.Contig3_All, CL10259.Contig4_All, CL12698.Contig1_All, CL13378.Contig2_All, CL1482.Contig3_All, CL15.Contig2_All, CL15.Contig6_All, CL1791.Contig1_All, CL1791.Contig2_All, CL1815.Contig2_All, CL1815.Contig3_All, CL1815.Contig4_All, CL1983.Contig1_All, CL1983.Contig2_All, CL2187.Contig4_All, CL2443.Contig1_All, CL2443.Contig2_All, CL2748.Contig1_All, CL3358.Contig1_All, CL3358.Contig2_All,…
100	Photosynthesis	CL10897.Contig1_All, CL10897.Contig2_All, CL11122.Contig1_All, CL11122.Contig2_All, CL11756.Contig2_All, CL11756.Contig3_All, CL12347.Contig1_All, CL12347.Contig2_All, CL12347.Contig3_All, CL13654.Contig1_All, CL13654.Contig2_All, CL13883.Contig1_All, CL13883.Contig2_All, CL14757.Contig3_All, CL1681.Contig1_All, CL1681.Contig2_All, CL3081.Contig1_All, CL3081.Contig2_All, CL3092.Contig1_All, CL309…
101	Isoflavonoid biosynthesis	CL10139.Contig6_All, CL10779.Contig2_All, CL11400.Contig1_All, CL11400.Contig2_All, CL13485.Contig1_All, CL13485.Contig2_All, CL1379.Contig2_All, CL14980.Contig1_All, CL14980.Contig3_All, CL14980.Contig4_All, CL15311.Contig1_All, CL15311.Contig2_All, CL15344.Contig1_All, CL15344.Contig3_All, CL15344.Contig4_All, CL1686.Contig4_All, CL2040.Contig1_All, CL2040.Contig2_All, CL2777.Contig1_All, CL416…
102	Glycosphingolipid biosynthesis - ganglio series	CL10043.Contig1_All, CL10043.Contig2_All, CL10043.Contig3_All, CL10855.Contig1_All, CL10855.Contig3_All, CL1195.Contig1_All, CL1195.Contig2_All, CL12336.Contig1_All, CL12336.Contig2_All, CL12900.Contig1_All, CL12900.Contig2_All, CL13269.Contig2_All, CL13443.Contig1_All, CL13443.Contig2_All, CL14555.Contig1_All, CL14555.Contig2_All, CL1460.Contig7_All, CL14690.Contig1_All, CL14690.Contig2_All, CL1…
103	Lysine biosynthesis	CL10250.Contig1_All, CL10250.Contig2_All, CL10250.Contig3_All, CL10250.Contig4_All, CL1029.Contig1_All, CL1029.Contig2_All, CL1029.Contig3_All, CL1029.Contig6_All, CL1029.Contig7_All, CL11586.Contig1_All, CL11586.Contig2_All, CL11611.Contig1_All, CL11611.Contig2_All, CL11611.Contig3_All, CL12006.Contig1_All, CL12006.Contig3_All, CL12056.Contig2_All, CL12056.Contig3_All, CL12065.Contig2_All, CL123…
104	Linoleic acid metabolism	CL11368.Contig1_All, CL11368.Contig2_All, CL11368.Contig3_All, CL12290.Contig1_All, CL12290.Contig2_All, CL12647.Contig1_All, CL12647.Contig2_All, CL12647.Contig4_All, CL12647.Contig5_All, CL15293.Contig1_All, CL15293.Contig2_All, CL15293.Contig4_All, CL15293.Contig7_All, CL15313.Contig1_All, CL2104.Contig5_All, CL2501.Contig1_All, CL2501.Contig2_All, CL2501.Contig3_All, CL2915.Contig1_All, CL291…
105	Butanoate metabolism	CL11030.Contig1_All, CL11030.Contig2_All, CL11246.Contig1_All, CL11246.Contig2_All, CL12408.Contig1_All, CL12408.Contig2_All, CL13162.Contig1_All, CL1439.Contig1_All, CL1439.Contig2_All, CL15.Contig2_All, CL15.Contig6_All, CL1791.Contig1_All, CL1791.Contig2_All, CL1815.Contig2_All, CL1815.Contig3_All, CL1815.Contig4_All, CL1983.Contig1_All, CL1983.Contig2_All, CL2078.Contig10_All, CL2078.Contig11…
106	Monoterpenoid biosynthesis	CL12396.Contig1_All, CL12396.Contig2_All, CL12737.Contig1_All, CL12737.Contig2_All, CL12737.Contig3_All, CL13018.Contig1_All, CL13018.Contig2_All, CL14601.Contig1_All, CL14601.Contig2_All, CL3186.Contig1_All, CL3186.Contig2_All, CL3186.Contig3_All, CL3186.Contig4_All, CL3385.Contig10_All, CL3385.Contig11_All, CL3385.Contig12_All, CL3385.Contig13_All, CL3385.Contig14_All, CL3385.Contig15_All, CL33…
107	Biotin metabolism	CL11412.Contig1_All, CL11412.Contig2_All, CL12256.Contig1_All, CL12256.Contig2_All, CL13743.Contig1_All, CL13743.Contig2_All, CL13743.Contig3_All, CL13880.Contig1_All, CL13880.Contig2_All, CL14840.Contig1_All, CL14840.Contig2_All, CL14840.Contig3_All, CL1782.Contig1_All, CL1782.Contig2_All, CL2454.Contig1_All, CL2454.Contig2_All, CL2454.Contig3_All, CL2454.Contig4_All, CL2454.Contig5_All, CL2454.…
108	Nicotinate and nicotinamide metabolism	CL10332.Contig1_All, CL10332.Contig3_All, CL13401.Contig1_All, CL13401.Contig2_All, CL13401.Contig3_All, CL14702.Contig1_All, CL14803.Contig1_All, CL14803.Contig2_All, CL1575.Contig1_All, CL3225.Contig1_All, CL3225.Contig2_All, CL3225.Contig3_All, CL3225.Contig4_All, CL3225.Contig5_All, CL3225.Contig6_All, CL3614.Contig1_All, CL3614.Contig2_All, CL3704.Contig1_All, CL3704.Contig2_All, CL4902.Cont…
109	Monobactam biosynthesis	CL10250.Contig1_All, CL10250.Contig2_All, CL10250.Contig3_All, CL10250.Contig4_All, CL11586.Contig1_All, CL11586.Contig2_All, CL11611.Contig1_All, CL11611.Contig2_All, CL11611.Contig3_All, CL12006.Contig1_All, CL12006.Contig3_All, CL12056.Contig2_All, CL12056.Contig3_All, CL12065.Contig2_All, CL12296.Contig1_All, CL12296.Contig3_All, CL12379.Contig1_All, CL12379.Contig2_All, CL12406.Contig1_All, …
110	Selenocompound metabolism	CL11024.Contig2_All, CL12296.Contig1_All, CL12296.Contig3_All, CL12620.Contig1_All, CL12620.Contig2_All, CL12852.Contig1_All, CL12852.Contig2_All, CL12852.Contig3_All, CL13019.Contig2_All, CL2441.Contig1_All, CL2441.Contig5_All, CL317.Contig1_All, CL317.Contig3_All, CL317.Contig4_All, CL4608.Contig1_All, CL555.Contig1_All, CL555.Contig2_All, CL555.Contig3_All, CL555.Contig5_All, CL555.Contig6_All…
111	Histidine metabolism	CL10006.Contig1_All, CL10006.Contig2_All, CL10831.Contig1_All, CL13461.Contig1_All, CL13461.Contig2_All, CL13596.Contig1_All, CL13596.Contig2_All, CL14373.Contig1_All, CL14373.Contig2_All, CL171.Contig3_All, CL171.Contig5_All, CL171.Contig6_All, CL171.Contig7_All, CL171.Contig8_All, CL171.Contig9_All, CL2275.Contig1_All, CL2275.Contig2_All, CL2352.Contig1_All, CL2352.Contig6_All, CL3677.Contig1_A…
112	Glycosylphosphatidylinositol(GPI)-anchor biosynthesis	CL12617.Contig1_All, CL12939.Contig1_All, CL1332.Contig1_All, CL1332.Contig2_All, CL13658.Contig1_All, CL13658.Contig2_All, CL14405.Contig1_All, CL14405.Contig2_All, CL15126.Contig1_All, CL15126.Contig2_All, CL15126.Contig3_All, CL2155.Contig1_All, CL2155.Contig2_All, CL2534.Contig2_All, CL4492.Contig1_All, CL4492.Contig2_All, CL6330.Contig1_All, CL6330.Contig2_All, CL7664.Contig1_All, CL7664.Con…
113	One carbon pool by folate	CL10327.Contig1_All, CL10327.Contig2_All, CL10327.Contig3_All, CL10327.Contig4_All, CL11210.Contig1_All, CL11210.Contig2_All, CL11715.Contig1_All, CL11715.Contig2_All, CL13383.Contig5_All, CL13383.Contig6_All, CL13383.Contig8_All, CL13383.Contig9_All, CL14231.Contig1_All, CL14231.Contig2_All, CL14231.Contig3_All, CL14231.Contig4_All, CL2482.Contig1_All, CL2482.Contig2_All, CL3606.Contig1_All, CL3…
114	Sulfur relay system	CL11025.Contig1_All, CL11025.Contig2_All, CL11025.Contig3_All, CL11025.Contig4_All, CL1163.Contig1_All, CL1163.Contig2_All, CL1163.Contig3_All, CL1163.Contig4_All, CL1163.Contig5_All, CL1163.Contig6_All, CL1163.Contig7_All, CL1163.Contig8_All, CL12132.Contig1_All, CL12132.Contig2_All, CL12132.Contig3_All, CL12132.Contig4_All, CL14059.Contig1_All, CL14059.Contig2_All, CL14585.Contig1_All, CL14585.…
115	Folate biosynthesis	CL10259.Contig3_All, CL10259.Contig4_All, CL10327.Contig1_All, CL10327.Contig2_All, CL10327.Contig3_All, CL10327.Contig4_All, CL11025.Contig1_All, CL11025.Contig2_All, CL11025.Contig3_All, CL11025.Contig4_All, CL11556.Contig1_All, CL11556.Contig2_All, CL12372.Contig1_All, CL12372.Contig2_All, CL12372.Contig3_All, CL12372.Contig4_All, CL12372.Contig5_All, CL13358.Contig1_All, CL13358.Contig2_All, …
116	Glucosinolate biosynthesis	CL10259.Contig3_All, CL10259.Contig4_All, CL10844.Contig1_All, CL11798.Contig2_All, CL12635.Contig3_All, CL13255.Contig1_All, CL13785.Contig1_All, CL14453.Contig2_All, CL2443.Contig1_All, CL2443.Contig2_All, CL5086.Contig1_All, CL5948.Contig1_All, CL6764.Contig2_All, CL6764.Contig3_All, CL8259.Contig1_All, CL8259.Contig2_All, CL9113.Contig1_All, CL9113.Contig2_All, CL9113.Contig3_All, Unigene1098…
117	Other types of O-glycan biosynthesis	CL11557.Contig1_All, CL11557.Contig2_All, CL11557.Contig3_All, CL12031.Contig1_All, CL12031.Contig2_All, CL12712.Contig2_All, CL1285.Contig1_All, CL1285.Contig2_All, CL14315.Contig3_All, CL15049.Contig6_All, CL2105.Contig1_All, CL2105.Contig2_All, CL3221.Contig1_All, CL3221.Contig2_All, CL4872.Contig2_All, CL5044.Contig1_All, CL5044.Contig2_All, CL5298.Contig1_All, CL5298.Contig2_All, CL5940.Cont…
118	Vitamin B6 metabolism	CL10162.Contig3_All, CL10364.Contig1_All, CL10364.Contig2_All, CL12208.Contig1_All, CL12208.Contig2_All, CL13459.Contig2_All, CL14225.Contig1_All, CL14225.Contig2_All, CL15228.Contig1_All, CL15228.Contig2_All, CL15228.Contig5_All, CL1703.Contig1_All, CL1703.Contig2_All, CL26.Contig1_All, CL26.Contig2_All, CL26.Contig3_All, CL26.Contig4_All, CL26.Contig5_All, CL6069.Contig1_All, CL6069.Contig2_All…
119	Riboflavin metabolism	CL10222.Contig1_All, CL10222.Contig2_All, CL10222.Contig3_All, CL10222.Contig5_All, CL10331.Contig1_All, CL10331.Contig2_All, CL10331.Contig3_All, CL10948.Contig1_All, CL10948.Contig2_All, CL12629.Contig3_All, CL13622.Contig1_All, CL13622.Contig3_All, CL1414.Contig1_All, CL14689.Contig1_All, CL14689.Contig2_All, CL1491.Contig1_All, CL1491.Contig2_All, CL2426.Contig3_All, CL3488.Contig1_All, CL348…
120	Anthocyanin biosynthesis	CL10669.Contig1_All, CL10669.Contig2_All, CL11731.Contig1_All, CL11731.Contig2_All, CL11731.Contig3_All, CL11731.Contig4_All, CL12533.Contig2_All, CL2551.Contig2_All, CL2551.Contig3_All, CL3984.Contig3_All, CL4331.Contig2_All, CL4844.Contig1_All, CL4844.Contig2_All, CL5931.Contig1_All, CL5931.Contig2_All, CL5931.Contig3_All, CL665.Contig1_All, CL7024.Contig1_All, CL7024.Contig2_All, CL7024.Contig…
121	Photosynthesis - antenna proteins	CL12477.Contig1_All, CL12477.Contig2_All, CL1516.Contig1_All, CL1516.Contig2_All, CL1516.Contig3_All, CL2442.Contig1_All, CL2442.Contig2_All, CL2442.Contig3_All, CL2442.Contig4_All, CL2442.Contig5_All, CL2853.Contig1_All, CL2853.Contig2_All, CL437.Contig1_All, CL437.Contig2_All, CL437.Contig3_All, CL437.Contig4_All, CL437.Contig5_All, CL437.Contig7_All, Unigene10016_All, Unigene11250_All, Unigene…
122	Degradation of aromatic compounds	CL12901.Contig1_All, CL186.Contig3_All, CL2732.Contig1_All, CL2732.Contig2_All, CL2732.Contig3_All, CL2794.Contig1_All, CL2794.Contig2_All, CL2794.Contig3_All, CL2794.Contig4_All, CL2794.Contig5_All, CL2794.Contig6_All, CL2945.Contig10_All, CL2945.Contig11_All, CL2945.Contig4_All, CL2945.Contig5_All, CL2945.Contig6_All, CL2945.Contig7_All, CL2945.Contig8_All, CL2945.Contig9_All, CL3136.Contig1_Al…
123	Brassinosteroid biosynthesis	CL11894.Contig1_All, CL2686.Contig1_All, CL2686.Contig3_All, CL4014.Contig2_All, CL4014.Contig3_All, CL4358.Contig1_All, CL4358.Contig2_All, CL8457.Contig2_All, CL8488.Contig1_All, CL8488.Contig2_All, CL8488.Contig3_All, CL8488.Contig4_All, Unigene10202_All, Unigene11070_All, Unigene12406_All, Unigene14301_All, Unigene15215_All, Unigene1708_All, Unigene17322_All, Unigene17425_All, Unigene17777_Al…
124	Synthesis and degradation of ketone bodies	CL11246.Contig1_All, CL11246.Contig2_All, CL13162.Contig1_All, CL1439.Contig1_All, CL1439.Contig2_All, CL2078.Contig10_All, CL2078.Contig11_All, CL2078.Contig12_All, CL2078.Contig13_All, CL2078.Contig14_All, CL2078.Contig15_All, CL2078.Contig1_All, CL2078.Contig2_All, CL2078.Contig3_All, CL2078.Contig4_All, CL2078.Contig5_All, CL2078.Contig6_All, CL2078.Contig7_All, CL2078.Contig8_All, CL2078.Con…
125	C5-Branched dibasic acid metabolism	CL15.Contig2_All, CL15.Contig6_All, CL1791.Contig1_All, CL1791.Contig2_All, CL1815.Contig2_All, CL1815.Contig3_All, CL1815.Contig4_All, CL1983.Contig1_All, CL1983.Contig2_All, CL4162.Contig1_All, CL4162.Contig2_All, CL5149.Contig1_All, CL5149.Contig2_All, CL6287.Contig3_All, CL6287.Contig4_All, CL7063.Contig1_All, CL7063.Contig3_All, CL8693.Contig1_All, CL8693.Contig2_All, CL9270.Contig1_All, CL9…
126	Non-homologous end-joining	CL13909.Contig1_All, CL13994.Contig2_All, CL1745.Contig10_All, CL1745.Contig11_All, CL1745.Contig12_All, CL1745.Contig1_All, CL1745.Contig2_All, CL1745.Contig3_All, CL1745.Contig4_All, CL1745.Contig5_All, CL1745.Contig6_All, CL1745.Contig7_All, CL1745.Contig8_All, CL1745.Contig9_All, CL4061.Contig1_All, CL4061.Contig2_All, CL4061.Contig3_All, CL4878.Contig3_All, CL6374.Contig2_All, CL8685.Contig2…
127	Glycosphingolipid biosynthesis - globo series	CL11803.Contig1_All, CL11803.Contig2_All, CL12336.Contig1_All, CL12336.Contig2_All, CL166.Contig5_All, CL2670.Contig1_All, CL2670.Contig2_All, CL2670.Contig4_All, CL2670.Contig5_All, CL2670.Contig6_All, CL3703.Contig1_All, CL4398.Contig1_All, CL4398.Contig2_All, CL4398.Contig3_All, CL5385.Contig2_All, CL5835.Contig2_All, CL5835.Contig3_All, CL8694.Contig1_All, Unigene1061_All, Unigene11271_All, U…
128	Thiamine metabolism	CL11352.Contig1_All, CL11352.Contig2_All, CL14798.Contig2_All, CL2710.Contig1_All, CL2710.Contig2_All, CL2942.Contig24_All, CL2942.Contig38_All, CL2985.Contig1_All, CL2985.Contig2_All, CL2985.Contig3_All, CL5131.Contig1_All, CL5131.Contig2_All, CL5823.Contig1_All, CL5823.Contig2_All, CL8179.Contig1_All, CL8179.Contig2_All, CL8197.Contig1_All, CL8197.Contig2_All, Unigene15655_All, Unigene18481_All…
129	Benzoxazinoid biosynthesis	CL1103.Contig1_All, CL1103.Contig2_All, CL13785.Contig4_All, CL14237.Contig1_All, CL14237.Contig2_All, CL1808.Contig1_All, CL1808.Contig3_All, CL5307.Contig1_All, CL5307.Contig2_All, CL5307.Contig3_All, CL5307.Contig4_All, CL5307.Contig5_All, CL9312.Contig1_All, CL9312.Contig2_All, CL9312.Contig3_All, CL9312.Contig4_All, CL9312.Contig6_All, CL9907.Contig1_All, Unigene16012_All, Unigene17787_All, …
130	Taurine and hypotaurine metabolism	CL11587.Contig1_All, CL11587.Contig3_All, CL12908.Contig1_All, CL12908.Contig2_All, CL14947.Contig1_All, CL14947.Contig2_All, CL15044.Contig2_All, CL8034.Contig2_All, CL8180.Contig1_All, CL8180.Contig3_All, CL9678.Contig1_All, CL9678.Contig2_All, CL9746.Contig2_All, Unigene16600_All, Unigene18078_All, Unigene19038_All, Unigene20086_All, Unigene20607_All, Unigene20705_All, Unigene432_All, Unigene4…
131	Lipoic acid metabolism	CL10693.Contig1_All, CL10693.Contig2_All, CL11165.Contig1_All, CL11165.Contig2_All, CL14974.Contig1_All, CL1755.Contig1_All, CL1755.Contig2_All, CL1755.Contig3_All, CL1755.Contig4_All, CL1949.Contig1_All, CL1949.Contig2_All, CL1949.Contig3_All, CL5661.Contig1_All, CL5661.Contig2_All, CL5661.Contig3_All, CL5661.Contig4_All, Unigene18519_All, Unigene22723_All, Unigene38229_All, Unigene4547_All, Uni…
132	Indole alkaloid biosynthesis	CL5165.Contig1_All, CL5165.Contig2_All, CL5165.Contig3_All, CL583.Contig1_All, CL583.Contig2_All, CL9863.Contig1_All, CL9863.Contig2_All, Unigene10984_All, Unigene11822_All, Unigene12184_All, Unigene156_All, Unigene17498_All, Unigene18006_All, Unigene19588_All, Unigene20194_All, Unigene36089_All, Unigene36346_All, Unigene38040_All, Unigene5744_All
133	Caffeine metabolism	CL10654.Contig1_All, CL10654.Contig2_All, CL10715.Contig1_All, CL10715.Contig2_All, CL1072.Contig5_All, Unigene24445_All, Unigene38596_All
134	Betalain biosynthesis	CL9712.Contig1_All, CL9712.Contig2_All, CL9712.Contig3_All, CL9712.Contig4_All
135	Vancomycin resistance	CL6459.Contig1_All, CL6459.Contig2_All, Unigene15187_All, Unigene2841_All
