# Supplementary material for: Investigation of Differences in Fertility among Progenies from Self-Pollinated Chrysanthemum
Source: Int J Mol Sci. 2018 Mar 13;19(3):832. doi: 10.3390/ijms19030832 (PMC5877693; doi:10.3390/ijms19030832)
Supplement: Supplementary file 1 [file ijms-19-00832-s001.zip › Supplementary files/Table S5 DEGs in stigma transcriptome.xls]

GeneID	Length	3S-Expression	10S-Expression	log2FoldChange(10S/3S)	Pvalue	FDR	Up/Down-Regulation(10S/3S)
CL5639.Contig2_All	295	0.01	180.94	14.14322376	2.46E-73	3.49E-71	Up
Unigene34001_All	985	0.01	85.46	13.0610336	5.12E-204	2.65E-201	Up
Unigene46462_All	553	0.01	74.34	12.85992297	4.48E-85	7.71E-83	Up
CL14453.Contig2_All	1724	0.01	56.84	12.47269084	1.83E-257	1.33E-254	Up
CL4296.Contig1_All	286	0.01	53.19	12.37693932	8.15E-21	2.27E-19	Up
Unigene23326_All	1886	0.01	53.1	12.37449615	3.46E-265	2.58E-262	Up
Unigene38629_All	505	0.01	50.56	12.30378075	4.31E-51	3.82E-49	Up
Unigene28169_All	1227	0.01	49.54	12.27437815	2.37E-153	8.29E-151	Up
Unigene34058_All	1784	0.01	44.14	12.10787091	1.00E-207	5.35E-205	Up
Unigene29213_All	675	0.01	43.02	12.07079181	1.10E-64	1.33E-62	Up
CL11464.Contig3_All	406	0.01	41.46	12.0175044	4.39E-30	1.95E-28	Up
CL8474.Contig2_All	933	0.01	40.65	11.98903964	2.97E-91	5.56E-89	Up
CL5852.Contig4_All	696	0.01	38.11	11.89595389	1.97E-59	2.11E-57	Up
CL7801.Contig4_All	1882	0.01	36.06	11.81618368	6.41E-180	2.87E-177	Up
CL3119.Contig2_All	918	0.01	33.46	11.70822173	5.93E-74	8.51E-72	Up
Unigene22295_All	530	0.01	32.97	11.68693817	5.93E-36	3.33E-34	Up
CL1680.Contig5_All	1122	0.01	32	11.64385619	2.12E-89	3.82E-87	Up
CL3674.Contig4_All	1225	0.01	31.04	11.59991284	3.38E-96	6.83E-94	Up
Unigene45417_All	464	0.01	30.96	11.59618976	6.39E-28	2.57E-26	Up
Unigene36511_All	694	0.01	30.66	11.58214198	5.30E-48	4.37E-46	Up
CL11048.Contig3_All	453	0.01	29.93	11.54737656	4.56E-26	1.68E-24	Up
CL3132.Contig2_All	1278	0.01	29.93	11.54737656	4.01E-97	8.25E-95	Up
Unigene23776_All	812	0.01	27.95	11.44863257	2.97E-53	2.78E-51	Up
Unigene45016_All	312	0.01	26.93	11.39499851	8.78E-13	1.39E-11	Up
Unigene29682_All	259	0.01	25.11	11.29404631	1.86E-08	1.89E-07	Up
CL3482.Contig8_All	699	0.01	24.81	11.27670602	4.82E-39	3.01E-37	Up
CL5933.Contig5_All	412	0.01	24.59	11.26385602	1.18E-18	2.88E-17	Up
Unigene39676_All	758	0.01	23.8	11.21674586	8.00E-42	5.51E-40	Up
Unigene23519_All	520	0.01	23.78	11.215533	1.89E-25	6.75E-24	Up
Unigene21882_All	943	0.01	23.64	11.20701432	3.51E-54	3.37E-52	Up
CL4444.Contig2_All	2633	0.01	22.81	11.15545073	1.52E-163	5.79E-161	Up
CL4044.Contig1_All	747	0.01	22.79	11.15418521	2.37E-39	1.49E-37	Up
CL5476.Contig5_All	774	0.01	22.63	11.14402087	1.38E-40	9.12E-39	Up
Unigene41002_All	373	0.01	22.01	11.10394343	2.50E-14	4.51E-13	Up
CL5975.Contig8_All	1501	0.01	21.52	11.07146236	7.71E-84	1.30E-81	Up
Unigene22925_All	409	0.01	21.02	11.03754695	7.15E-16	1.44E-14	Up
Unigene26778_All	1435	0.01	20.89	11.02859678	1.16E-77	1.75E-75	Up
CL8238.Contig1_All	362	0.01	20.54	11.00422047	8.78E-13	1.39E-11	Up
Unigene21972_All	813	0.01	20	10.96578428	2.00E-38	1.23E-36	Up
CL6239.Contig3_All	1777	0.01	18.78	10.87498135	3.65E-88	6.45E-86	Up
Unigene38026_All	532	0.01	18.7	10.86882255	8.15E-21	2.27E-19	Up
Unigene36927_All	813	0.01	18.36	10.84235034	2.46E-35	1.35E-33	Up
CL2145.Contig2_All	767	0.01	18.29	10.83683936	1.48E-32	7.29E-31	Up
CL2801.Contig6_All	5563	0.01	18.03	10.81618368	7.18E-282	5.78E-279	Up
CL5554.Contig1_All	481	0.01	18	10.81378119	2.04E-17	4.55E-16	Up
Unigene21777_All	650	0.01	17.87	10.80332392	9.29E-26	3.37E-24	Up
CL12625.Contig2_All	642	0.01	17.06	10.73640193	3.26E-24	1.09E-22	Up
CL4122.Contig2_All	331	0.01	16.69	10.70476824	4.47E-09	4.95E-08	Up
CL6389.Contig2_All	948	0.01	16.2	10.6617781	1.69E-37	1.00E-35	Up
Unigene23376_All	452	0.01	15.87	10.63208641	5.10E-14	8.97E-13	Up
CL1018.Contig2_All	2264	0.01	15.55	10.60269887	5.82E-95	1.14E-92	Up
Unigene24248_All	728	0.01	15.26	10.57553925	9.29E-26	3.36E-24	Up
Unigene29344_All	335	0.01	15.12	10.56224242	1.86E-08	1.89E-07	Up
CL9615.Contig1_All	291	0.01	15.02	10.5526691	1.33E-06	1.06E-05	Up
Unigene27180_All	603	0.01	14.98	10.54882191	6.88E-20	1.80E-18	Up
CL8993.Contig1_All	482	0.01	14.89	10.54012804	2.50E-14	4.50E-13	Up
CL5852.Contig2_All	615	0.01	14.87	10.53818893	3.38E-20	9.04E-19	Up
Unigene39153_All	579	0.01	14.82	10.53332973	1.18E-18	2.88E-17	Up
CL1037.Contig4_All	374	0.01	14.76	10.52747701	1.08E-09	1.27E-08	Up
CL8751.Contig4_All	358	0.01	14.5	10.50183718	4.47E-09	4.94E-08	Up
Unigene39669_All	598	0.01	14.42	10.49385545	5.82E-19	1.44E-17	Up
CL11165.Contig5_All	329	0.01	14.38	10.48984796	7.70E-08	7.29E-07	Up
Unigene22515_All	687	0.01	14.22	10.47370575	2.32E-22	7.10E-21	Up
Unigene25551_All	385	0.01	14.22	10.47370575	5.30E-10	6.44E-09	Up
CL6250.Contig2_All	1308	0.01	14.03	10.45429929	4.48E-47	3.58E-45	Up
Unigene33413_All	638	0.01	13.88	10.43879185	6.88E-20	1.81E-18	Up
Unigene45234_All	422	0.01	13.87	10.43775207	3.08E-11	4.23E-10	Up
Unigene43884_All	1365	0.01	13.67	10.41679753	2.60E-48	2.17E-46	Up
CL2724.Contig3_All	263	0.01	13.61	10.41045135	4.64E-05	0.000287992	Up
Unigene33279_All	605	0.01	13.55	10.40407714	4.91E-18	1.15E-16	Up
Unigene33168_All	620	0.01	13.26	10.37286506	2.41E-18	5.74E-17	Up
CL1553.Contig14_All	461	0.01	13.15	10.36084708	3.64E-12	5.48E-11	Up
Unigene43388_All	270	0.01	12.88	10.33091688	4.64E-05	0.000287839	Up
CL9011.Contig2_All	1061	0.01	12.83	10.32530546	4.23E-34	2.20E-32	Up
Unigene40567_All	635	0.01	12.39	10.27496047	1.00E-17	2.28E-16	Up
Unigene26810_All	472	0.01	12.34	10.26912668	7.42E-12	1.08E-10	Up
Unigene39411_All	386	0.01	12.27	10.26091953	9.11E-09	9.65E-08	Up
Unigene24041_All	379	0.01	12.17	10.24911345	1.86E-08	1.90E-07	Up
CL2865.Contig3_All	1343	0.01	12.04	10.23361968	8.00E-42	5.51E-40	Up
CL8146.Contig3_All	1273	0.01	11.79	10.203348	2.00E-38	1.23E-36	Up
Unigene28695_All	575	0.01	11.61	10.18115226	1.23E-14	2.27E-13	Up
CL4205.Contig2_All	401	0.01	11.57	10.17617315	9.11E-09	9.66E-08	Up
Unigene37448_All	1033	0.01	11.52	10.169925	8.95E-30	3.91E-28	Up
Unigene30465_All	534	0.01	11.45	10.16113188	4.31E-13	7.02E-12	Up
CL11464.Contig2_All	665	0.01	11.39	10.15355203	4.15E-17	9.04E-16	Up
CL436.Contig4_All	990	0.01	11.13	10.12023788	2.65E-27	1.04E-25	Up
Unigene25991_All	1802	0.01	11.08	10.11374217	2.97E-53	2.78E-51	Up
Unigene8757_All	857	0.01	10.91	10.09143539	1.14E-22	3.54E-21	Up
CL4099.Contig3_All	2300	0.01	10.91	10.09143539	4.40E-68	5.60E-66	Up
Unigene23335_All	534	0.01	10.67	10.05934446	3.64E-12	5.47E-11	Up
CL13462.Contig1_All	723	0.01	10.64	10.05528244	1.00E-17	2.28E-16	Up
Unigene32734_All	382	0.01	10.57	10.04575966	1.57E-07	1.43E-06	Up
Unigene21971_All	512	0.01	10.55	10.04302728	3.08E-11	4.23E-10	Up
CL7698.Contig3_All	929	0.01	10.53	10.04028972	6.63E-24	2.19E-22	Up
Unigene31824_All	384	0.01	10.47	10.03204573	1.57E-07	1.43E-06	Up
Unigene23096_All	433	0.01	10.2	9.994353437	9.11E-09	9.66E-08	Up
CL558.Contig1_All	2350	0.01	10.03	9.970105891	4.56E-64	5.40E-62	Up
Unigene29864_All	935	0.01	9.94	9.957102042	5.60E-23	1.76E-21	Up
CL13308.Contig1_All	602	0.01	9.93	9.955649908	2.12E-13	3.53E-12	Up
Unigene27173_All	375	0.01	9.91	9.952741247	6.51E-07	5.44E-06	Up
CL1211.Contig1_All	398	0.01	9.87	9.946906274	1.57E-07	1.43E-06	Up
CL7388.Contig1_All	1502	0.01	9.87	9.946906274	9.83E-39	6.09E-37	Up
CL8274.Contig4_All	861	0.01	9.81	9.938109326	1.66E-20	4.53E-19	Up
CL660.Contig5_All	400	0.01	9.79	9.93516505	1.57E-07	1.43E-06	Up
Unigene29162_All	603	0.01	9.66	9.915879379	4.31E-13	7.02E-12	Up
Unigene23896_All	3376	0.01	9.65	9.914385132	2.51E-90	4.61E-88	Up
CL14958.Contig7_All	471	0.01	9.63	9.911391988	2.20E-09	2.50E-08	Up
CL13486.Contig1_All	683	0.01	9.63	9.911391988	2.96E-15	5.71E-14	Up
CL2401.Contig2_All	1138	0.01	9.62	9.909893084	1.30E-27	5.16E-26	Up
CL11165.Contig3_All	313	0.01	9.61	9.908392621	4.64E-05	0.000287266	Up
Unigene45971_All	506	0.01	9.59	9.905387005	2.60E-10	3.25E-09	Up
CL4410.Contig3_All	487	0.01	9.49	9.890264277	1.08E-09	1.27E-08	Up
CL8967.Contig3_All	1324	0.01	9.47	9.887220615	1.48E-32	7.29E-31	Up
CL452.Contig2_All	477	0.01	9.45	9.884170519	2.20E-09	2.50E-08	Up
CL7534.Contig3_All	605	0.01	9.34	9.86727874	1.79E-12	2.76E-11	Up
Unigene26782_All	631	0.01	9.32	9.864186145	2.12E-13	3.53E-12	Up
Unigene23488_All	620	0.01	9.31	9.862637358	4.31E-13	7.02E-12	Up
Unigene43227_All	403	0.01	9.23	9.850186838	3.19E-07	2.79E-06	Up
Unigene38301_All	578	0.01	9.22	9.84862294	7.42E-12	1.08E-10	Up
CL10268.Contig2_All	710	0.01	9.15	9.837627933	2.96E-15	5.72E-14	Up
Unigene39401_All	335	0.01	9.07	9.824958741	2.28E-05	0.000149803	Up
Unigene46687_All	992	0.01	9	9.813781191	2.32E-22	7.10E-21	Up
CL8567.Contig2_All	673	0.01	9	9.813781191	5.10E-14	8.97E-13	Up
Unigene23919_All	509	0.01	8.89	9.796039609	1.08E-09	1.27E-08	Up
CL14161.Contig1_All	1128	0.01	8.88	9.794415866	1.89E-25	6.74E-24	Up
Unigene25120_All	413	0.01	8.87	9.792790294	3.19E-07	2.79E-06	Up
Unigene27120_All	548	0.01	8.83	9.786269628	1.28E-10	1.65E-09	Up
CL5507.Contig4_All	491	0.01	8.8	9.781359714	4.47E-09	4.94E-08	Up
CL14685.Contig6_All	707	0.01	8.8	9.781359714	1.23E-14	2.27E-13	Up
Unigene40311_All	599	0.01	8.78	9.77807713	7.42E-12	1.08E-10	Up
Unigene27888_All	736	0.01	8.73	9.769837844	2.96E-15	5.72E-14	Up
CL1986.Contig1_All	528	0.01	8.72	9.768184325	5.30E-10	6.44E-09	Up
CL1094.Contig7_All	404	0.01	8.64	9.754887502	1.33E-06	1.06E-05	Up
CL11028.Contig6_All	762	0.01	8.62	9.751544059	1.46E-15	2.87E-14	Up
Unigene46310_All	1258	0.01	8.58	9.744833837	6.39E-28	2.58E-26	Up
Unigene27755_All	610	0.01	8.56	9.741466986	7.42E-12	1.08E-10	Up
CL5540.Contig2_All	372	0.01	8.54	9.73809226	5.50E-06	3.99E-05	Up
Unigene44068_All	488	0.01	8.53	9.736401931	9.11E-09	9.67E-08	Up
Unigene22979_All	548	0.01	8.49	9.729620744	5.30E-10	6.44E-09	Up
Unigene28049_All	425	0.01	8.47	9.726218159	3.19E-07	2.79E-06	Up
Unigene23995_All	504	0.01	8.4	9.714245518	4.47E-09	4.94E-08	Up
CL14453.Contig1_All	1651	0.01	8.39	9.712527	7.02E-37	4.07E-35	Up
CL1468.Contig1_All	1822	0.01	8.32	9.700439718	1.38E-40	9.12E-39	Up
Unigene31908_All	495	0.01	8.3	9.696967526	9.11E-09	9.66E-08	Up
CL2895.Contig1_All	1054	0.01	8.23	9.68474862	9.64E-22	2.85E-20	Up
Unigene23794_All	594	0.01	8.18	9.675957033	6.27E-11	8.36E-10	Up
Unigene44997_All	501	0.01	8.16	9.672425342	9.11E-09	9.66E-08	Up
Unigene23369_All	356	0.01	8.14	9.668884984	2.28E-05	0.000149204	Up
CL3860.Contig2_All	1223	0.01	8.1	9.661778098	1.89E-25	6.74E-24	Up
Unigene27877_All	598	0.01	8.06	9.654636029	6.27E-11	8.35E-10	Up
Unigene25745_All	745	0.01	8.05	9.652844973	2.50E-14	4.51E-13	Up
CL1372.Contig5_All	338	0.01	8.02	9.647458426	9.46E-05	0.000552416	Up
CL3353.Contig2_All	1650	0.01	8.01	9.645658432	5.01E-35	2.72E-33	Up
CL11624.Contig1_All	1771	0.01	8.01	9.645658432	8.30E-38	4.98E-36	Up
CL14243.Contig1_All	682	0.01	8	9.64385619	8.78E-13	1.39E-11	Up
Unigene31134_All	468	0.01	7.99	9.642051693	7.70E-08	7.28E-07	Up
CL5849.Contig2_All	590	0.01	7.96	9.636624621	1.28E-10	1.65E-09	Up
Unigene24714_All	484	0.01	7.93	9.631177056	3.78E-08	3.73E-07	Up
Unigene40296_All	394	0.01	7.92	9.62935662	5.50E-06	4.01E-05	Up
CL1624.Contig3_All	1321	0.01	7.91	9.627533884	5.40E-27	2.08E-25	Up
CL10654.Contig1_All	433	0.01	7.83	9.612868497	6.51E-07	5.45E-06	Up
Unigene30466_All	517	0.01	7.81	9.609178738	9.11E-09	9.66E-08	Up
Unigene25308_All	629	0.01	7.76	9.599912842	3.08E-11	4.23E-10	Up
Unigene23795_All	460	0.01	7.74	9.596189756	3.19E-07	2.80E-06	Up
CL7662.Contig6_All	437	0.01	7.72	9.592457037	6.51E-07	5.45E-06	Up
CL9166.Contig2_All	601	0.01	7.67	9.583082768	2.60E-10	3.25E-09	Up
CL2126.Contig1_All	982	0.01	7.65	9.579315938	1.18E-18	2.88E-17	Up
Unigene23708_All	1111	0.01	7.62	9.573647187	1.96E-21	5.68E-20	Up
Unigene35623_All	525	0.01	7.62	9.573647187	9.11E-09	9.65E-08	Up
CL11257.Contig6_All	1150	0.01	7.54	9.558420713	4.73E-22	1.42E-20	Up
CL12166.Contig3_All	1238	0.01	7.54	9.558420713	6.63E-24	2.19E-22	Up
CL2901.Contig5_All	1264	0.01	7.54	9.558420713	1.60E-24	5.42E-23	Up
Unigene44325_All	546	0.01	7.49	9.548821908	4.47E-09	4.94E-08	Up
CL4738.Contig5_All	504	0.01	7.47	9.544964433	3.78E-08	3.73E-07	Up
CL6761.Contig6_All	1299	0.01	7.47	9.544964433	3.85E-25	1.35E-23	Up
Unigene42351_All	577	0.01	7.44	9.539158811	1.08E-09	1.27E-08	Up
CL7662.Contig2_All	375	0.01	7.43	9.537218401	2.28E-05	0.000149058	Up
Unigene19924_All	681	0.01	7.4	9.531381461	7.42E-12	1.08E-10	Up
CL14950.Contig2_All	392	0.01	7.36	9.523561956	1.12E-05	7.73E-05	Up
CL9053.Contig3_All	758	0.01	7.34	9.519636253	2.12E-13	3.53E-12	Up
Unigene25757_All	911	0.01	7.27	9.505811554	1.72E-16	3.61E-15	Up
CL643.Contig2_All	1020	0.01	7.22	9.495855027	1.18E-18	2.87E-17	Up
CL2714.Contig2_All	432	0.01	7.18	9.487840034	2.70E-06	2.07E-05	Up
Unigene34928_All	571	0.01	7.16	9.483815777	4.47E-09	4.93E-08	Up
CL15126.Contig1_All	659	0.01	7.08	9.46760555	6.27E-11	8.36E-10	Up
CL1872.Contig6_All	625	0.01	7.06	9.463524373	5.30E-10	6.45E-09	Up
CL7282.Contig4_All	522	0.01	7.03	9.457380879	7.70E-08	7.30E-07	Up
Unigene37141_All	848	0.01	7	9.451211112	1.23E-14	2.27E-13	Up
CL6051.Contig1_All	358	0.01	6.98	9.447083226	9.46E-05	0.000553247	Up
Unigene43159_All	407	0.01	6.92	9.434628228	1.12E-05	7.77E-05	Up
Unigene42714_All	377	0.01	6.88	9.426264755	4.64E-05	0.000286734	Up
Unigene26920_All	643	0.01	6.87	9.424166289	2.60E-10	3.25E-09	Up
Unigene41408_All	940	0.01	6.86	9.422064766	3.51E-16	7.22E-15	Up
Unigene17678_All	821	0.01	6.83	9.415741768	1.04E-13	1.78E-12	Up
CL15048.Contig8_All	1390	0.01	6.81	9.411510988	7.85E-25	2.71E-23	Up
CL9033.Contig1_All	381	0.01	6.75	9.398743692	4.64E-05	0.000287437	Up
CL1370.Contig2_All	1241	0.01	6.75	9.398743692	9.64E-22	2.85E-20	Up
CL10307.Contig4_All	525	0.01	6.74	9.396604781	7.70E-08	7.28E-07	Up
CL11464.Contig1_All	443	0.01	6.71	9.390168956	5.50E-06	4.01E-05	Up
CL3092.Contig5_All	464	0.01	6.69	9.385862401	1.33E-06	1.06E-05	Up
Unigene39045_All	1087	0.01	6.69	9.385862401	1.18E-18	2.88E-17	Up
CL1633.Contig8_All	1059	0.01	6.67	9.381542951	4.91E-18	1.15E-16	Up
CL623.Contig3_All	691	0.01	6.65	9.37721053	6.27E-11	8.36E-10	Up
Unigene43968_All	821	0.01	6.64	9.375039431	2.12E-13	3.53E-12	Up
CL6880.Contig4_All	2488	0.01	6.52	9.348728154	2.70E-44	2.01E-42	Up
CL4217.Contig13_All	525	0.01	6.52	9.348728154	1.57E-07	1.42E-06	Up
Unigene26837_All	424	0.01	6.48	9.339850003	1.12E-05	7.77E-05	Up
CL14071.Contig4_All	854	0.01	6.48	9.339850003	1.04E-13	1.78E-12	Up
Unigene28162_All	424	0.01	6.48	9.339850003	1.12E-05	7.74E-05	Up
CL13106.Contig3_All	967	0.01	6.46	9.335390355	1.46E-15	2.87E-14	Up
Unigene33161_All	1024	0.01	6.44	9.330916878	8.46E-17	1.81E-15	Up
CL2580.Contig1_All	1171	0.01	6.43	9.328674927	2.86E-19	7.21E-18	Up
Unigene29315_All	695	0.01	6.4	9.321928095	1.28E-10	1.65E-09	Up
Unigene36235_All	847	0.01	6.39	9.319672121	2.12E-13	3.52E-12	Up
Unigene38297_All	581	0.01	6.36	9.312882955	1.86E-08	1.90E-07	Up
CL1043.Contig2_All	1228	0.01	6.35	9.310612782	3.38E-20	9.04E-19	Up
CL11838.Contig5_All	701	0.01	6.33	9.306061689	1.28E-10	1.65E-09	Up
Unigene29820_All	464	0.01	6.33	9.306061689	2.70E-06	2.07E-05	Up
CL1720.Contig2_All	464	0.01	6.33	9.306061689	2.70E-06	2.07E-05	Up
CL5887.Contig1_All	464	0.01	6.33	9.306061689	2.70E-06	2.07E-05	Up
CL6230.Contig6_All	1303	0.01	6.31	9.301496195	1.96E-21	5.69E-20	Up
CL12977.Contig1_All	1221	0.01	6.31	9.301496195	6.88E-20	1.81E-18	Up
CL7581.Contig4_All	869	0.01	6.31	9.301496195	2.12E-13	3.53E-12	Up
CL5946.Contig1_All	730	0.01	6.29	9.296916207	6.27E-11	8.36E-10	Up
CL664.Contig1_All	896	0.01	6.29	9.296916207	5.10E-14	8.97E-13	Up
Unigene40730_All	398	0.01	6.28	9.294620749	4.64E-05	0.000287457	Up
Unigene26714_All	756	0.01	6.28	9.294620749	1.51E-11	2.14E-10	Up
Unigene28759_All	639	0.01	6.26	9.290018847	2.20E-09	2.50E-08	Up
CL6680.Contig3_All	1625	0.01	6.26	9.290018847	5.40E-27	2.09E-25	Up
Unigene25997_All	917	0.01	6.22	9.28077077	2.50E-14	4.50E-13	Up
CL4105.Contig3_All	627	0.01	6.19	9.273795599	4.47E-09	4.95E-08	Up
Unigene22852_All	783	0.01	6.11	9.25502857	1.51E-11	2.14E-10	Up
CL9979.Contig1_All	1080	0.01	6.09	9.250298418	8.46E-17	1.81E-15	Up
Unigene22479_All	599	0.01	6.09	9.250298418	1.86E-08	1.89E-07	Up
CL753.Contig2_All	1778	0.01	6.08	9.247927513	7.56E-29	3.19E-27	Up
Unigene33602_All	653	0.01	6.08	9.247927513	2.20E-09	2.50E-08	Up
CL14220.Contig1_All	954	0.01	6.06	9.243173983	1.23E-14	2.27E-13	Up
CL9198.Contig2_All	633	0.01	6.06	9.243173983	9.11E-09	9.67E-08	Up
CL2060.Contig2_All	390	0.01	6.03	9.236014192	9.46E-05	0.000552831	Up
Unigene22595_All	604	0.01	6.03	9.236014192	1.86E-08	1.90E-07	Up
CL1640.Contig6_All	529	0.01	5.99	9.226412193	6.51E-07	5.46E-06	Up
Unigene22190_All	590	0.01	5.97	9.221587121	3.78E-08	3.73E-07	Up
Unigene45970_All	465	0.01	5.96	9.21916852	5.50E-06	4.01E-05	Up
CL7082.Contig1_All	461	0.01	5.95	9.216745858	1.12E-05	7.73E-05	Up
Unigene25590_All	791	0.01	5.94	9.214319121	1.51E-11	2.14E-10	Up
Unigene25200_All	581	0.01	5.92	9.209453366	7.70E-08	7.27E-07	Up
CL5597.Contig2_All	850	0.01	5.91	9.20701432	1.79E-12	2.76E-11	Up
CL708.Contig1_All	1885	0.01	5.9	9.204571144	4.39E-30	1.95E-28	Up
CL5483.Contig7_All	397	0.01	5.86	9.194756854	9.46E-05	0.000551483	Up
Unigene24203_All	486	0.01	5.86	9.194756854	5.50E-06	4.00E-05	Up
CL5503.Contig1_All	1162	0.01	5.83	9.187352073	2.04E-17	4.55E-16	Up
Unigene23695_All	583	0.01	5.82	9.184875343	7.70E-08	7.28E-07	Up
Unigene40705_All	693	0.01	5.82	9.184875343	1.08E-09	1.27E-08	Up
CL2865.Contig4_All	825	0.01	5.79	9.177419538	7.42E-12	1.08E-10	Up
Unigene43501_All	419	0.01	5.78	9.174925683	4.64E-05	0.000286828	Up
Unigene39114_All	475	0.01	5.77	9.172427509	5.50E-06	4.00E-05	Up
Unigene36315_All	643	0.01	5.76	9.169925001	9.11E-09	9.66E-08	Up
Unigene5326_All	810	0.01	5.76	9.169925001	1.51E-11	2.14E-10	Up
Unigene32819_All	887	0.01	5.74	9.164906927	8.78E-13	1.39E-11	Up
CL3553.Contig2_All	791	0.01	5.73	9.162391329	6.27E-11	8.37E-10	Up
CL3941.Contig2_All	468	0.01	5.73	9.162391329	1.12E-05	7.76E-05	Up
CL3396.Contig1_All	573	0.01	5.71	9.157346935	1.57E-07	1.43E-06	Up
Unigene46098_All	403	0.01	5.71	9.157346935	9.46E-05	0.000552277	Up
Unigene25405_All	1112	0.01	5.7	9.154818109	3.51E-16	7.21E-15	Up
CL159.Contig11_All	1482	0.01	5.65	9.142107057	4.73E-22	1.42E-20	Up
CL910.Contig2_All	607	0.01	5.62	9.13442632	7.70E-08	7.29E-07	Up
Unigene26603_All	580	0.01	5.61	9.131856961	1.57E-07	1.43E-06	Up
CL11782.Contig1_All	654	0.01	5.58	9.124121312	1.86E-08	1.90E-07	Up
CL13910.Contig1_All	1026	0.01	5.58	9.124121312	1.23E-14	2.27E-13	Up
Unigene46157_All	467	0.01	5.57	9.121533517	1.12E-05	7.74E-05	Up
CL2301.Contig2_All	757	0.01	5.53	9.11113567	5.30E-10	6.45E-09	Up
Unigene37528_All	451	0.01	5.51	9.105908509	2.28E-05	0.000149456	Up
CL2302.Contig1_All	2870	0.01	5.51	9.105908509	1.12E-43	8.12E-42	Up
CL6339.Contig2_All	706	0.01	5.49	9.100662339	2.20E-09	2.50E-08	Up
Unigene39714_All	550	0.01	5.49	9.100662339	6.51E-07	5.44E-06	Up
CL873.Contig3_All	891	0.01	5.47	9.095397023	3.64E-12	5.48E-11	Up
Unigene24122_All	469	0.01	5.47	9.095397023	2.28E-05	0.000149183	Up
Unigene41405_All	612	0.01	5.45	9.09011242	7.70E-08	7.29E-07	Up
CL1159.Contig5_All	1528	0.01	5.42	9.082149041	4.73E-22	1.42E-20	Up
Unigene21700_All	456	0.01	5.42	9.082149041	2.28E-05	0.000149246	Up
CL288.Contig2_All	664	0.01	5.39	9.074141463	1.86E-08	1.90E-07	Up
CL2865.Contig5_All	499	0.01	5.37	9.068778278	5.50E-06	4.01E-05	Up
CL13811.Contig2_All	997	0.01	5.37	9.068778278	1.04E-13	1.78E-12	Up
Unigene27391_All	519	0.01	5.37	9.068778278	2.70E-06	2.07E-05	Up
CL12522.Contig1_All	1715	0.01	5.37	9.068778278	7.85E-25	2.71E-23	Up
CL2865.Contig2_All	1129	0.01	5.35	9.063395081	1.46E-15	2.87E-14	Up
CL5169.Contig3_All	420	0.01	5.34	9.060695932	9.46E-05	0.000551036	Up
CL11240.Contig1_All	1111	0.01	5.32	9.055282436	2.96E-15	5.72E-14	Up
Unigene21731_All	482	0.01	5.32	9.055282436	1.12E-05	7.74E-05	Up
Unigene24573_All	1207	0.01	5.31	9.052568051	8.46E-17	1.81E-15	Up
CL1931.Contig3_All	597	0.01	5.3	9.049848549	3.19E-07	2.80E-06	Up
CL1919.Contig7_All	865	0.01	5.3	9.049848549	3.08E-11	4.23E-10	Up
Unigene42084_All	705	0.01	5.3	9.049848549	4.47E-09	4.93E-08	Up
CL5577.Contig6_All	2748	0.01	5.29	9.047123912	2.80E-40	1.83E-38	Up
CL5281.Contig6_All	933	0.01	5.29	9.047123912	1.79E-12	2.76E-11	Up
CL3105.Contig2_All	624	0.01	5.27	9.041659152	1.57E-07	1.42E-06	Up
CL8325.Contig4_All	934	0.01	5.25	9.036173613	3.64E-12	5.47E-11	Up
Unigene32832_All	548	0.01	5.24	9.033423002	1.33E-06	1.06E-05	Up
CL14752.Contig2_All	466	0.01	5.24	9.033423002	2.28E-05	0.000149592	Up
CL11427.Contig1_All	1840	0.01	5.22	9.027905997	9.29E-26	3.36E-24	Up
CL2391.Contig1_All	447	0.01	5.22	9.027905997	4.64E-05	0.000286923	Up
CL1685.Contig3_All	756	0.01	5.21	9.025139562	1.08E-09	1.27E-08	Up
Unigene39516_All	448	0.01	5.2	9.022367813	4.64E-05	0.000287571	Up
CL14141.Contig2_All	429	0.01	5.2	9.022367813	9.46E-05	0.000553004	Up
Unigene39028_All	1024	0.01	5.2	9.022367813	1.04E-13	1.78E-12	Up
Unigene47287_All	1030	0.01	5.19	9.019590728	1.04E-13	1.78E-12	Up
Unigene40937_All	515	0.01	5.19	9.019590728	5.50E-06	4.01E-05	Up
CL2380.Contig9_All	1295	0.01	5.14	9.005624549	2.04E-17	4.55E-16	Up
CL15085.Contig2_All	1572	0.01	5.13	9.002815016	1.96E-21	5.69E-20	Up
CL4665.Contig2_All	552	0.01	5.13	9.002815016	2.70E-06	2.07E-05	Up
CL2154.Contig3_All	2463	0.01	5.12	9	1.02E-34	5.46E-33	Up
CL8023.Contig2_All	1165	0.01	5.11	8.997179481	1.46E-15	2.87E-14	Up
Unigene42713_All	600	0.01	5.11	8.997179481	3.19E-07	2.79E-06	Up
CL1310.Contig5_All	590	0.01	5.1	8.994353437	6.51E-07	5.44E-06	Up
Unigene49114_All	921	0.01	5.1	8.994353437	7.42E-12	1.08E-10	Up
Unigene44391_All	476	0.01	5.08	8.988684687	2.28E-05	0.000149645	Up
CL1794.Contig11_All	498	0.01	5.07	8.985841937	1.12E-05	7.74E-05	Up
CL10644.Contig2_All	1335	0.01	5.07	8.985841937	1.00E-17	2.28E-16	Up
CL14763.Contig5_All	1083	0.01	5.04	8.977279923	5.10E-14	8.98E-13	Up
CL13364.Contig1_All	585	0.01	5.04	8.977279923	6.51E-07	5.44E-06	Up
CL11173.Contig1_All	650	0.01	5.02	8.971543554	7.70E-08	7.29E-07	Up
CL11873.Contig1_All	1315	0.01	5	8.965784285	2.04E-17	4.55E-16	Up
CL8970.Contig1_All	1145	0.01	5	8.965784285	6.04E-15	1.14E-13	Up
Unigene36900_All	567	0.01	5	8.965784285	1.33E-06	1.06E-05	Up
Unigene45735_All	797	0.01	4.99	8.962896005	1.08E-09	1.27E-08	Up
Unigene28110_All	525	0.01	4.98	8.960001932	5.50E-06	4.01E-05	Up
CL8110.Contig4_All	1952	0.01	4.97	8.957102042	2.24E-26	8.39E-25	Up
CL2255.Contig4_All	1937	0.01	4.97	8.957102042	4.56E-26	1.68E-24	Up
CL5975.Contig3_All	1460	0.01	4.96	8.95419631	2.86E-19	7.20E-18	Up
CL175.Contig4_All	1177	0.01	4.94	8.948367232	6.04E-15	1.14E-13	Up
CL4415.Contig2_All	1480	0.01	4.92	8.942514505	2.86E-19	7.20E-18	Up
Unigene42391_All	473	0.01	4.91	8.939579214	4.64E-05	0.000287705	Up
Unigene30822_All	1032	0.01	4.91	8.939579214	4.31E-13	7.01E-12	Up
Unigene28174_All	989	0.01	4.9	8.936637939	1.79E-12	2.76E-11	Up
Unigene21778_All	1040	0.01	4.88	8.930737338	4.31E-13	7.02E-12	Up
Unigene36552_All	511	0.01	4.88	8.930737338	1.12E-05	7.76E-05	Up
Unigene32804_All	445	0.01	4.88	8.930737338	9.46E-05	0.000550314	Up
CL2895.Contig3_All	815	0.01	4.88	8.930737338	1.08E-09	1.27E-08	Up
Unigene41266_All	1308	0.01	4.85	8.921840937	8.46E-17	1.81E-15	Up
CL3516.Contig2_All	491	0.01	4.85	8.921840937	2.28E-05	0.000149162	Up
Unigene26939_All	713	0.01	4.84	8.918863237	1.86E-08	1.90E-07	Up
CL1760.Contig3_All	492	0.01	4.83	8.915879379	2.28E-05	0.00014975	Up
CL10062.Contig3_All	1198	0.01	4.83	8.915879379	6.04E-15	1.14E-13	Up
Unigene35622_All	625	0.01	4.83	8.915879379	3.19E-07	2.79E-06	Up
Unigene10347_All	604	0.01	4.82	8.912889336	6.51E-07	5.46E-06	Up
CL14144.Contig1_All	649	0.01	4.82	8.912889336	1.57E-07	1.43E-06	Up
Unigene35052_All	493	0.01	4.82	8.912889336	2.28E-05	0.000149498	Up
CL4539.Contig1_All	1313	0.01	4.81	8.909893084	1.72E-16	3.60E-15	Up
CL6932.Contig1_All	2805	0.01	4.78	8.900866808	3.44E-37	2.02E-35	Up
Unigene23637_All	671	0.01	4.75	8.891783703	1.57E-07	1.43E-06	Up
CL11881.Contig1_All	475	0.01	4.75	8.891783703	9.46E-05	0.000553907	Up
Unigene27168_All	1422	0.01	4.75	8.891783703	4.91E-18	1.15E-16	Up
CL11430.Contig2_All	1949	0.01	4.75	8.891783703	3.85E-25	1.35E-23	Up
Unigene37113_All	1109	0.01	4.74	8.888743249	1.04E-13	1.78E-12	Up
CL15002.Contig6_All	1456	0.01	4.71	8.87958325	2.41E-18	5.74E-17	Up
Unigene27099_All	638	0.01	4.7	8.876516947	3.19E-07	2.80E-06	Up
Unigene23124_All	548	0.01	4.7	8.876516947	5.50E-06	4.01E-05	Up
Unigene29833_All	1231	0.01	4.7	8.876516947	2.96E-15	5.72E-14	Up
CL5169.Contig2_All	547	0.01	4.7	8.876516947	5.50E-06	4.00E-05	Up
Unigene24109_All	2422	0.01	4.68	8.87036472	2.55E-31	1.20E-29	Up
Unigene41270_All	527	0.01	4.67	8.86727874	1.12E-05	7.77E-05	Up
CL9294.Contig2_All	1231	0.01	4.67	8.86727874	6.04E-15	1.14E-13	Up
CL9257.Contig1_All	1614	0.01	4.66	8.864186145	3.38E-20	9.04E-19	Up
CL5697.Contig2_All	643	0.01	4.65	8.861086906	6.51E-07	5.44E-06	Up
Unigene22386_All	690	0.01	4.64	8.857980995	7.70E-08	7.29E-07	Up
Unigene45863_All	969	0.01	4.63	8.854868383	1.51E-11	2.14E-10	Up
Unigene28100_All	554	0.01	4.62	8.851749041	5.50E-06	4.00E-05	Up
Unigene46220_All	786	0.01	4.62	8.851749041	4.47E-09	4.93E-08	Up
CL4938.Contig1_All	1803	0.01	4.61	8.84862294	2.32E-22	7.10E-21	Up
Unigene41714_All	555	0.01	4.61	8.84862294	5.50E-06	4.01E-05	Up
CL9899.Contig2_All	2111	0.01	4.6	8.845490051	2.24E-26	8.39E-25	Up
Unigene12843_All	774	0.01	4.57	8.836050355	9.11E-09	9.68E-08	Up
CL8183.Contig3_All	542	0.01	4.57	8.836050355	1.12E-05	7.73E-05	Up
CL10602.Contig1_All	841	0.01	4.56	8.832890014	1.08E-09	1.27E-08	Up
CL4147.Contig2_All	999	0.01	4.56	8.832890014	1.51E-11	2.14E-10	Up
Unigene26916_All	679	0.01	4.54	8.826548487	1.57E-07	1.43E-06	Up
Unigene49123_All	867	0.01	4.54	8.826548487	5.30E-10	6.44E-09	Up
Unigene19578_All	844	0.01	4.54	8.826548487	1.08E-09	1.27E-08	Up
Unigene23297_All	561	0.01	4.54	8.826548487	5.50E-06	3.99E-05	Up
CL1659.Contig6_All	851	0.01	4.53	8.82336724	1.08E-09	1.27E-08	Up
CL6766.Contig2_All	1027	0.01	4.53	8.82336724	7.42E-12	1.08E-10	Up
Unigene27494_All	633	0.01	4.5	8.813781191	1.33E-06	1.06E-05	Up
CL6642.Contig4_All	1236	0.01	4.5	8.813781191	1.23E-14	2.27E-13	Up
CL1694.Contig6_All	721	0.01	4.5	8.813781191	7.70E-08	7.29E-07	Up
CL5877.Contig2_All	564	0.01	4.5	8.813781191	5.50E-06	3.99E-05	Up
CL1994.Contig2_All	732	0.01	4.49	8.810571635	3.78E-08	3.72E-07	Up
CL756.Contig1_All	779	0.01	4.48	8.807354922	1.86E-08	1.90E-07	Up
CL4099.Contig1_All	2056	0.01	4.46	8.8008999	3.85E-25	1.35E-23	Up
CL12704.Contig2_All	487	0.01	4.45	8.797661526	9.46E-05	0.00055349	Up
CL15108.Contig2_All	570	0.01	4.44	8.794415866	5.50E-06	4.01E-05	Up
Unigene31463_All	787	0.01	4.44	8.794415866	9.11E-09	9.65E-08	Up
CL2188.Contig1_All	1291	0.01	4.43	8.791162889	6.04E-15	1.14E-13	Up
CL5060.Contig1_All	475	0.01	4.42	8.787902559	9.46E-05	0.000552174	Up
Unigene46951_All	818	0.01	4.42	8.787902559	4.47E-09	4.94E-08	Up
Unigene26946_All	862	0.01	4.42	8.787902559	1.08E-09	1.27E-08	Up
CL4811.Contig4_All	1557	0.01	4.4	8.781359714	2.41E-18	5.74E-17	Up
CL2915.Contig1_All	477	0.01	4.39	8.77807713	9.46E-05	0.000551897	Up
Unigene2151_All	1069	0.01	4.38	8.77478706	3.64E-12	5.48E-11	Up
CL13180.Contig1_All	1128	0.01	4.37	8.77148947	8.78E-13	1.39E-11	Up
CL6397.Contig3_All	847	0.01	4.36	8.768184325	2.20E-09	2.50E-08	Up
CL353.Contig7_All	677	0.01	4.35	8.764871591	3.19E-07	2.80E-06	Up
CL14641.Contig1_All	906	0.01	4.35	8.764871591	5.30E-10	6.44E-09	Up
CL1626.Contig5_All	1681	0.01	4.34	8.761551232	1.40E-19	3.61E-18	Up
CL12960.Contig1_All	635	0.01	4.34	8.761551232	1.33E-06	1.06E-05	Up
CL8964.Contig1_All	2996	0.01	4.33	8.758223215	5.93E-36	3.32E-34	Up
CL9620.Contig2_All	482	0.01	4.32	8.754887502	9.46E-05	0.000554394	Up
Unigene38388_All	483	0.01	4.31	8.751544059	9.46E-05	0.000553837	Up
CL3169.Contig14_All	2015	0.01	4.31	8.751544059	1.35E-23	4.39E-22	Up
CL12401.Contig2_All	1938	0.01	4.3	8.74819285	1.14E-22	3.54E-21	Up
CL2829.Contig1_All	882	0.01	4.3	8.74819285	1.08E-09	1.27E-08	Up
CL3079.Contig1_All	665	0.01	4.29	8.744833837	6.51E-07	5.44E-06	Up
CL11054.Contig2_All	484	0.01	4.29	8.744833837	9.46E-05	0.000550589	Up
Unigene24994_All	1757	0.01	4.29	8.744833837	1.66E-20	4.53E-19	Up
CL4280.Contig1_All	1062	0.01	4.27	8.73809226	7.42E-12	1.08E-10	Up
CL9313.Contig2_All	1792	0.01	4.26	8.73470962	8.15E-21	2.27E-19	Up
CL15367.Contig2_All	1603	0.01	4.26	8.73470962	2.41E-18	5.74E-17	Up
CL8587.Contig2_All	782	0.01	4.26	8.73470962	3.78E-08	3.73E-07	Up
Unigene25768_All	1491	0.01	4.26	8.73470962	4.15E-17	9.04E-16	Up
Unigene27593_All	587	0.01	4.26	8.73470962	5.50E-06	4.00E-05	Up
Unigene26720_All	488	0.01	4.24	8.727920455	9.46E-05	0.000552485	Up
Unigene24703_All	745	0.01	4.21	8.717676423	7.70E-08	7.30E-07	Up
CL12829.Contig1_All	666	0.01	4.21	8.717676423	1.33E-06	1.06E-05	Up
CL9478.Contig1_All	515	0.01	4.2	8.714245518	9.46E-05	0.000551621	Up
Unigene140_All	503	0.01	4.2	8.714245518	9.46E-05	0.00055076	Up
Unigene43039_All	671	0.01	4.19	8.710806434	6.51E-07	5.44E-06	Up
CL983.Contig1_All	3277	0.01	4.19	8.710806434	2.00E-38	1.23E-36	Up
Unigene25090_All	1116	0.01	4.18	8.707359132	3.64E-12	5.48E-11	Up
Unigene25413_All	665	0.01	4.18	8.707359132	1.33E-06	1.06E-05	Up
Unigene27879_All	571	0.01	4.17	8.703903573	1.12E-05	7.74E-05	Up
CL12498.Contig1_All	565	0.01	4.16	8.700439718	2.28E-05	0.00014933	Up
Unigene23544_All	819	0.01	4.16	8.700439718	1.86E-08	1.90E-07	Up
Unigene27200_All	575	0.01	4.16	8.700439718	1.12E-05	7.74E-05	Up
CL10130.Contig1_All	1474	0.01	4.15	8.696967526	1.72E-16	3.60E-15	Up
CL10530.Contig1_All	2043	0.01	4.15	8.696967526	2.75E-23	8.80E-22	Up
CL3472.Contig2_All	1395	0.01	4.14	8.693486957	2.96E-15	5.72E-14	Up
CL6190.Contig2_All	559	0.01	4.14	8.693486957	2.28E-05	0.000149771	Up
CL241.Contig6_All	521	0.01	4.14	8.693486957	9.46E-05	0.000551104	Up
CL13532.Contig11_All	1208	0.01	4.13	8.689997971	4.31E-13	7.02E-12	Up
Unigene34904_All	1226	0.01	4.12	8.686500527	2.12E-13	3.53E-12	Up
Unigene21989_All	1979	0.01	4.1	8.6794801	4.73E-22	1.42E-20	Up
CL14355.Contig1_All	1108	0.01	4.1	8.6794801	7.42E-12	1.08E-10	Up
CL279.Contig3_All	605	0.01	4.09	8.675957033	5.50E-06	4.01E-05	Up
Unigene13900_All	605	0.01	4.09	8.675957033	5.50E-06	4.00E-05	Up
CL13595.Contig2_All	1398	0.01	4.08	8.672425342	2.96E-15	5.71E-14	Up
CL6595.Contig5_All	807	0.01	4.07	8.668884984	3.78E-08	3.73E-07	Up
CL9650.Contig3_All	1893	0.01	4.06	8.665335917	8.15E-21	2.27E-19	Up
CL11729.Contig2_All	580	0.01	4.06	8.665335917	2.28E-05	0.000149361	Up
CL9688.Contig1_All	715	0.01	4.05	8.661778098	3.19E-07	2.80E-06	Up
CL7388.Contig2_All	1011	0.01	4.05	8.661778098	1.28E-10	1.65E-09	Up
CL5775.Contig3_All	2978	0.01	4.04	8.658211483	1.76E-33	8.91E-32	Up
Unigene25901_All	1114	0.01	4.04	8.658211483	7.42E-12	1.08E-10	Up
Unigene47427_All	504	0.01	4.04	8.658211483	9.46E-05	0.000550348	Up
Unigene34332_All	1407	0.01	4.03	8.654636029	2.96E-15	5.72E-14	Up
CL2145.Contig1_All	698	0.01	4.03	8.654636029	6.51E-07	5.44E-06	Up
CL150.Contig3_All	986	0.01	4.03	8.654636029	2.60E-10	3.25E-09	Up
Unigene31757_All	826	0.01	4.02	8.651051691	1.86E-08	1.90E-07	Up
CL5153.Contig1_All	773	0.01	4.02	8.651051691	7.70E-08	7.28E-07	Up
CL10984.Contig17_All	1357	0.01	4.01	8.647458426	2.50E-14	4.50E-13	Up
Unigene22466_All	1081	0.01	4	8.64385619	3.08E-11	4.23E-10	Up
CL15357.Contig1_All	555	0.01	4	8.64385619	4.64E-05	0.000286639	Up
CL14355.Contig2_All	1536	0.01	3.99	8.640244936	1.72E-16	3.61E-15	Up
Unigene23320_All	843	0.01	3.99	8.640244936	1.86E-08	1.90E-07	Up
CL5832.Contig4_All	518	0.01	3.99	8.640244936	9.46E-05	0.000550074	Up
CL9568.Contig2_All	647	0.01	3.99	8.640244936	2.70E-06	2.06E-05	Up
CL3741.Contig4_All	823	0.01	3.99	8.640244936	3.78E-08	3.72E-07	Up
CL512.Contig1_All	726	0.01	3.97	8.632995197	3.19E-07	2.80E-06	Up
CL7245.Contig4_All	1057	0.01	3.97	8.632995197	6.27E-11	8.36E-10	Up
CL1581.Contig5_All	1536	0.01	3.97	8.632995197	1.72E-16	3.61E-15	Up
CL13698.Contig2_All	1432	0.01	3.97	8.632995197	2.96E-15	5.71E-14	Up
Unigene25527_All	510	0.01	3.97	8.632995197	9.46E-05	0.00055138	Up
CL12911.Contig3_All	2838	0.01	3.96	8.62935662	2.55E-31	1.20E-29	Up
CL4818.Contig2_All	1438	0.01	3.96	8.62935662	2.96E-15	5.72E-14	Up
Unigene41296_All	619	0.01	3.96	8.62935662	5.50E-06	4.01E-05	Up
Unigene26193_All	673	0.01	3.96	8.62935662	1.33E-06	1.06E-05	Up
Unigene46929_All	869	0.01	3.95	8.625708843	9.11E-09	9.68E-08	Up
CL14085.Contig2_All	1298	0.01	3.95	8.625708843	1.04E-13	1.78E-12	Up
CL2693.Contig1_All	593	0.01	3.95	8.625708843	1.12E-05	7.76E-05	Up
CL11819.Contig2_All	1550	0.01	3.93	8.618385502	1.72E-16	3.61E-15	Up
CL8973.Contig1_All	1936	0.01	3.92	8.614709844	8.15E-21	2.27E-19	Up
Unigene40047_All	925	0.01	3.92	8.614709844	2.20E-09	2.50E-08	Up
CL2067.Contig1_All	981	0.01	3.92	8.614709844	5.30E-10	6.44E-09	Up
CL3690.Contig3_All	559	0.01	3.91	8.611024797	4.64E-05	0.000288011	Up
Unigene27176_All	803	0.01	3.91	8.611024797	7.70E-08	7.29E-07	Up
CL5571.Contig2_All	654	0.01	3.9	8.607330314	2.70E-06	2.07E-05	Up
Unigene29969_All	681	0.01	3.9	8.607330314	1.33E-06	1.06E-05	Up
Unigene29798_All	1094	0.01	3.9	8.607330314	3.08E-11	4.23E-10	Up
Unigene22593_All	1080	0.01	3.9	8.607330314	6.27E-11	8.35E-10	Up
CL4936.Contig1_All	1623	0.01	3.89	8.603626345	4.15E-17	9.05E-16	Up
CL6849.Contig2_All	628	0.01	3.89	8.603626345	5.50E-06	4.00E-05	Up
Unigene27394_All	1621	0.01	3.88	8.599912842	4.15E-17	9.04E-16	Up
Unigene2772_All	546	0.01	3.88	8.599912842	4.64E-05	0.000287533	Up
Unigene22759_All	987	0.01	3.88	8.599912842	5.30E-10	6.44E-09	Up
CL14953.Contig22_All	3328	0.01	3.87	8.596189756	5.93E-36	3.32E-34	Up
Unigene29209_All	1185	0.01	3.86	8.592457037	3.64E-12	5.48E-11	Up
Unigene24098_All	1317	0.01	3.85	8.588714636	2.12E-13	3.53E-12	Up
Unigene43849_All	739	0.01	3.84	8.584962501	6.51E-07	5.44E-06	Up
CL14370.Contig7_All	804	0.01	3.83	8.581200582	7.70E-08	7.30E-07	Up
CL9010.Contig2_All	893	0.01	3.82	8.577428828	9.11E-09	9.68E-08	Up
Unigene22948_All	1599	0.01	3.82	8.577428828	1.72E-16	3.61E-15	Up
CL421.Contig3_All	748	0.01	3.82	8.577428828	3.19E-07	2.79E-06	Up
CL5847.Contig6_All	664	0.01	3.82	8.577428828	2.70E-06	2.06E-05	Up
CL6642.Contig3_All	964	0.01	3.82	8.577428828	2.20E-09	2.50E-08	Up
Unigene25082_All	806	0.01	3.81	8.573647187	7.70E-08	7.30E-07	Up
Unigene23169_All	665	0.01	3.81	8.573647187	2.70E-06	2.07E-05	Up
CL13272.Contig3_All	525	0.01	3.81	8.573647187	9.46E-05	0.000553698	Up
CL1729.Contig7_All	899	0.01	3.81	8.573647187	9.11E-09	9.66E-08	Up
CL1761.Contig3_All	1015	0.01	3.8	8.569855608	5.30E-10	6.44E-09	Up
CL3039.Contig2_All	2177	0.01	3.8	8.569855608	1.14E-22	3.54E-21	Up
Unigene26572_All	950	0.01	3.79	8.566054038	2.20E-09	2.50E-08	Up
Unigene24055_All	774	0.01	3.79	8.566054038	3.19E-07	2.79E-06	Up
Unigene47194_All	601	0.01	3.78	8.562242424	2.28E-05	0.000149792	Up
CL11198.Contig4_All	718	0.01	3.78	8.562242424	1.33E-06	1.06E-05	Up
Unigene31572_All	1320	0.01	3.78	8.562242424	2.12E-13	3.53E-12	Up
CL3853.Contig2_All	613	0.01	3.78	8.562242424	1.12E-05	7.75E-05	Up
Unigene22715_All	642	0.01	3.77	8.558420713	5.50E-06	4.00E-05	Up
CL5722.Contig1_All	1561	0.01	3.77	8.558420713	7.15E-16	1.44E-14	Up
Unigene13283_All	586	0.01	3.77	8.558420713	2.28E-05	0.000149225	Up
CL8101.Contig1_All	645	0.01	3.77	8.558420713	5.50E-06	4.00E-05	Up
CL688.Contig3_All	644	0.01	3.76	8.554588852	5.50E-06	4.01E-05	Up
CL4682.Contig2_All	1057	0.01	3.76	8.554588852	2.60E-10	3.25E-09	Up
CL6761.Contig5_All	1341	0.01	3.76	8.554588852	2.12E-13	3.52E-12	Up
CL635.Contig10_All	720	0.01	3.75	8.550746785	1.33E-06	1.06E-05	Up
CL3175.Contig2_All	1448	0.01	3.74	8.54689446	1.23E-14	2.27E-13	Up
CL8156.Contig2_All	1088	0.01	3.74	8.54689446	1.28E-10	1.65E-09	Up
Unigene23432_All	1100	0.01	3.73	8.54303182	1.28E-10	1.65E-09	Up
CL10734.Contig1_All	994	0.01	3.72	8.539158811	1.08E-09	1.27E-08	Up
Unigene25351_All	1775	0.01	3.72	8.539158811	4.91E-18	1.15E-16	Up
CL7282.Contig3_All	593	0.01	3.71	8.535275377	2.28E-05	0.000149309	Up
CL6824.Contig3_All	2101	0.01	3.7	8.531381461	1.96E-21	5.68E-20	Up
CL12627.Contig2_All	921	0.01	3.7	8.531381461	9.11E-09	9.67E-08	Up
Unigene46038_All	623	0.01	3.7	8.531381461	1.12E-05	7.75E-05	Up
Unigene27529_All	1229	0.01	3.7	8.531381461	3.64E-12	5.48E-11	Up
Unigene24271_All	716	0.01	3.7	8.531381461	1.33E-06	1.06E-05	Up
CL3682.Contig7_All	888	0.01	3.69	8.527477006	1.86E-08	1.90E-07	Up
Unigene27898_All	711	0.01	3.69	8.527477006	1.33E-06	1.06E-05	Up
Unigene43487_All	566	0.01	3.69	8.527477006	4.64E-05	0.000286999	Up
Unigene23240_All	2599	0.01	3.68	8.523561956	1.10E-26	4.18E-25	Up
CL5889.Contig2_All	1215	0.01	3.67	8.519636253	7.42E-12	1.08E-10	Up
CL11958.Contig2_All	812	0.01	3.67	8.519636253	1.57E-07	1.43E-06	Up
CL39.Contig7_All	1661	0.01	3.66	8.515699838	1.72E-16	3.60E-15	Up
Unigene15973_All	541	0.01	3.65	8.511752654	9.46E-05	0.000554151	Up
CL3086.Contig1_All	565	0.01	3.65	8.511752654	9.46E-05	0.000549731	Up
CL11900.Contig2_All	1351	0.01	3.64	8.50779464	4.31E-13	7.01E-12	Up
CL1962.Contig10_All	1246	0.01	3.63	8.503825738	7.42E-12	1.08E-10	Up
CL1671.Contig2_All	1464	0.01	3.62	8.499845887	2.50E-14	4.51E-13	Up
Unigene21676_All	3557	0.01	3.62	8.499845887	5.93E-36	3.32E-34	Up
CL9239.Contig2_All	782	0.01	3.61	8.495855027	6.51E-07	5.45E-06	Up
Unigene42974_All	575	0.01	3.61	8.495855027	4.64E-05	0.000286847	Up
CL8995.Contig2_All	1945	0.01	3.6	8.491853096	2.86E-19	7.20E-18	Up
Unigene43784_All	629	0.01	3.6	8.491853096	2.28E-05	0.000149267	Up
CL15016.Contig11_All	1437	0.01	3.59	8.487840034	1.04E-13	1.78E-12	Up
CL3690.Contig4_All	589	0.01	3.59	8.487840034	4.64E-05	0.000287285	Up
CL2616.Contig4_All	2622	0.01	3.58	8.483815777	4.56E-26	1.68E-24	Up
Unigene31419_All	940	0.01	3.57	8.479780264	9.11E-09	9.65E-08	Up
CL548.Contig9_All	1083	0.01	3.56	8.475733431	5.30E-10	6.45E-09	Up
Unigene24606_All	551	0.01	3.56	8.475733431	9.46E-05	0.000552796	Up
Unigene36322_All	1164	0.01	3.56	8.475733431	6.27E-11	8.35E-10	Up
Unigene29473_All	671	0.01	3.56	8.475733431	5.50E-06	3.99E-05	Up
CL9583.Contig5_All	1696	0.01	3.55	8.471675214	1.72E-16	3.61E-15	Up
CL13624.Contig1_All	633	0.01	3.54	8.46760555	2.28E-05	0.000149089	Up
CL13051.Contig2_All	1466	0.01	3.52	8.459431619	5.10E-14	8.98E-13	Up
Unigene31316_All	1407	0.01	3.52	8.459431619	2.12E-13	3.53E-12	Up
CL2011.Contig3_All	653	0.01	3.52	8.459431619	1.12E-05	7.74E-05	Up
Unigene24826_All	586	0.01	3.52	8.459431619	4.64E-05	0.000286468	Up
Unigene39832_All	739	0.01	3.51	8.45532722	1.33E-06	1.06E-05	Up
CL15224.Contig2_All	1132	0.01	3.51	8.45532722	2.60E-10	3.25E-09	Up
CL3950.Contig6_All	1876	0.01	3.51	8.45532722	4.91E-18	1.15E-16	Up
Unigene25459_All	1412	0.01	3.5	8.451211112	2.12E-13	3.53E-12	Up
Unigene24834_All	651	0.01	3.49	8.447083226	1.12E-05	7.77E-05	Up
CL9149.Contig1_All	1109	0.01	3.49	8.447083226	5.30E-10	6.45E-09	Up
CL6822.Contig3_All	1111	0.01	3.49	8.447083226	2.60E-10	3.25E-09	Up
CL8182.Contig8_All	897	0.01	3.48	8.442943496	7.70E-08	7.29E-07	Up
Unigene23898_All	590	0.01	3.48	8.442943496	4.64E-05	0.000286866	Up
Unigene21924_All	744	0.01	3.48	8.442943496	1.33E-06	1.06E-05	Up
Unigene39795_All	776	0.01	3.47	8.438791853	6.51E-07	5.45E-06	Up
CL1659.Contig5_All	907	0.01	3.47	8.438791853	3.78E-08	3.73E-07	Up
Unigene26588_All	2163	0.01	3.47	8.438791853	8.15E-21	2.27E-19	Up
CL8142.Contig1_All	1457	0.01	3.46	8.434628228	2.12E-13	3.53E-12	Up
Unigene46631_All	626	0.01	3.45	8.430452552	2.28E-05	0.000149477	Up
CL1670.Contig10_All	615	0.01	3.45	8.430452552	4.64E-05	0.000286809	Up
CL14385.Contig2_All	565	0.01	3.44	8.426264755	9.46E-05	0.000554185	Up
Unigene22273_All	813	0.01	3.44	8.426264755	3.19E-07	2.80E-06	Up
CL12572.Contig2_All	635	0.01	3.44	8.426264755	2.28E-05	0.000149466	Up
CL4205.Contig1_All	964	0.01	3.44	8.426264755	1.86E-08	1.90E-07	Up
CL1681.Contig2_All	2708	0.01	3.43	8.422064766	9.29E-26	3.36E-24	Up
CL12594.Contig2_All	1162	0.01	3.43	8.422064766	1.28E-10	1.65E-09	Up
Unigene23213_All	1765	0.01	3.42	8.417852515	1.72E-16	3.61E-15	Up
CL12339.Contig1_All	1242	0.01	3.42	8.417852515	3.08E-11	4.23E-10	Up
Unigene24310_All	1461	0.01	3.42	8.417852515	2.12E-13	3.53E-12	Up
CL13910.Contig2_All	1185	0.01	3.42	8.417852515	1.28E-10	1.65E-09	Up
CL6469.Contig7_All	2101	0.01	3.41	8.413627929	1.40E-19	3.61E-18	Up
Unigene39865_All	1038	0.01	3.41	8.413627929	2.20E-09	2.50E-08	Up
CL9817.Contig1_All	885	0.01	3.39	8.405141463	1.57E-07	1.43E-06	Up
CL4772.Contig3_All	640	0.01	3.39	8.405141463	2.28E-05	0.000149037	Up
Unigene22994_All	699	0.01	3.38	8.400879436	5.50E-06	4.01E-05	Up
CL15367.Contig7_All	1018	0.01	3.37	8.396604781	4.47E-09	4.95E-08	Up
CL1892.Contig6_All	1751	0.01	3.37	8.396604781	3.51E-16	7.21E-15	Up
CL9272.Contig1_All	1284	0.01	3.36	8.392317423	1.51E-11	2.14E-10	Up
Unigene4719_All	926	0.01	3.36	8.392317423	3.78E-08	3.73E-07	Up
Unigene4337_All	1228	0.01	3.34	8.383704292	6.27E-11	8.37E-10	Up
Unigene43797_All	736	0.01	3.34	8.383704292	2.70E-06	2.06E-05	Up
CL13249.Contig3_All	674	0.01	3.34	8.383704292	1.12E-05	7.74E-05	Up
CL11632.Contig2_All	2878	0.01	3.33	8.379378367	1.10E-26	4.18E-25	Up
CL3725.Contig2_All	1147	0.01	3.32	8.375039431	5.30E-10	6.44E-09	Up
Unigene28728_All	774	0.01	3.31	8.370687407	1.33E-06	1.06E-05	Up
CL753.Contig7_All	2027	0.01	3.31	8.370687407	2.41E-18	5.74E-17	Up
Unigene21710_All	1229	0.01	3.3	8.366322214	6.27E-11	8.35E-10	Up
Unigene452_All	1704	0.01	3.28	8.357552005	2.96E-15	5.72E-14	Up
Unigene36083_All	584	0.01	3.28	8.357552005	9.46E-05	0.000552001	Up
Unigene26212_All	585	0.01	3.27	8.353146825	9.46E-05	0.000551552	Up
CL8264.Contig4_All	1244	0.01	3.26	8.348728154	6.27E-11	8.35E-10	Up
CL2591.Contig1_All	2067	0.01	3.26	8.348728154	1.18E-18	2.88E-17	Up
Unigene46031_All	783	0.01	3.26	8.348728154	1.33E-06	1.06E-05	Up
CL13989.Contig1_All	816	0.01	3.26	8.348728154	6.51E-07	5.45E-06	Up
Unigene26243_All	797	0.01	3.26	8.348728154	1.33E-06	1.06E-05	Up
CL15041.Contig2_All	1357	0.01	3.25	8.344295908	7.42E-12	1.08E-10	Up
Unigene24477_All	863	0.01	3.24	8.339850003	3.19E-07	2.80E-06	Up
CL756.Contig2_All	693	0.01	3.24	8.339850003	1.12E-05	7.75E-05	Up
CL9653.Contig2_All	1314	0.01	3.24	8.339850003	1.51E-11	2.14E-10	Up
CL4391.Contig1_All	799	0.01	3.24	8.339850003	1.33E-06	1.06E-05	Up
CL12316.Contig3_All	1327	0.01	3.23	8.335390355	1.51E-11	2.14E-10	Up
CL11247.Contig2_All	951	0.01	3.23	8.335390355	7.70E-08	7.28E-07	Up
Unigene22513_All	625	0.01	3.22	8.330916878	4.64E-05	0.000287476	Up
CL1227.Contig5_All	1586	0.01	3.22	8.330916878	1.04E-13	1.78E-12	Up
Unigene23728_All	661	0.01	3.2	8.321928095	2.28E-05	0.000149761	Up
Unigene27412_All	1062	0.01	3.2	8.321928095	4.47E-09	4.93E-08	Up
CL1288.Contig7_All	2534	0.01	3.2	8.321928095	1.14E-22	3.53E-21	Up
CL11056.Contig2_All	1264	0.01	3.19	8.317412614	1.28E-10	1.65E-09	Up
CL13388.Contig2_All	599	0.01	3.19	8.317412614	9.46E-05	0.000551139	Up
Unigene46607_All	665	0.01	3.18	8.312882955	2.28E-05	0.000149068	Up
Unigene20434_All	667	0.01	3.17	8.30833903	2.28E-05	0.000149445	Up
Unigene21452_All	993	0.01	3.17	8.30833903	3.78E-08	3.72E-07	Up
Unigene40583_All	600	0.01	3.16	8.303780748	9.46E-05	0.000553872	Up
CL6112.Contig1_All	1327	0.01	3.15	8.299208018	3.08E-11	4.23E-10	Up
CL1634.Contig2_All	911	0.01	3.15	8.299208018	1.57E-07	1.43E-06	Up
CL12660.Contig1_All	636	0.01	3.15	8.299208018	4.64E-05	0.000287609	Up
Unigene25783_All	806	0.01	3.15	8.299208018	1.33E-06	1.06E-05	Up
Unigene33164_All	874	0.01	3.15	8.299208018	3.19E-07	2.79E-06	Up
Unigene23618_All	1078	0.01	3.15	8.299208018	4.47E-09	4.94E-08	Up
CL7352.Contig3_All	910	0.01	3.13	8.290018847	3.19E-07	2.80E-06	Up
CL10984.Contig14_All	991	0.01	3.13	8.290018847	3.78E-08	3.73E-07	Up
Unigene23807_All	638	0.01	3.13	8.290018847	4.64E-05	0.000287399	Up
Unigene29584_All	844	0.01	3.13	8.290018847	6.51E-07	5.44E-06	Up
Unigene45747_All	1015	0.01	3.13	8.290018847	1.86E-08	1.90E-07	Up
CL2113.Contig4_All	697	0.01	3.11	8.28077077	2.28E-05	0.000149634	Up
CL14828.Contig1_All	642	0.01	3.11	8.28077077	4.64E-05	0.000287247	Up
CL13000.Contig1_All	1474	0.01	3.11	8.28077077	1.79E-12	2.76E-11	Up
Unigene34693_All	607	0.01	3.11	8.28077077	9.46E-05	0.000551449	Up
Unigene39722_All	745	0.01	3.11	8.28077077	5.50E-06	4.00E-05	Up
CL7678.Contig5_All	1296	0.01	3.11	8.28077077	6.27E-11	8.35E-10	Up
Unigene46211_All	953	0.01	3.1	8.276124405	7.70E-08	7.29E-07	Up
CL2343.Contig2_All	1092	0.01	3.1	8.276124405	9.11E-09	9.66E-08	Up
Unigene28357_All	957	0.01	3.09	8.271463028	7.70E-08	7.28E-07	Up
Unigene35549_All	716	0.01	3.08	8.266786541	1.12E-05	7.76E-05	Up
CL584.Contig2_All	1119	0.01	3.08	8.266786541	4.47E-09	4.94E-08	Up
CL13736.Contig2_All	731	0.01	3.08	8.266786541	1.12E-05	7.74E-05	Up
Unigene31406_All	823	0.01	3.07	8.262094845	1.33E-06	1.06E-05	Up
CL2104.Contig4_All	1374	0.01	3.07	8.262094845	3.08E-11	4.23E-10	Up
CL12710.Contig4_All	1062	0.01	3.07	8.262094845	1.86E-08	1.90E-07	Up
Unigene36314_All	754	0.01	3.06	8.257387843	5.50E-06	4.01E-05	Up
CL4801.Contig3_All	634	0.01	3.06	8.257387843	9.46E-05	0.000552312	Up
Unigene30700_All	862	0.01	3.05	8.252665432	6.51E-07	5.46E-06	Up
Unigene40990_All	1037	0.01	3.05	8.252665432	1.86E-08	1.90E-07	Up
CL9832.Contig1_All	853	0.01	3.05	8.252665432	1.33E-06	1.06E-05	Up
Unigene36345_All	651	0.01	3.05	8.252665432	4.64E-05	0.000286506	Up
Unigene26420_All	1145	0.01	3.04	8.247927513	2.20E-09	2.50E-08	Up
Unigene44022_All	618	0.01	3.04	8.247927513	9.46E-05	0.000553039	Up
CL10324.Contig1_All	2340	0.01	3.04	8.247927513	1.40E-19	3.61E-18	Up
CL14821.Contig17_All	1767	0.01	3.04	8.247927513	1.23E-14	2.27E-13	Up
CL2746.Contig5_All	1872	0.01	3.03	8.243173983	1.46E-15	2.87E-14	Up
Unigene27892_All	656	0.01	3.02	8.238404739	4.64E-05	0.000287743	Up
CL10699.Contig3_All	756	0.01	3.01	8.233619677	1.12E-05	7.74E-05	Up
CL2825.Contig14_All	2160	0.01	3.01	8.233619677	4.91E-18	1.15E-16	Up
CL11821.Contig2_All	835	0.01	3	8.22881869	2.70E-06	2.07E-05	Up
CL1063.Contig4_All	1547	0.01	3	8.22881869	1.79E-12	2.76E-11	Up
CL736.Contig9_All	2461	0.01	2.99	8.224001674	1.66E-20	4.53E-19	Up
Unigene25231_All	812	0.01	2.99	8.224001674	2.70E-06	2.07E-05	Up
CL14575.Contig3_All	768	0.01	2.99	8.224001674	5.50E-06	4.00E-05	Up
CL5300.Contig4_All	1176	0.01	2.99	8.224001674	2.20E-09	2.50E-08	Up
Unigene23615_All	1793	0.01	2.98	8.21916852	1.23E-14	2.27E-13	Up
CL6163.Contig1_All	627	0.01	2.98	8.21916852	9.46E-05	0.000553733	Up
CL14482.Contig2_All	627	0.01	2.98	8.21916852	9.46E-05	0.000553421	Up
Unigene15086_All	1078	0.01	2.98	8.21916852	1.86E-08	1.90E-07	Up
CL5070.Contig5_All	1447	0.01	2.97	8.214319121	1.51E-11	2.14E-10	Up
CL10184.Contig3_All	629	0.01	2.97	8.214319121	9.46E-05	0.000552519	Up
CL2480.Contig6_All	792	0.01	2.97	8.214319121	5.50E-06	4.00E-05	Up
Unigene32251_All	772	0.01	2.97	8.214319121	5.50E-06	4.00E-05	Up
Unigene45226_All	1027	0.01	2.96	8.209453366	3.78E-08	3.73E-07	Up
CL39.Contig13_All	1270	0.01	2.95	8.204571144	5.30E-10	6.44E-09	Up
Unigene23019_All	888	0.01	2.94	8.199672345	6.51E-07	5.45E-06	Up
Unigene27443_All	671	0.01	2.93	8.194756854	4.64E-05	0.000287973	Up
CL1458.Contig1_All	877	0.01	2.93	8.194756854	1.33E-06	1.06E-05	Up
Unigene21822_All	1314	0.01	2.93	8.194756854	2.60E-10	3.25E-09	Up
Unigene37130_All	636	0.01	2.92	8.189824559	9.46E-05	0.000553803	Up
Unigene28965_All	747	0.01	2.92	8.189824559	1.12E-05	7.75E-05	Up
CL4269.Contig1_All	1018	0.01	2.92	8.189824559	7.70E-08	7.28E-07	Up
CL627.Contig2_All	1754	0.01	2.9	8.17990909	5.10E-14	8.97E-13	Up
CL1802.Contig1_All	2435	0.01	2.89	8.174925683	1.40E-19	3.61E-18	Up
CL1508.Contig3_All	720	0.01	2.89	8.174925683	2.28E-05	0.000149414	Up
CL9324.Contig3_All	2032	0.01	2.89	8.174925683	3.51E-16	7.22E-15	Up
CL3741.Contig3_All	849	0.01	2.89	8.174925683	2.70E-06	2.07E-05	Up
CL1835.Contig2_All	1125	0.01	2.88	8.169925001	9.11E-09	9.67E-08	Up
CL3348.Contig7_All	1409	0.01	2.88	8.169925001	6.27E-11	8.36E-10	Up
Unigene29300_All	810	0.01	2.88	8.169925001	5.50E-06	4.00E-05	Up
Unigene25942_All	791	0.01	2.88	8.169925001	5.50E-06	4.00E-05	Up
CL5158.Contig2_All	1296	0.01	2.87	8.164906927	5.30E-10	6.45E-09	Up
Unigene22049_All	1013	0.01	2.87	8.164906927	1.57E-07	1.43E-06	Up
CL4099.Contig2_All	2344	0.01	2.87	8.164906927	1.18E-18	2.88E-17	Up
Unigene42734_All	2066	0.01	2.86	8.159871337	1.72E-16	3.61E-15	Up
Unigene25593_All	759	0.01	2.86	8.159871337	1.12E-05	7.76E-05	Up
Unigene37240_All	646	0.01	2.86	8.159871337	9.46E-05	0.000550554	Up
Unigene9915_All	646	0.01	2.86	8.159871337	9.46E-05	0.000549902	Up
CL3167.Contig2_All	2652	0.01	2.85	8.154818109	4.00E-21	1.14E-19	Up
CL13725.Contig1_All	662	0.01	2.85	8.154818109	9.46E-05	0.000549799	Up
CL15302.Contig1_All	1026	0.01	2.84	8.14974712	7.70E-08	7.29E-07	Up
CL11322.Contig2_All	1230	0.01	2.84	8.14974712	2.20E-09	2.50E-08	Up
Unigene46459_All	1068	0.01	2.83	8.144658243	3.78E-08	3.74E-07	Up
CL10218.Contig6_All	658	0.01	2.83	8.144658243	9.46E-05	0.000550967	Up
Unigene24944_All	1203	0.01	2.83	8.144658243	4.47E-09	4.93E-08	Up
CL562.Contig1_All	1080	0.01	2.82	8.139551352	3.78E-08	3.74E-07	Up
CL7978.Contig1_All	767	0.01	2.82	8.139551352	1.12E-05	7.77E-05	Up
Unigene3711_All	2270	0.01	2.82	8.139551352	1.00E-17	2.28E-16	Up
Unigene26284_All	653	0.01	2.82	8.139551352	9.46E-05	0.000551794	Up
Unigene23036_All	1691	0.01	2.81	8.13442632	4.31E-13	7.02E-12	Up
CL201.Contig1_All	1249	0.01	2.81	8.13442632	2.20E-09	2.50E-08	Up
CL2641.Contig1_All	1478	0.01	2.8	8.129283017	3.08E-11	4.23E-10	Up
CL14501.Contig2_All	965	0.01	2.79	8.124121312	3.19E-07	2.80E-06	Up
CL7584.Contig1_All	697	0.01	2.79	8.124121312	4.64E-05	0.000287552	Up
CL1962.Contig8_All	1082	0.01	2.79	8.124121312	3.78E-08	3.72E-07	Up
CL9233.Contig1_All	1178	0.01	2.78	8.118941073	9.11E-09	9.67E-08	Up
Unigene27002_All	776	0.01	2.78	8.118941073	1.12E-05	7.75E-05	Up
Unigene28019_All	892	0.01	2.78	8.118941073	1.33E-06	1.06E-05	Up
Unigene15208_All	660	0.01	2.78	8.118941073	9.46E-05	0.000550898	Up
Unigene25617_All	1783	0.01	2.77	8.113742166	1.04E-13	1.78E-12	Up
CL11747.Contig1_All	739	0.01	2.77	8.113742166	2.28E-05	0.000149603	Up
Unigene36125_All	663	0.01	2.77	8.113742166	9.46E-05	0.00055245	Up
CL565.Contig7_All	1875	0.01	2.77	8.113742166	2.50E-14	4.50E-13	Up
Unigene26689_All	1592	0.01	2.76	8.108524457	3.64E-12	5.48E-11	Up
CL6910.Contig2_All	664	0.01	2.76	8.108524457	9.46E-05	0.000553386	Up
Unigene38630_All	1400	0.01	2.76	8.108524457	1.28E-10	1.65E-09	Up
CL2859.Contig4_All	1784	0.01	2.76	8.108524457	2.12E-13	3.52E-12	Up
CL14454.Contig6_All	666	0.01	2.75	8.103287808	9.46E-05	0.000550485	Up
CL4095.Contig5_All	1323	0.01	2.75	8.103287808	1.08E-09	1.27E-08	Up
Unigene38480_All	856	0.01	2.75	8.103287808	5.50E-06	3.99E-05	Up
Unigene25014_All	1746	0.01	2.74	8.098032083	4.31E-13	7.02E-12	Up
CL8455.Contig4_All	1278	0.01	2.74	8.098032083	2.20E-09	2.50E-08	Up
CL12227.Contig2_All	750	0.01	2.73	8.092757141	2.28E-05	0.000149016	Up
Unigene27295_All	1065	0.01	2.72	8.087462841	7.70E-08	7.30E-07	Up
CL5474.Contig1_All	807	0.01	2.72	8.087462841	1.12E-05	7.77E-05	Up
CL12677.Contig2_All	1025	0.01	2.72	8.087462841	1.57E-07	1.43E-06	Up
CL4958.Contig4_All	676	0.01	2.72	8.087462841	9.46E-05	0.000552693	Up
CL5281.Contig3_All	675	0.01	2.72	8.087462841	9.46E-05	0.000550864	Up
Unigene19307_All	2271	0.01	2.71	8.082149041	4.15E-17	9.05E-16	Up
CL14465.Contig3_All	1262	0.01	2.71	8.082149041	4.47E-09	4.94E-08	Up
CL3980.Contig2_All	1798	0.01	2.71	8.082149041	2.12E-13	3.53E-12	Up
CL244.Contig9_All	1410	0.01	2.7	8.076815597	2.60E-10	3.25E-09	Up
CL14896.Contig4_All	1339	0.01	2.7	8.076815597	1.08E-09	1.27E-08	Up
CL14069.Contig3_All	1110	0.01	2.7	8.076815597	3.78E-08	3.73E-07	Up
Unigene41098_All	1152	0.01	2.7	8.076815597	1.86E-08	1.89E-07	Up
Unigene26414_All	2177	0.01	2.7	8.076815597	1.72E-16	3.60E-15	Up
CL13372.Contig2_All	957	0.01	2.69	8.071462363	6.51E-07	5.46E-06	Up
CL14994.Contig3_All	1017	0.01	2.68	8.06608919	3.19E-07	2.79E-06	Up
CL259.Contig2_All	1856	0.01	2.68	8.06608919	1.04E-13	1.78E-12	Up
CL12988.Contig4_All	406	1.17	313.45	8.06558299	7.28E-217	4.09E-214	Up
CL2139.Contig4_All	1842	0.01	2.67	8.060695932	2.12E-13	3.53E-12	Up
Unigene45963_All	762	0.01	2.67	8.060695932	2.28E-05	0.000149698	Up
Unigene24962_All	681	0.01	2.67	8.060695932	9.46E-05	0.000553629	Up
Unigene25516_All	681	0.01	2.67	8.060695932	9.46E-05	0.000550932	Up
CL13696.Contig1_All	682	0.01	2.67	8.060695932	9.46E-05	0.000550039	Up
CL2702.Contig6_All	1926	0.01	2.66	8.055282436	5.10E-14	8.98E-13	Up
CL8455.Contig3_All	1298	0.01	2.66	8.055282436	2.20E-09	2.50E-08	Up
CL2224.Contig1_All	754	0.01	2.66	8.055282436	4.64E-05	0.000286904	Up
CL39.Contig5_All	1366	0.01	2.65	8.049848549	1.08E-09	1.27E-08	Up
CL7482.Contig3_All	766	0.01	2.65	8.049848549	2.28E-05	0.000149298	Up
CL1557.Contig1_All	1493	0.01	2.65	8.049848549	1.28E-10	1.65E-09	Up
Unigene24114_All	929	0.01	2.64	8.044394119	1.33E-06	1.06E-05	Up
Unigene22481_All	942	0.01	2.64	8.044394119	1.33E-06	1.06E-05	Up
Unigene46597_All	770	0.01	2.63	8.038918989	2.28E-05	0.000149814	Up
CL3646.Contig4_All	1359	0.01	2.63	8.038918989	1.08E-09	1.27E-08	Up
CL11121.Contig4_All	1101	0.01	2.63	8.038918989	7.70E-08	7.29E-07	Up
CL5063.Contig5_All	1213	0.01	2.63	8.038918989	1.86E-08	1.90E-07	Up
CL12469.Contig1_All	732	0.01	2.62	8.033423002	4.64E-05	0.000287647	Up
CL2825.Contig12_All	1303	0.01	2.62	8.033423002	4.47E-09	4.93E-08	Up
CL4735.Contig2_All	733	0.01	2.61	8.027905997	4.64E-05	0.000288126	Up
CL11128.Contig2_All	900	0.01	2.61	8.027905997	2.70E-06	2.07E-05	Up
Unigene27224_All	735	0.01	2.61	8.027905997	4.64E-05	0.000286544	Up
CL217.Contig6_All	1996	0.01	2.6	8.022367813	2.50E-14	4.51E-13	Up
Unigene26562_All	1190	0.01	2.6	8.022367813	1.86E-08	1.90E-07	Up
CL4085.Contig5_All	943	0.01	2.6	8.022367813	1.33E-06	1.06E-05	Up
Unigene24506_All	945	0.01	2.59	8.016808288	1.33E-06	1.06E-05	Up
Unigene22224_All	1120	0.01	2.58	8.011227255	7.70E-08	7.29E-07	Up
CL3394.Contig2_All	2288	0.01	2.58	8.011227255	1.72E-16	3.61E-15	Up
Unigene24786_All	744	0.01	2.57	8.005624549	4.64E-05	0.000287781	Up
CL10921.Contig2_All	1014	0.01	2.56	8	6.51E-07	5.45E-06	Up
Unigene26277_All	746	0.01	2.56	8	4.64E-05	0.000287323	Up
CL210.Contig4_All	1759	0.01	2.56	8	1.79E-12	2.76E-11	Up
Unigene24015_All	888	0.01	2.55	7.994353437	5.50E-06	4.01E-05	Up
CL9808.Contig5_All	1825	0.01	2.55	7.994353437	8.78E-13	1.39E-11	Up
Unigene24607_All	1293	0.01	2.55	7.994353437	4.47E-09	4.94E-08	Up
CL3498.Contig13_All	2572	0.01	2.55	7.994353437	2.41E-18	5.73E-17	Up
Unigene27763_All	789	0.01	2.55	7.994353437	2.28E-05	0.00014912	Up
Unigene21730_All	627	0.02	5.08	7.988684687	1.57E-07	1.43E-06	Up
Unigene24236_All	1079	0.01	2.54	7.988684687	3.19E-07	2.79E-06	Up
CL534.Contig4_All	1122	0.01	2.54	7.988684687	1.57E-07	1.43E-06	Up
CL3446.Contig1_All	1178	0.01	2.53	7.982993575	3.78E-08	3.73E-07	Up
Unigene29739_All	1123	0.01	2.53	7.982993575	1.57E-07	1.43E-06	Up
CL5895.Contig2_All	922	0.01	2.53	7.982993575	2.70E-06	2.06E-05	Up
Unigene41256_All	839	0.01	2.52	7.977279923	1.12E-05	7.76E-05	Up
Unigene44573_All	839	0.01	2.52	7.977279923	1.12E-05	7.76E-05	Up
CL9794.Contig1_All	2247	0.01	2.52	7.977279923	7.15E-16	1.44E-14	Up
CL6897.Contig3_All	748	0.01	2.51	7.971543554	9.46E-05	0.00055422	Up
CL3384.Contig1_All	1096	0.01	2.51	7.971543554	1.57E-07	1.43E-06	Up
Unigene27726_All	841	0.01	2.51	7.971543554	1.12E-05	7.76E-05	Up
CL7510.Contig1_All	863	0.01	2.51	7.971543554	1.12E-05	7.76E-05	Up
Unigene39546_All	843	0.01	2.51	7.971543554	1.12E-05	7.75E-05	Up
CL14752.Contig1_All	1016	0.01	2.51	7.971543554	6.51E-07	5.44E-06	Up
CL14726.Contig1_All	1287	0.01	2.5	7.965784285	9.11E-09	9.67E-08	Up
Unigene42157_All	716	0.01	2.5	7.965784285	9.46E-05	0.000553525	Up
CL1125.Contig1_All	1489	0.01	2.5	7.965784285	2.60E-10	3.25E-09	Up
CL10940.Contig2_All	1103	0.01	2.5	7.965784285	1.57E-07	1.43E-06	Up
Unigene18067_All	804	0.01	2.49	7.960001932	2.28E-05	0.000149582	Up
Unigene24947_All	721	0.01	2.48	7.95419631	9.46E-05	0.00055297	Up
CL14909.Contig7_All	1125	0.01	2.48	7.95419631	1.57E-07	1.43E-06	Up
CL286.Contig1_All	3133	0.01	2.48	7.95419631	9.64E-22	2.85E-20	Up
CL2894.Contig1_All	1217	0.01	2.47	7.948367232	3.78E-08	3.73E-07	Up
Unigene29823_All	1328	0.01	2.47	7.948367232	4.47E-09	4.94E-08	Up
CL3025.Contig7_All	1036	0.01	2.47	7.948367232	6.51E-07	5.45E-06	Up
Unigene2263_All	1889	0.01	2.45	7.936637939	8.78E-13	1.39E-11	Up
CL3665.Contig1_All	757	0.01	2.45	7.936637939	9.46E-05	0.000552623	Up
CL7845.Contig4_All	824	0.01	2.45	7.936637939	2.28E-05	0.000149256	Up
CL3347.Contig3_All	905	0.01	2.44	7.930737338	5.50E-06	4.01E-05	Up
CL903.Contig4_All	1179	0.01	2.44	7.930737338	7.70E-08	7.28E-07	Up
CL4833.Contig3_All	1708	0.01	2.43	7.924812504	1.51E-11	2.14E-10	Up
CL733.Contig13_All	3285	0.01	2.43	7.924812504	1.14E-22	3.54E-21	Up
CL14047.Contig3_All	759	0.01	2.43	7.924812504	9.46E-05	0.000552658	Up
CL262.Contig2_All	2611	0.01	2.43	7.924812504	1.00E-17	2.28E-16	Up
CL6507.Contig1_All	1332	0.01	2.42	7.918863237	9.11E-09	9.67E-08	Up
Unigene35461_All	735	0.01	2.42	7.918863237	9.46E-05	0.000553455	Up
CL2146.Contig6_All	2472	0.01	2.42	7.918863237	8.46E-17	1.81E-15	Up
CL766.Contig4_All	2277	0.01	2.42	7.918863237	2.96E-15	5.72E-14	Up
Unigene37104_All	802	0.01	2.42	7.918863237	4.64E-05	0.000286658	Up
CL15192.Contig3_All	1888	0.01	2.42	7.918863237	8.78E-13	1.38E-11	Up
CL5320.Contig1_All	2478	0.01	2.41	7.912889336	8.46E-17	1.81E-15	Up
Unigene22551_All	861	0.01	2.41	7.912889336	2.28E-05	0.000149393	Up
CL8116.Contig1_All	1753	0.01	2.4	7.906890596	1.51E-11	2.14E-10	Up
Unigene23458_All	794	0.01	2.4	7.906890596	4.64E-05	0.000287819	Up
CL5969.Contig2_All	984	0.01	2.4	7.906890596	2.70E-06	2.07E-05	Up
Unigene24589_All	823	0.01	2.4	7.906890596	4.64E-05	0.000287133	Up
Unigene25988_All	919	0.01	2.4	7.906890596	5.50E-06	4.00E-05	Up
CL7864.Contig1_All	882	0.01	2.4	7.906890596	1.12E-05	7.73E-05	Up
CL2292.Contig2_All	2054	0.01	2.39	7.900866808	1.04E-13	1.78E-12	Up
CL8553.Contig1_All	752	0.01	2.39	7.900866808	9.46E-05	0.000551311	Up
CL5431.Contig1_All	1188	0.01	2.39	7.900866808	7.70E-08	7.28E-07	Up
CL3396.Contig2_All	830	0.01	2.39	7.900866808	4.64E-05	0.00028662	Up
Unigene26984_All	1193	0.01	2.38	7.894817763	7.70E-08	7.30E-07	Up
CL5559.Contig1_All	839	0.01	2.38	7.894817763	2.28E-05	0.000149729	Up
CL381.Contig1_All	1059	0.01	2.38	7.894817763	6.51E-07	5.45E-06	Up
Unigene29551_All	745	0.01	2.38	7.894817763	9.46E-05	0.00055169	Up
CL3107.Contig2_All	1431	0.01	2.37	7.888743249	2.20E-09	2.50E-08	Up
CL4545.Contig2_All	1385	0.01	2.36	7.882643049	4.47E-09	4.94E-08	Up
Unigene19303_All	2400	0.01	2.35	7.876516947	7.15E-16	1.44E-14	Up
Unigene22146_All	888	0.01	2.35	7.876516947	1.12E-05	7.77E-05	Up
CL4613.Contig2_All	1208	0.01	2.35	7.876516947	7.70E-08	7.30E-07	Up
Unigene39862_All	798	0.01	2.35	7.876516947	4.64E-05	0.000286525	Up
CL1765.Contig2_All	1573	0.01	2.34	7.87036472	5.30E-10	6.45E-09	Up
CL2627.Contig4_All	3215	0.01	2.34	7.87036472	4.00E-21	1.14E-19	Up
Unigene39822_All	1670	0.01	2.34	7.87036472	6.27E-11	8.36E-10	Up
CL1155.Contig1_All	1638	0.01	2.34	7.87036472	1.28E-10	1.65E-09	Up
CL14824.Contig9_All	1299	0.01	2.34	7.87036472	3.78E-08	3.73E-07	Up
CL2825.Contig11_All	840	0.01	2.34	7.87036472	4.64E-05	0.000286582	Up
CL289.Contig5_All	1207	0.01	2.33	7.864186145	1.57E-07	1.43E-06	Up
Unigene6665_All	1951	0.01	2.33	7.864186145	8.78E-13	1.39E-11	Up
Unigene35439_All	1112	0.01	2.33	7.864186145	6.51E-07	5.43E-06	Up
Unigene36111_All	1216	0.01	2.33	7.864186145	7.70E-08	7.27E-07	Up
Unigene22152_All	1606	0.07	16.28	7.861530062	1.20E-66	1.50E-64	Up
CL15200.Contig1_All	1425	0.01	2.32	7.857980995	4.47E-09	4.94E-08	Up
CL1965.Contig1_All	1644	0.01	2.32	7.857980995	1.28E-10	1.65E-09	Up
CL11212.Contig1_All	798	0.01	2.32	7.857980995	9.46E-05	0.000551828	Up
CL4005.Contig3_All	1331	0.01	2.32	7.857980995	1.86E-08	1.90E-07	Up
CL12019.Contig1_All	1984	0.01	2.32	7.857980995	8.78E-13	1.39E-11	Up
CL2408.Contig3_All	925	0.01	2.31	7.851749041	1.12E-05	7.77E-05	Up
Unigene33238_All	762	0.01	2.31	7.851749041	9.46E-05	0.000551759	Up
Unigene24257_All	1826	0.12	27.62	7.846535104	3.42E-129	9.91E-127	Up
CL11158.Contig1_All	765	0.01	2.3	7.845490051	9.46E-05	0.000554255	Up
Unigene43127_All	1184	0.01	2.3	7.845490051	1.57E-07	1.43E-06	Up
Unigene27854_All	1138	0.01	2.3	7.845490051	3.19E-07	2.80E-06	Up
CL2822.Contig2_All	3098	0.01	2.3	7.845490051	3.38E-20	9.04E-19	Up
Unigene23198_All	904	0.01	2.3	7.845490051	1.12E-05	7.75E-05	Up
CL923.Contig4_All	839	0.01	2.29	7.839203788	4.64E-05	0.000287361	Up
CL6771.Contig2_All	767	0.01	2.29	7.839203788	9.46E-05	0.000551863	Up
CL6381.Contig1_All	910	0.01	2.29	7.839203788	1.12E-05	7.74E-05	Up
CL15012.Contig2_All	838	0.01	2.29	7.839203788	4.64E-05	0.000286677	Up
CL2965.Contig4_All	773	0.01	2.28	7.832890014	9.46E-05	0.000552139	Up
CL14821.Contig1_All	2473	0.01	2.28	7.832890014	7.15E-16	1.44E-14	Up
CL1671.Contig7_All	1652	0.01	2.28	7.832890014	2.60E-10	3.25E-09	Up
CL9972.Contig4_All	2169	0.01	2.28	7.832890014	1.04E-13	1.78E-12	Up
Unigene47006_All	773	0.01	2.28	7.832890014	9.46E-05	0.000550829	Up
Unigene27231_All	1198	0.01	2.27	7.826548487	1.57E-07	1.43E-06	Up
Unigene7086_All	1198	0.01	2.27	7.826548487	1.57E-07	1.43E-06	Up
Unigene29967_All	1007	0.01	2.27	7.826548487	2.70E-06	2.07E-05	Up
Unigene36283_All	821	0.01	2.27	7.826548487	4.64E-05	0.00028643	Up
CL877.Contig4_All	2151	0.01	2.26	7.820178962	1.04E-13	1.78E-12	Up
Unigene24816_All	775	0.01	2.26	7.820178962	9.46E-05	0.000552866	Up
CL5598.Contig3_All	973	0.01	2.26	7.820178962	5.50E-06	4.00E-05	Up
Unigene23146_All	1047	0.01	2.25	7.813781191	2.70E-06	2.07E-05	Up
Unigene45183_All	872	0.01	2.25	7.813781191	2.28E-05	0.000149708	Up
Unigene21745_All	1148	0.01	2.25	7.813781191	6.51E-07	5.45E-06	Up
CL215.Contig2_All	1791	0.01	2.25	7.813781191	3.08E-11	4.23E-10	Up
Unigene42367_All	875	0.01	2.25	7.813781191	2.28E-05	0.000149288	Up
Unigene9151_All	855	0.01	2.24	7.807354922	4.64E-05	0.000288107	Up
Unigene29647_All	836	0.01	2.24	7.807354922	4.64E-05	0.000287209	Up
CL1951.Contig4_All	1893	0.01	2.24	7.807354922	7.42E-12	1.08E-10	Up
CL417.Contig16_All	1292	0.01	2.24	7.807354922	7.70E-08	7.28E-07	Up
CL10396.Contig2_All	1118	0.01	2.23	7.8008999	6.51E-07	5.46E-06	Up
CL647.Contig23_All	1122	0.01	2.23	7.8008999	6.51E-07	5.45E-06	Up
CL10148.Contig1_All	785	0.01	2.23	7.8008999	9.46E-05	0.000552243	Up
Unigene24695_All	832	0.01	2.23	7.8008999	4.64E-05	0.000287076	Up
Unigene25746_All	784	0.01	2.23	7.8008999	9.46E-05	0.000551001	Up
Unigene13412_All	1223	0.01	2.22	7.794415866	1.57E-07	1.43E-06	Up
CL14978.Contig1_All	1447	0.01	2.22	7.794415866	9.11E-09	9.67E-08	Up
CL5704.Contig1_All	884	0.01	2.22	7.794415866	2.28E-05	0.00014974	Up
CL1559.Contig6_All	1098	0.01	2.22	7.794415866	1.33E-06	1.06E-05	Up
CL3066.Contig3_All	886	0.01	2.22	7.794415866	2.28E-05	0.000149529	Up
CL6240.Contig3_All	899	0.01	2.22	7.794415866	2.28E-05	0.000149173	Up
Unigene23917_All	786	0.01	2.22	7.794415866	9.46E-05	0.000550692	Up
CL753.Contig4_All	1845	0.01	2.21	7.787902559	3.08E-11	4.23E-10	Up
Unigene21472_All	1210	0.01	2.21	7.787902559	3.19E-07	2.79E-06	Up
CL12911.Contig1_All	895	0.01	2.2	7.781359714	2.28E-05	0.000149424	Up
Unigene24121_All	856	0.01	2.19	7.77478706	4.64E-05	0.000287514	Up
CL15195.Contig2_All	796	0.01	2.19	7.77478706	9.46E-05	0.000551932	Up
CL10633.Contig2_All	1116	0.01	2.19	7.77478706	1.33E-06	1.06E-05	Up
Unigene26215_All	794	0.01	2.19	7.77478706	9.46E-05	0.000550382	Up
Unigene26053_All	796	0.01	2.19	7.77478706	9.46E-05	0.000550279	Up
CL15224.Contig6_All	2164	0.01	2.19	7.77478706	2.12E-13	3.52E-12	Up
CL10001.Contig3_All	1296	0.01	2.19	7.77478706	7.70E-08	7.27E-07	Up
Unigene27729_All	1042	0.01	2.18	7.768184325	2.70E-06	2.07E-05	Up
Unigene23360_All	860	0.01	2.18	7.768184325	4.64E-05	0.00028698	Up
Unigene36203_All	846	0.01	2.18	7.768184325	4.64E-05	0.000286752	Up
CL6886.Contig2_All	1371	0.01	2.18	7.768184325	3.78E-08	3.73E-07	Up
Unigene30708_All	1830	0.01	2.18	7.768184325	3.08E-11	4.23E-10	Up
Unigene22302_All	1247	0.01	2.17	7.761551232	1.57E-07	1.43E-06	Up
CL39.Contig9_All	1147	0.01	2.17	7.761551232	1.33E-06	1.06E-05	Up
CL14381.Contig2_All	2179	0.01	2.17	7.761551232	2.12E-13	3.53E-12	Up
CL343.Contig5_All	997	0.01	2.17	7.761551232	5.50E-06	4.00E-05	Up
CL80.Contig4_All	1196	0.01	2.17	7.761551232	3.19E-07	2.79E-06	Up
CL339.Contig3_All	1249	0.01	2.17	7.761551232	1.57E-07	1.43E-06	Up
CL3704.Contig1_All	830	0.01	2.17	7.761551232	9.46E-05	0.000551345	Up
CL2012.Contig4_All	2389	0.01	2.17	7.761551232	1.23E-14	2.27E-13	Up
CL2666.Contig1_All	802	0.01	2.17	7.761551232	9.46E-05	0.000550451	Up
CL8406.Contig3_All	1437	0.01	2.16	7.754887502	1.86E-08	1.90E-07	Up
Unigene33967_All	1039	0.01	2.16	7.754887502	5.50E-06	4.00E-05	Up
CL1160.Contig5_All	1438	0.01	2.16	7.754887502	1.86E-08	1.90E-07	Up
CL4592.Contig2_All	1180	0.01	2.15	7.74819285	6.51E-07	5.46E-06	Up
Unigene27760_All	1206	0.01	2.15	7.74819285	3.19E-07	2.80E-06	Up
CL2999.Contig4_All	1560	0.01	2.15	7.74819285	2.20E-09	2.50E-08	Up
CL2643.Contig3_All	873	0.01	2.14	7.741466986	4.64E-05	0.000287934	Up
Unigene24279_All	809	0.01	2.14	7.741466986	9.46E-05	0.000553178	Up
CL14824.Contig4_All	1979	0.01	2.13	7.73470962	7.42E-12	1.08E-10	Up
CL7013.Contig3_All	924	0.01	2.13	7.73470962	2.28E-05	0.00014954	Up
CL10402.Contig2_All	1050	0.01	2.12	7.727920455	5.50E-06	4.01E-05	Up
Unigene27896_All	815	0.01	2.12	7.727920455	9.46E-05	0.000552381	Up
CL4451.Contig2_All	1208	0.01	2.12	7.727920455	6.51E-07	5.44E-06	Up
Unigene30190_All	1420	0.01	2.12	7.727920455	1.86E-08	1.90E-07	Up
CL4612.Contig17_All	1065	0.01	2.11	7.721099189	5.50E-06	4.01E-05	Up
CL819.Contig5_All	1647	0.01	2.11	7.721099189	1.08E-09	1.27E-08	Up
Unigene24056_All	1037	0.01	2.11	7.721099189	5.50E-06	4.00E-05	Up
CL219.Contig7_All	1323	0.01	2.11	7.721099189	1.57E-07	1.43E-06	Up
Unigene29371_All	1142	0.21	44.24	7.718818247	7.93E-122	2.12E-119	Up
CL4114.Contig7_All	1078	0.01	2.1	7.714245518	2.70E-06	2.07E-05	Up
CL2141.Contig1_All	1162	0.01	2.1	7.714245518	1.33E-06	1.06E-05	Up
CL3498.Contig11_All	2642	0.01	2.1	7.714245518	1.46E-15	2.87E-14	Up
Unigene11315_All	1455	0.01	2.1	7.714245518	1.86E-08	1.90E-07	Up
Unigene35042_All	1126	0.01	2.1	7.714245518	1.33E-06	1.06E-05	Up
CL14847.Contig5_All	905	0.01	2.09	7.707359132	4.64E-05	0.000287495	Up
CL15048.Contig17_All	1045	0.01	2.09	7.707359132	5.50E-06	4.00E-05	Up
Unigene24651_All	1082	0.01	2.09	7.707359132	2.70E-06	2.06E-05	Up
Unigene27217_All	1137	0.01	2.08	7.700439718	1.33E-06	1.06E-05	Up
CL1900.Contig24_All	1115	0.01	2.08	7.700439718	2.70E-06	2.07E-05	Up
Unigene24808_All	985	0.01	2.08	7.700439718	1.12E-05	7.75E-05	Up
CL1378.Contig3_All	1077	0.01	2.07	7.693486957	5.50E-06	4.01E-05	Up
CL11239.Contig3_All	1294	0.01	2.07	7.693486957	3.19E-07	2.79E-06	Up
Unigene24906_All	935	0.01	2.07	7.693486957	2.28E-05	0.000149351	Up
Unigene24340_All	832	0.01	2.07	7.693486957	9.46E-05	0.00055207	Up
Unigene31361_All	988	0.01	2.07	7.693486957	1.12E-05	7.76E-05	Up
Unigene40697_All	1142	0.01	2.07	7.693486957	1.33E-06	1.06E-05	Up
CL3583.Contig1_All	890	0.01	2.06	7.686500527	4.64E-05	0.000287877	Up
Unigene10796_All	921	0.01	2.06	7.686500527	4.64E-05	0.000287057	Up
Unigene23233_All	1096	0.01	2.06	7.686500527	2.70E-06	2.06E-05	Up
CL642.Contig6_All	2100	0.01	2.06	7.686500527	3.64E-12	5.47E-11	Up
Unigene10737_All	2008	0.01	2.05	7.6794801	1.51E-11	2.14E-10	Up
CL10933.Contig3_All	1320	0.01	2.05	7.6794801	1.57E-07	1.43E-06	Up
CL11647.Contig2_All	877	0.01	2.05	7.6794801	9.46E-05	0.000552346	Up
CL15198.Contig2_All	2741	0.01	2.05	7.6794801	7.15E-16	1.44E-14	Up
CL7301.Contig5_All	947	0.01	2.05	7.6794801	2.28E-05	0.000149099	Up
CL713.Contig7_All	1634	0.04	8.18	7.675957033	2.46E-35	1.35E-33	Up
Unigene37114_All	1315	0.01	2.04	7.672425342	1.57E-07	1.43E-06	Up
Unigene21999_All	1233	0.01	2.04	7.672425342	6.51E-07	5.46E-06	Up
CL8905.Contig5_All	1045	0.01	2.04	7.672425342	1.12E-05	7.77E-05	Up
CL1770.Contig6_All	1017	0.01	2.04	7.672425342	1.12E-05	7.76E-05	Up
CL4708.Contig8_All	1398	0.01	2.04	7.672425342	7.70E-08	7.28E-07	Up
Unigene27223_All	1108	0.01	2.03	7.665335917	2.70E-06	2.07E-05	Up
Unigene19336_All	1380	0.01	2.03	7.665335917	7.70E-08	7.30E-07	Up
CL1194.Contig1_All	1942	0.01	2.03	7.665335917	6.27E-11	8.35E-10	Up
Unigene34260_All	844	0.01	2.03	7.665335917	9.46E-05	0.000551414	Up
CL3796.Contig4_All	1176	0.01	2.03	7.665335917	1.33E-06	1.06E-05	Up
CL7597.Contig2_All	1689	0.01	2.02	7.658211483	2.20E-09	2.50E-08	Up
CL2448.Contig4_All	1169	0.01	2.02	7.658211483	1.33E-06	1.06E-05	Up
Unigene45839_All	907	0.01	2.01	7.651051691	4.64E-05	0.000287667	Up
CL6028.Contig2_All	887	0.01	2.01	7.651051691	9.46E-05	0.000553212	Up
CL8192.Contig2_All	1747	0.01	2.01	7.651051691	1.08E-09	1.27E-08	Up
CL2750.Contig1_All	852	0.01	2.01	7.651051691	9.46E-05	0.000551587	Up
Unigene26584_All	1222	0.01	2.01	7.651051691	6.51E-07	5.44E-06	Up
CL11536.Contig4_All	1065	0.01	2.01	7.651051691	5.50E-06	4.00E-05	Up
CL3916.Contig1_All	1923	0.03	6.01	7.64625868	5.20E-31	2.41E-29	Up
Unigene23247_All	1260	0.01	2	7.64385619	6.51E-07	5.46E-06	Up
Unigene26297_All	1231	0.01	2	7.64385619	6.51E-07	5.44E-06	Up
CL534.Contig7_All	1104	0.01	1.99	7.636624621	5.50E-06	4.00E-05	Up
Unigene38764_All	946	0.01	1.99	7.636624621	4.64E-05	0.000286961	Up
CL4203.Contig4_All	1101	0.01	1.98	7.62935662	5.50E-06	4.00E-05	Up
CL5546.Contig1_All	3310	0.01	1.98	7.62935662	1.18E-18	2.87E-17	Up
CL7715.Contig3_All	986	0.01	1.97	7.622051819	2.28E-05	0.000149508	Up
Unigene47218_All	1822	0.01	1.97	7.622051819	5.30E-10	6.44E-09	Up
CL14483.Contig9_All	1029	0.01	1.97	7.622051819	2.28E-05	0.000149047	Up
CL10260.Contig3_All	1360	0.01	1.96	7.614709844	3.19E-07	2.80E-06	Up
Unigene36112_All	1060	0.01	1.96	7.614709844	1.12E-05	7.75E-05	Up
CL5084.Contig2_All	1241	0.01	1.96	7.614709844	1.33E-06	1.06E-05	Up
Unigene22451_All	1080	0.01	1.95	7.607330314	1.12E-05	7.77E-05	Up
CL2345.Contig2_All	1648	0.01	1.95	7.607330314	4.47E-09	4.94E-08	Up
CL15067.Contig17_All	1647	0.01	1.95	7.607330314	4.47E-09	4.94E-08	Up
CL6759.Contig4_All	2557	0.01	1.95	7.607330314	5.10E-14	8.97E-13	Up
CL13335.Contig2_All	1213	0.01	1.94	7.599912842	1.33E-06	1.06E-05	Up
CL13660.Contig1_All	1080	0.01	1.94	7.599912842	1.12E-05	7.76E-05	Up
Unigene2490_All	960	0.01	1.94	7.599912842	4.64E-05	0.000286885	Up
CL5050.Contig11_All	894	0.01	1.94	7.599912842	9.46E-05	0.000550726	Up
CL10711.Contig3_All	1146	0.01	1.94	7.599912842	5.50E-06	4.00E-05	Up
CL14455.Contig1_All	986	0.01	1.93	7.592457037	4.64E-05	0.000287762	Up
CL1635.Contig4_All	886	0.01	1.93	7.592457037	9.46E-05	0.000552727	Up
Unigene24817_All	991	0.01	1.93	7.592457037	2.28E-05	0.000149319	Up
CL5371.Contig3_All	1503	0.01	1.92	7.584962501	3.78E-08	3.73E-07	Up
CL2831.Contig3_All	3253	0.01	1.92	7.584962501	1.00E-17	2.28E-16	Up
CL15091.Contig4_All	1144	0.01	1.92	7.584962501	5.50E-06	4.01E-05	Up
Unigene4310_All	1383	0.01	1.92	7.584962501	3.19E-07	2.79E-06	Up
CL7013.Contig1_All	1543	0.01	1.92	7.584962501	3.78E-08	3.73E-07	Up
Unigene21581_All	893	0.01	1.92	7.584962501	9.46E-05	0.000549936	Up
Unigene43662_All	1708	0.07	13.41	7.5817386	1.14E-58	1.21E-56	Up
CL3688.Contig4_All	1129	0.01	1.9	7.569855608	5.50E-06	4.00E-05	Up
Unigene34956_All	1397	0.01	1.9	7.569855608	1.57E-07	1.43E-06	Up
CL4462.Contig6_All	963	0.01	1.9	7.569855608	4.64E-05	0.000287038	Up
CL879.Contig5_All	1088	0.01	1.9	7.569855608	1.12E-05	7.75E-05	Up
CL9996.Contig1_All	896	0.01	1.89	7.562242424	9.46E-05	0.000551966	Up
CL4363.Contig3_All	918	0.01	1.89	7.562242424	9.46E-05	0.000550177	Up
Unigene22048_All	935	0.01	1.88	7.554588852	9.46E-05	0.000551725	Up
Unigene21582_All	936	0.01	1.87	7.54689446	9.46E-05	0.00055429	Up
CL9491.Contig1_All	1364	0.01	1.87	7.54689446	3.19E-07	2.80E-06	Up
Unigene31582_All	902	0.01	1.87	7.54689446	9.46E-05	0.000553351	Up
CL4839.Contig6_All	1822	0.01	1.87	7.54689446	2.20E-09	2.50E-08	Up
Unigene28732_All	1382	0.01	1.87	7.54689446	3.19E-07	2.80E-06	Up
CL14541.Contig1_All	2002	0.01	1.87	7.54689446	1.28E-10	1.65E-09	Up
CL12832.Contig2_All	1192	0.01	1.87	7.54689446	2.70E-06	2.07E-05	Up
CL1589.Contig8_All	2328	0.01	1.86	7.539158811	3.64E-12	5.48E-11	Up
Unigene21987_All	2261	0.01	1.86	7.539158811	7.42E-12	1.08E-10	Up
CL9617.Contig13_All	1279	0.01	1.85	7.531381461	1.33E-06	1.06E-05	Up
CL4805.Contig2_All	1969	0.01	1.85	7.531381461	2.60E-10	3.25E-09	Up
CL1862.Contig4_All	2761	0.01	1.85	7.531381461	2.50E-14	4.50E-13	Up
CL14685.Contig11_All	2461	0.01	1.85	7.531381461	8.78E-13	1.39E-11	Up
CL6134.Contig6_All	2312	0.01	1.84	7.523561956	3.64E-12	5.48E-11	Up
Unigene24555_All	1182	0.01	1.84	7.523561956	5.50E-06	4.00E-05	Up
CL6.Contig1_All	1089	0.01	1.84	7.523561956	1.12E-05	7.74E-05	Up
CL159.Contig9_All	1581	0.01	1.84	7.523561956	3.78E-08	3.73E-07	Up
CL2383.Contig2_All	1808	0.01	1.84	7.523561956	2.20E-09	2.50E-08	Up
CL4099.Contig4_All	2100	0.01	1.83	7.515699838	6.27E-11	8.36E-10	Up
Unigene7548_All	1338	0.01	1.82	7.50779464	6.51E-07	5.46E-06	Up
Unigene23553_All	1039	0.01	1.82	7.50779464	4.64E-05	0.0002878	Up
CL564.Contig9_All	967	0.01	1.82	7.50779464	9.46E-05	0.000552589	Up
Unigene40027_All	1277	0.01	1.82	7.50779464	1.33E-06	1.06E-05	Up
CL259.Contig1_All	1873	0.01	1.82	7.50779464	1.08E-09	1.27E-08	Up
Unigene40055_All	1048	0.01	1.81	7.499845887	2.28E-05	0.000149676	Up
Unigene34050_All	988	0.01	1.81	7.499845887	4.64E-05	0.000287418	Up
CL6571.Contig4_All	1002	0.01	1.81	7.499845887	4.64E-05	0.000287304	Up
Unigene24033_All	1534	0.01	1.81	7.499845887	7.70E-08	7.28E-07	Up
CL215.Contig1_All	1862	0.01	1.81	7.499845887	2.20E-09	2.50E-08	Up
CL13256.Contig13_All	1052	0.01	1.8	7.491853096	2.28E-05	0.000149435	Up
Unigene46224_All	1088	0.01	1.8	7.491853096	2.28E-05	0.000149152	Up
CL4604.Contig1_All	1160	0.01	1.8	7.491853096	1.12E-05	7.73E-05	Up
CL2435.Contig2_All	1362	0.01	1.79	7.483815777	6.51E-07	5.45E-06	Up
CL11518.Contig2_All	1063	0.01	1.79	7.483815777	2.28E-05	0.000149214	Up
Unigene22753_All	1433	0.01	1.77	7.46760555	3.19E-07	2.80E-06	Up
CL9861.Contig2_All	1011	0.01	1.77	7.46760555	4.64E-05	0.000287896	Up
CL448.Contig4_All	1568	0.01	1.77	7.46760555	7.70E-08	7.29E-07	Up
CL5587.Contig2_All	1125	0.01	1.77	7.46760555	1.12E-05	7.75E-05	Up
CL7619.Contig2_All	966	0.01	1.77	7.46760555	9.46E-05	0.000550211	Up
CL236.Contig3_All	1944	0.01	1.76	7.459431619	1.08E-09	1.27E-08	Up
Unigene31538_All	1333	0.01	1.76	7.459431619	1.33E-06	1.06E-05	Up
Unigene42246_All	1255	0.01	1.76	7.459431619	2.70E-06	2.07E-05	Up
CL321.Contig11_All	1214	0.01	1.76	7.459431619	5.50E-06	4.00E-05	Up
CL11997.Contig1_All	998	0.01	1.76	7.459431619	9.46E-05	0.000550417	Up
CL2859.Contig3_All	1135	0.01	1.75	7.451211112	2.28E-05	0.000149782	Up
CL3268.Contig4_All	1458	0.01	1.75	7.451211112	3.19E-07	2.80E-06	Up
CL4545.Contig5_All	1940	0.01	1.75	7.451211112	1.08E-09	1.27E-08	Up
CL10984.Contig11_All	1971	0.01	1.75	7.451211112	1.08E-09	1.27E-08	Up
Unigene44700_All	1016	0.01	1.75	7.451211112	4.64E-05	0.000287095	Up
CL12343.Contig2_All	1550	0.01	1.75	7.451211112	1.57E-07	1.43E-06	Up
CL16.Contig6_All	1289	0.01	1.75	7.451211112	2.70E-06	2.07E-05	Up
CL3348.Contig5_All	1499	0.01	1.75	7.451211112	3.19E-07	2.79E-06	Up
CL7215.Contig1_All	2267	0.01	1.74	7.442943496	3.08E-11	4.23E-10	Up
CL2012.Contig3_All	2239	0.01	1.74	7.442943496	6.27E-11	8.35E-10	Up
CL6475.Contig2_All	1333	0.01	1.74	7.442943496	1.33E-06	1.06E-05	Up
CL1350.Contig2_All	964	0.01	1.73	7.434628228	9.46E-05	0.000553664	Up
CL14777.Contig2_All	962	0.01	1.73	7.434628228	9.46E-05	0.000552935	Up
Unigene36096_All	1412	0.01	1.73	7.434628228	6.51E-07	5.45E-06	Up
Unigene44574_All	1009	0.01	1.73	7.434628228	9.46E-05	0.000552105	Up
CL8587.Contig5_All	1071	0.01	1.73	7.434628228	4.64E-05	0.000286942	Up
Unigene25511_All	966	0.01	1.73	7.434628228	9.46E-05	0.000551242	Up
CL978.Contig3_All	2114	0.01	1.73	7.434628228	2.60E-10	3.25E-09	Up
Unigene48035_All	1309	0.01	1.72	7.426264755	2.70E-06	2.07E-05	Up
CL2380.Contig11_All	1255	0.01	1.72	7.426264755	5.50E-06	4.00E-05	Up
CL58.Contig8_All	1609	0.01	1.71	7.417852515	7.70E-08	7.30E-07	Up
CL14953.Contig24_All	1197	0.01	1.71	7.417852515	1.12E-05	7.77E-05	Up
CL4692.Contig3_All	1022	0.01	1.71	7.417852515	9.46E-05	0.000553074	Up
CL15192.Contig2_All	1876	0.01	1.71	7.417852515	4.47E-09	4.94E-08	Up
CL9454.Contig2_All	1424	0.01	1.71	7.417852515	6.51E-07	5.44E-06	Up
CL11084.Contig2_All	1342	0.01	1.7	7.409390936	2.70E-06	2.07E-05	Up
Unigene23035_All	1060	0.01	1.7	7.409390936	4.64E-05	0.000287171	Up
Unigene23614_All	1699	0.01	1.7	7.409390936	3.78E-08	3.73E-07	Up
CL9663.Contig2_All	1078	0.01	1.7	7.409390936	4.64E-05	0.000286563	Up
Unigene1559_All	1234	0.09	15.24	7.403722186	4.21E-46	3.27E-44	Up
CL8433.Contig2_All	1215	0.01	1.69	7.400879436	1.12E-05	7.75E-05	Up
CL522.Contig3_All	1045	0.01	1.68	7.392317423	9.46E-05	0.000553108	Up
Unigene27399_All	1052	0.01	1.68	7.392317423	4.64E-05	0.000287114	Up
CL5898.Contig5_All	1424	0.01	1.68	7.392317423	1.33E-06	1.06E-05	Up
CL900.Contig6_All	1053	0.01	1.68	7.392317423	4.64E-05	0.00028679	Up
CL9436.Contig2_All	1055	0.01	1.67	7.383704292	4.64E-05	0.000288049	Up
CL325.Contig21_All	2421	0.01	1.67	7.383704292	1.51E-11	2.14E-10	Up
CL13746.Contig2_All	1141	0.01	1.66	7.375039431	2.28E-05	0.00014955	Up
CL14977.Contig4_All	1264	0.01	1.66	7.375039431	5.50E-06	4.00E-05	Up
CL15393.Contig28_All	1887	0.01	1.65	7.366322214	9.11E-09	9.67E-08	Up
CL12985.Contig2_All	836	0.15	24.7	7.363404731	5.08E-47	4.04E-45	Up
CL9904.Contig2_All	1443	0.01	1.64	7.357552005	1.33E-06	1.06E-05	Up
CL2602.Contig1_All	1396	0.01	1.63	7.348728154	2.70E-06	2.07E-05	Up
CL9988.Contig3_All	1651	0.01	1.63	7.348728154	1.57E-07	1.43E-06	Up
CL14576.Contig6_All	1823	0.01	1.62	7.339850003	1.86E-08	1.90E-07	Up
CL5846.Contig2_All	2229	0.01	1.62	7.339850003	2.60E-10	3.25E-09	Up
Unigene678_All	1211	0.01	1.61	7.330916878	2.28E-05	0.000149719	Up
CL10290.Contig6_All	1093	0.01	1.61	7.330916878	4.64E-05	0.000287724	Up
CL14868.Contig3_All	1301	0.01	1.61	7.330916878	5.50E-06	4.01E-05	Up
CL7859.Contig2_All	1037	0.01	1.61	7.330916878	9.46E-05	0.000550245	Up
CL2048.Contig3_All	1132	0.01	1.59	7.312882955	4.64E-05	0.000288068	Up
CL15303.Contig3_All	1511	0.01	1.59	7.312882955	6.51E-07	5.46E-06	Up
Unigene22762_All	1042	0.01	1.59	7.312882955	9.46E-05	0.000553977	Up
Unigene23645_All	2084	0.01	1.59	7.312882955	2.20E-09	2.50E-08	Up
Unigene26891_All	1237	0.01	1.59	7.312882955	1.12E-05	7.75E-05	Up
CL5166.Contig3_All	1658	0.01	1.58	7.303780748	1.57E-07	1.43E-06	Up
CL372.Contig5_All	1485	0.01	1.57	7.294620749	1.33E-06	1.06E-05	Up
Unigene23380_All	1601	0.01	1.57	7.294620749	3.19E-07	2.80E-06	Up
Unigene12280_All	1163	0.01	1.57	7.294620749	4.64E-05	0.00028719	Up
CL3184.Contig2_All	1086	0.01	1.57	7.294620749	9.46E-05	0.000552208	Up
CL6716.Contig2_All	1745	0.01	1.57	7.294620749	7.70E-08	7.28E-07	Up
CL15111.Contig16_All	1321	0.01	1.56	7.285402219	1.12E-05	7.76E-05	Up
CL3124.Contig4_All	1849	0.01	1.56	7.285402219	3.78E-08	3.73E-07	Up
CL9138.Contig2_All	1322	0.01	1.56	7.285402219	1.12E-05	7.75E-05	Up
CL11644.Contig1_All	1588	0.01	1.55	7.276124405	6.51E-07	5.45E-06	Up
CL10537.Contig7_All	4191	0.01	1.55	7.276124405	1.18E-18	2.88E-17	Up
Unigene22619_All	1271	0.01	1.55	7.276124405	1.12E-05	7.74E-05	Up
Unigene34037_All	1135	0.01	1.54	7.266786541	4.64E-05	0.000287228	Up
CL11235.Contig3_All	1245	0.01	1.54	7.266786541	2.28E-05	0.00014911	Up
Unigene21616_All	1243	0.01	1.53	7.257387843	2.28E-05	0.000149666	Up
CL2269.Contig5_All	1133	0.01	1.53	7.257387843	9.46E-05	0.000553143	Up
Unigene19292_All	1612	0.01	1.53	7.257387843	6.51E-07	5.45E-06	Up
CL4264.Contig5_All	1155	0.01	1.53	7.257387843	4.64E-05	0.000286601	Up
Unigene25381_All	1107	0.01	1.53	7.257387843	9.46E-05	0.000550005	Up
Unigene25259_All	1131	0.01	1.52	7.247927513	9.46E-05	0.000554046	Up
CL56.Contig24_All	1147	0.01	1.52	7.247927513	4.64E-05	0.000287858	Up
Unigene21577_All	1092	0.01	1.52	7.247927513	9.46E-05	0.000551208	Up
CL4851.Contig4_All	1577	0.01	1.52	7.247927513	6.51E-07	5.44E-06	Up
Unigene25779_All	1079	0.01	1.51	7.238404739	9.46E-05	0.000554081	Up
CL406.Contig3_All	1085	0.01	1.51	7.238404739	9.46E-05	0.000553316	Up
CL592.Contig3_All	1222	0.01	1.51	7.238404739	4.64E-05	0.000287152	Up
Unigene45116_All	1079	0.01	1.51	7.238404739	9.46E-05	0.000550623	Up
CL1638.Contig5_All	1656	0.01	1.51	7.238404739	3.19E-07	2.79E-06	Up
Unigene22630_All	1450	0.01	1.51	7.238404739	2.70E-06	2.06E-05	Up
Unigene41287_All	1369	0.01	1.5	7.22881869	5.50E-06	4.01E-05	Up
CL559.Contig2_All	2475	0.01	1.5	7.22881869	1.28E-10	1.65E-09	Up
CL1336.Contig10_All	1449	0.01	1.5	7.22881869	2.70E-06	2.07E-05	Up
CL8587.Contig3_All	1145	0.01	1.5	7.22881869	9.46E-05	0.00055107	Up
Unigene22205_All	1881	0.01	1.5	7.22881869	3.78E-08	3.73E-07	Up
CL4907.Contig1_All	1262	0.01	1.49	7.21916852	2.28E-05	0.000149382	Up
Unigene26744_All	1096	0.01	1.49	7.21916852	9.46E-05	0.000552035	Up
CL11632.Contig5_All	2959	0.01	1.49	7.21916852	1.79E-12	2.76E-11	Up
CL12243.Contig3_All	1892	0.01	1.48	7.209453366	3.78E-08	3.73E-07	Up
CL14538.Contig1_All	1622	0.01	1.48	7.209453366	6.51E-07	5.45E-06	Up
CL4679.Contig3_All	1709	0.01	1.48	7.209453366	3.19E-07	2.79E-06	Up
CL11944.Contig2_All	1556	0.01	1.47	7.199672345	1.33E-06	1.06E-05	Up
CL458.Contig10_All	1140	0.01	1.47	7.199672345	9.46E-05	0.000553282	Up
CL11650.Contig10_All	2541	0.01	1.47	7.199672345	1.28E-10	1.65E-09	Up
CL4262.Contig2_All	1756	0.01	1.47	7.199672345	3.19E-07	2.80E-06	Up
CL12431.Contig2_All	1624	0.01	1.47	7.199672345	6.51E-07	5.45E-06	Up
CL1312.Contig6_All	1922	0.01	1.47	7.199672345	3.78E-08	3.73E-07	Up
CL2093.Contig3_All	1789	0.01	1.46	7.189824559	1.57E-07	1.43E-06	Up
CL2788.Contig4_All	1588	0.01	1.46	7.189824559	1.33E-06	1.06E-05	Up
CL15092.Contig2_All	1334	0.01	1.46	7.189824559	2.28E-05	0.000149487	Up
CL148.Contig13_All	2512	0.01	1.46	7.189824559	1.28E-10	1.65E-09	Up
CL8525.Contig2_All	1177	0.01	1.46	7.189824559	9.46E-05	0.000549834	Up
CL10334.Contig3_All	2044	0.01	1.45	7.17990909	1.86E-08	1.90E-07	Up
CL217.Contig4_All	2194	0.01	1.45	7.17990909	4.47E-09	4.94E-08	Up
Unigene45579_All	1135	0.01	1.43	7.159871337	9.46E-05	0.000554116	Up
CL1336.Contig9_All	1614	0.01	1.43	7.159871337	1.33E-06	1.06E-05	Up
CL4588.Contig9_All	1678	0.01	1.43	7.159871337	6.51E-07	5.44E-06	Up
CL5137.Contig2_All	1823	0.01	1.43	7.159871337	1.57E-07	1.43E-06	Up
CL148.Contig16_All	1995	0.01	1.42	7.14974712	3.78E-08	3.73E-07	Up
CL6716.Contig3_All	1770	0.01	1.41	7.139551352	3.19E-07	2.79E-06	Up
CL5742.Contig2_All	1845	0.01	1.41	7.139551352	1.57E-07	1.43E-06	Up
CL1155.Contig2_All	1754	0.01	1.4	7.129283017	6.51E-07	5.46E-06	Up
CL2467.Contig7_All	1406	0.01	1.4	7.129283017	1.12E-05	7.74E-05	Up
CL10685.Contig2_All	1727	0.01	1.39	7.118941073	6.51E-07	5.46E-06	Up
Unigene19323_All	3170	0.01	1.39	7.118941073	8.78E-13	1.39E-11	Up
CL3413.Contig17_All	1467	0.01	1.39	7.118941073	1.12E-05	7.76E-05	Up
CL6938.Contig4_All	1662	0.01	1.39	7.118941073	1.33E-06	1.06E-05	Up
CL295.Contig2_All	1916	0.01	1.39	7.118941073	1.57E-07	1.43E-06	Up
CL11401.Contig2_All	1391	0.01	1.39	7.118941073	1.12E-05	7.74E-05	Up
Unigene22264_All	1236	0.01	1.38	7.108524457	9.46E-05	0.000550142	Up
Unigene46843_All	1286	0.01	1.37	7.098032083	4.64E-05	0.000287342	Up
CL4455.Contig4_All	1814	0.01	1.37	7.098032083	3.19E-07	2.79E-06	Up
CL12343.Contig3_All	1675	0.01	1.36	7.087462841	1.33E-06	1.06E-05	Up
CL2595.Contig5_All	2152	0.01	1.36	7.087462841	1.86E-08	1.90E-07	Up
CL2706.Contig3_All	745	0.51	69.34	7.087046779	9.89E-112	2.41E-109	Up
CL13628.Contig4_All	2298	0.01	1.34	7.06608919	9.11E-09	9.68E-08	Up
CL15192.Contig1_All	2198	0.01	1.34	7.06608919	1.86E-08	1.89E-07	Up
CL1284.Contig3_All	3451	0.01	1.31	7.033423002	4.31E-13	7.02E-12	Up
CL1678.Contig2_All	1819	0.01	1.31	7.033423002	6.51E-07	5.44E-06	Up
CL12773.Contig3_All	1327	0.01	1.3	7.022367813	4.64E-05	0.000287953	Up
CL9138.Contig3_All	1379	0.01	1.3	7.022367813	4.64E-05	0.000287915	Up
CL1110.Contig1_All	3072	0.01	1.3	7.022367813	1.51E-11	2.14E-10	Up
CL3088.Contig2_All	1391	0.01	1.3	7.022367813	2.28E-05	0.000149624	Up
Unigene25184_All	1516	0.01	1.29	7.011227255	1.12E-05	7.77E-05	Up
CL219.Contig8_All	1362	0.01	1.29	7.011227255	4.64E-05	0.000287628	Up
CL6832.Contig6_All	2285	0.01	1.29	7.011227255	1.86E-08	1.90E-07	Up
CL9794.Contig4_All	2009	0.01	1.29	7.011227255	1.57E-07	1.43E-06	Up
CL5288.Contig1_All	1317	0.01	1.29	7.011227255	9.46E-05	0.00055052	Up
CL15393.Contig24_All	1630	0.01	1.28	7	5.50E-06	4.01E-05	Up
Unigene17273_All	2337	0.01	1.28	7	9.11E-09	9.68E-08	Up
CL3834.Contig2_All	1458	0.01	1.28	7	2.28E-05	0.000149519	Up
CL5423.Contig2_All	1291	0.01	1.28	7	9.46E-05	0.000552554	Up
Unigene8666_All	1535	0.01	1.28	7	1.12E-05	7.75E-05	Up
CL9285.Contig1_All	1759	0.01	1.28	7	1.33E-06	1.06E-05	Up
CL13128.Contig3_All	2207	0.58	74.07	6.996692627	0	0	Up
CL2825.Contig6_All	1536	0.01	1.27	6.988684687	1.12E-05	7.76E-05	Up
CL10984.Contig9_All	2006	0.01	1.26	6.977279923	3.19E-07	2.80E-06	Up
CL565.Contig6_All	1930	0.01	1.26	6.977279923	6.51E-07	5.44E-06	Up
CL4833.Contig2_All	1387	0.01	1.25	6.965784285	4.64E-05	0.00028759	Up
CL559.Contig4_All	1468	0.01	1.25	6.965784285	2.28E-05	0.000149561	Up
CL171.Contig12_All	2346	0.01	1.25	6.965784285	1.86E-08	1.90E-07	Up
CL2258.Contig4_All	1713	0.01	1.25	6.965784285	2.70E-06	2.07E-05	Up
CL14208.Contig9_All	1722	0.01	1.24	6.95419631	2.70E-06	2.07E-05	Up
CL9617.Contig9_All	2254	0.01	1.24	6.95419631	3.78E-08	3.73E-07	Up
CL2448.Contig1_All	1956	0.01	1.23	6.942514505	6.51E-07	5.46E-06	Up
CL4907.Contig2_All	1524	0.01	1.23	6.942514505	2.28E-05	0.000149277	Up
CL1530.Contig2_All	2362	0.01	1.21	6.918863237	3.78E-08	3.73E-07	Up
CL16.Contig10_All	2831	0.01	1.21	6.918863237	5.30E-10	6.44E-09	Up
CL2012.Contig7_All	2262	0.01	1.19	6.894817763	7.70E-08	7.27E-07	Up
Unigene17287_All	2016	0.06	7.09	6.884679317	1.27E-36	7.33E-35	Up
CL559.Contig5_All	1584	0.01	1.18	6.882643049	2.28E-05	0.000149655	Up
Unigene4248_All	1664	0.01	1.18	6.882643049	1.12E-05	7.76E-05	Up
CL14844.Contig3_All	2045	0.01	1.18	6.882643049	6.51E-07	5.45E-06	Up
Unigene21630_All	1837	0.01	1.18	6.882643049	2.70E-06	2.07E-05	Up
CL15166.Contig1_All	2677	0.12	14.07	6.873444113	4.47E-97	9.15E-95	Up
CL5137.Contig3_All	1829	0.05	5.86	6.87282876	7.56E-29	3.19E-27	Up
CL5950.Contig2_All	1372	0.01	1.16	6.857980995	9.46E-05	0.0005529	Up
Unigene22950_All	2063	0.01	1.16	6.857980995	6.51E-07	5.45E-06	Up
CL2980.Contig2_All	1797	0.01	1.16	6.857980995	5.50E-06	4.00E-05	Up
CL4492.Contig2_All	1543	0.01	1.16	6.857980995	2.28E-05	0.000149141	Up
CL5300.Contig3_All	1509	0.01	1.16	6.857980995	4.64E-05	0.000286696	Up
CL13256.Contig10_All	1401	0.01	1.15	6.845490051	9.46E-05	0.000553559	Up
CL3169.Contig21_All	2396	0.01	1.14	6.832890014	7.70E-08	7.30E-07	Up
Unigene35325_All	1563	0.01	1.14	6.832890014	2.28E-05	0.00014934	Up
Unigene46795_All	400	0.4	45.37	6.825594849	1.61E-30	7.29E-29	Up
CL15275.Contig4_All	1475	0.01	1.13	6.820178962	9.46E-05	0.000550657	Up
CL11632.Contig3_All	2864	0.01	1.12	6.807354922	2.20E-09	2.50E-08	Up
CL188.Contig7_All	7857	0.01	1.12	6.807354922	1.89E-25	6.74E-24	Up
Unigene21957_All	1695	0.01	1.1	6.781359714	2.28E-05	0.000149687	Up
CL819.Contig4_All	1695	0.01	1.1	6.781359714	2.28E-05	0.000149571	Up
Unigene2416_All	2126	0.01	1.1	6.781359714	6.51E-07	5.45E-06	Up
CL15036.Contig5_All	1799	0.01	1.1	6.781359714	1.12E-05	7.73E-05	Up
Unigene12357_All	636	0.21	22.93	6.770703217	1.61E-30	7.29E-29	Up
CL3348.Contig3_All	1478	0.01	1.09	6.768184325	9.46E-05	0.000554325	Up
CL2258.Contig2_All	1830	0.01	1.09	6.768184325	5.50E-06	4.00E-05	Up
CL465.Contig2_All	2150	0.01	1.09	6.768184325	6.51E-07	5.44E-06	Up
CL996.Contig8_All	1565	0.01	1.08	6.754887502	4.64E-05	0.000288087	Up
Unigene7380_All	4023	0.03	3.24	6.754887502	4.28E-35	2.33E-33	Up
CL2012.Contig6_All	2325	0.01	1.08	6.754887502	3.19E-07	2.80E-06	Up
CL14953.Contig12_All	2930	0.01	1.08	6.754887502	4.47E-09	4.93E-08	Up
CL4893.Contig1_All	1727	0.01	1.08	6.754887502	2.28E-05	0.000149005	Up
CL922.Contig4_All	1793	0.13	13.98	6.748708927	9.35E-63	1.09E-60	Up
CL6111.Contig2_All	2761	0.01	1.07	6.741466986	1.86E-08	1.90E-07	Up
CL253.Contig9_All	2120	0.01	1.06	6.727920455	1.33E-06	1.06E-05	Up
CL7814.Contig3_All	1752	0.01	1.06	6.727920455	2.28E-05	0.000149026	Up
CL3498.Contig12_All	2728	0.01	1.05	6.714245518	1.86E-08	1.90E-07	Up
CL1155.Contig5_All	1853	0.01	1.05	6.714245518	1.12E-05	7.74E-05	Up
CL12230.Contig4_All	904	0.04	4.18	6.707359132	1.08E-09	1.27E-08	Up
CL14824.Contig2_All	2106	0.01	1.04	6.700439718	2.70E-06	2.07E-05	Up
CL14208.Contig3_All	1630	0.01	1.04	6.700439718	4.64E-05	0.00028803	Up
Unigene27563_All	1710	0.01	1.04	6.700439718	2.28E-05	0.000149078	Up
CL6103.Contig2_All	3290	0.01	1.02	6.672425342	1.08E-09	1.27E-08	Up
CL14953.Contig21_All	3650	0.01	1.02	6.672425342	6.27E-11	8.35E-10	Up
CL3348.Contig4_All	1568	0.01	1.01	6.658211483	9.46E-05	0.000553594	Up
Unigene10739_All	7977	0.01	1.01	6.658211483	2.75E-23	8.81E-22	Up
CL14828.Contig2_All	1320	0.09	9.04	6.650253961	5.39E-29	2.29E-27	Up
CL14517.Contig1_All	1629	0.01	1	6.64385619	9.46E-05	0.000552762	Up
CL16.Contig9_All	2632	0.01	0.99	6.62935662	1.57E-07	1.43E-06	Up
Unigene24224_All	3149	0.01	0.99	6.62935662	4.47E-09	4.94E-08	Up
CL1681.Contig4_All	2766	0.01	0.98	6.614709844	7.70E-08	7.30E-07	Up
CL2676.Contig2_All	2502	0.01	0.97	6.599912842	3.19E-07	2.79E-06	Up
Unigene53103_All	1667	0.01	0.96	6.584962501	9.46E-05	0.000549765	Up
CL1051.Contig4_All	1660	0.01	0.94	6.554588852	9.46E-05	0.000551277	Up
CL14953.Contig1_All	1928	0.01	0.93	6.539158811	2.28E-05	0.000149372	Up
Unigene26047_All	705	0.18	16.69	6.534843238	2.42E-25	8.56E-24	Up
CL14953.Contig19_All	3809	0.01	0.91	6.50779464	2.60E-10	3.25E-09	Up
CL705.Contig1_All	1744	0.01	0.9	6.491853096	9.46E-05	0.000550108	Up
CL13128.Contig1_All	2160	0.96	86.08	6.486499862	0	0	Up
CL15262.Contig13_All	2285	0.01	0.87	6.442943496	5.50E-06	4.01E-05	Up
CL294.Contig4_All	2130	0.01	0.87	6.442943496	2.28E-05	0.000149193	Up
CL3209.Contig12_All	2062	0.01	0.87	6.442943496	2.28E-05	0.000149131	Up
CL2012.Contig1_All	2222	0.01	0.86	6.426264755	1.12E-05	7.74E-05	Up
Unigene31583_All	575	0.24	20.37	6.407267764	1.61E-23	5.20E-22	Up
Unigene25743_All	2364	0.05	4.22	6.399171094	5.96E-26	2.18E-24	Up
CL1572.Contig3_All	1954	0.01	0.84	6.392317423	4.64E-05	0.00028738	Up
CL6469.Contig2_All	1937	0.01	0.84	6.392317423	9.46E-05	0.000551656	Up
CL15262.Contig12_All	2531	0.01	0.84	6.392317423	2.70E-06	2.06E-05	Up
CL1387.Contig3_All	1501	0.08	6.65	6.37721053	9.80E-25	3.36E-23	Up
CL6080.Contig4_All	3708	0.01	0.83	6.375039431	4.47E-09	4.93E-08	Up
CL3169.Contig23_All	2249	0.01	0.82	6.357552005	1.12E-05	7.75E-05	Up
CL70.Contig20_All	2342	0.01	0.81	6.339850003	1.12E-05	7.77E-05	Up
Unigene21527_All	1905	0.01	0.81	6.339850003	9.46E-05	0.000549868	Up
CL8497.Contig3_All	977	1.73	139.49	6.333245851	2.30E-302	2.06E-299	Up
Unigene24374_All	2106	0.05	4.01	6.325530332	1.06E-21	3.13E-20	Up
CL2169.Contig5_All	3248	0.01	0.8	6.321928095	7.70E-08	7.29E-07	Up
CL2169.Contig2_All	2343	0.01	0.79	6.303780748	1.12E-05	7.75E-05	Up
Unigene24492_All	2964	0.15	11.74	6.290326098	3.70E-88	6.53E-86	Up
Unigene25255_All	2625	0.01	0.78	6.285402219	2.70E-06	2.07E-05	Up
CL5300.Contig2_All	2120	0.05	3.88	6.277984747	4.30E-21	1.22E-19	Up
Unigene44634_All	1318	0.18	13.95	6.276124405	6.80E-44	4.96E-42	Up
CL3508.Contig10_All	2091	0.01	0.77	6.266786541	9.46E-05	0.000551173	Up
CL14716.Contig2_All	1137	0.1	7.56	6.240314329	1.73E-20	4.73E-19	Up
CL1885.Contig1_All	2090	0.01	0.75	6.22881869	9.46E-05	0.000553942	Up
CL6469.Contig5_All	1916	0.06	4.45	6.212699025	1.06E-21	3.13E-20	Up
CL15262.Contig14_All	2381	0.01	0.74	6.209453366	2.28E-05	0.000149235	Up
Unigene25349_All	2277	0.01	0.74	6.209453366	4.64E-05	0.000286487	Up
CL2295.Contig10_All	3576	0.02	1.46	6.189824559	6.04E-15	1.14E-13	Up
Unigene31624_All	968	0.5	36.42	6.186659017	1.84E-78	2.82E-76	Up
Unigene46970_All	2709	0.01	0.72	6.169925001	5.50E-06	3.99E-05	Up
CL15067.Contig4_All	2485	0.01	0.71	6.14974712	2.28E-05	0.000149613	Up
CL15262.Contig10_All	2314	0.01	0.71	6.14974712	4.64E-05	0.000286715	Up
CL4279.Contig1_All	1703	0.07	4.92	6.135159583	4.30E-21	1.22E-19	Up
CL1206.Contig6_All	2235	0.01	0.7	6.129283017	9.46E-05	0.000550795	Up
CL1262.Contig1_All	1855	0.24	16.75	6.12498288	1.96E-75	2.87E-73	Up
CL1336.Contig6_All	2378	0.01	0.66	6.044394119	9.46E-05	0.000554011	Up
CL10537.Contig10_All	4260	0.01	0.65	6.022367813	3.78E-08	3.73E-07	Up
CL15237.Contig10_All	2715	0.01	0.65	6.022367813	2.28E-05	0.000149403	Up
CL15262.Contig16_All	2560	0.01	0.65	6.022367813	4.64E-05	0.000286449	Up
CL4104.Contig9_All	4359	0.01	0.64	6	1.86E-08	1.90E-07	Up
Unigene46033_All	2043	0.05	3.18	5.99095486	1.47E-16	3.11E-15	Up
Unigene23132_All	1517	0.15	9.54	5.99095486	8.18E-35	4.42E-33	Up
CL11710.Contig1_All	1888	0.16	10.12	5.982993575	1.55E-47	1.26E-45	Up
CL3529.Contig8_All	1816	0.04	2.52	5.977279923	8.78E-13	1.39E-11	Up
CL9271.Contig1_All	442	0.14	8.62	5.944189137	1.57E-07	1.43E-06	Up
Unigene39621_All	1707	0.07	4.29	5.937478915	2.28E-18	5.43E-17	Up
CL15067.Contig5_All	2493	0.01	0.61	5.930737338	9.46E-05	0.000553768	Up
CL7817.Contig2_All	1246	0.12	7.22	5.910892526	1.06E-21	3.13E-20	Up
CL10096.Contig2_All	1178	0.11	6.6	5.906890596	2.28E-18	5.42E-17	Up
CL3859.Contig9_All	1506	0.15	8.69	5.856321771	1.18E-32	5.83E-31	Up
Unigene27178_All	793	0.16	9.26	5.854868383	5.91E-16	1.20E-14	Up
Unigene27259_All	611	0.22	12.58	5.837484588	1.18E-15	2.35E-14	Up
Unigene21921_All	1861	0.1	5.63	5.815063017	1.47E-26	5.55E-25	Up
CL7296.Contig1_All	2349	0.05	2.68	5.744161096	5.91E-16	1.20E-14	Up
Unigene26886_All	1536	0.07	3.73	5.735676898	3.78E-14	6.70E-13	Up
CL14938.Contig8_All	2820	0.01	0.53	5.727920455	9.46E-05	0.000549971	Up
CL8820.Contig3_All	988	0.24	12.54	5.707359132	1.38E-27	5.48E-26	Up
Unigene2407_All	3013	0.05	2.6	5.700439718	1.73E-20	4.73E-19	Up
CL1507.Contig2_All	1229	0.18	9.34	5.697353738	8.90E-28	3.56E-26	Up
Unigene24356_All	1546	0.07	3.55	5.664320292	1.50E-13	2.54E-12	Up
Unigene27562_All	1334	0.09	4.56	5.662965013	9.46E-15	1.76E-13	Up
CL15237.Contig16_All	3033	0.01	0.5	5.64385619	9.46E-05	0.000554429	Up
CL2483.Contig4_All	662	0.06	2.9	5.594946589	9.46E-05	0.000551518	Up
CL15206.Contig8_All	1737	0.03	1.43	5.574908836	3.19E-07	2.79E-06	Up
CL4006.Contig3_All	599	0.18	8.53	5.56647693	1.51E-11	2.14E-10	Up
CL14295.Contig4_All	1715	0.07	3.3	5.558967292	3.78E-14	6.70E-13	Up
CL7662.Contig5_All	614	0.22	10.37	5.55876856	5.99E-13	9.60E-12	Up
Unigene23300_All	523	0.27	12.68	5.553451528	1.19E-12	1.86E-11	Up
CL11719.Contig2_All	998	0.12	5.62	5.549463819	5.99E-13	9.59E-12	Up
CL15076.Contig2_All	2080	0.08	3.69	5.527477006	1.40E-19	3.61E-18	Up
CL10933.Contig2_All	1533	0.07	3.22	5.523561956	4.74E-12	7.02E-11	Up
CL7436.Contig1_All	866	0.1	4.37	5.449561375	2.20E-09	2.50E-08	Up
CL12594.Contig5_All	1862	0.06	2.61	5.442943496	4.74E-12	7.02E-11	Up
CL13128.Contig2_All	2251	1.21	52.5	5.43923847	4.00E-276	3.16E-273	Up
Unigene245_All	1580	0.07	3.01	5.426264755	1.88E-11	2.64E-10	Up
CL3941.Contig1_All	751	0.17	7.29	5.422312163	9.43E-12	1.36E-10	Up
CL6508.Contig2_All	847	0.7	29.91	5.417129178	1.97E-53	1.86E-51	Up
CL2860.Contig4_All	1845	0.11	4.66	5.404754526	1.06E-21	3.13E-20	Up
CL2753.Contig2_All	1002	0.46	19.45	5.401992484	4.51E-43	3.21E-41	Up
CL2494.Contig1_All	1242	9.57	404.34	5.400906197	0	0	Up
CL12563.Contig1_All	1535	0.09	3.78	5.392317423	3.78E-14	6.70E-13	Up
CL6822.Contig1_All	1564	0.15	6.25	5.380821784	4.32E-23	1.37E-21	Up
CL11550.Contig2_All	1308	0.09	3.73	5.373106819	9.43E-12	1.36E-10	Up
Unigene31301_All	1311	0.09	3.72	5.36923381	9.43E-12	1.36E-10	Up
Unigene36240_All	526	0.27	11.11	5.362755599	3.73E-11	5.08E-10	Up
CL6744.Contig1_All	1281	0.09	3.7	5.361456459	3.73E-11	5.08E-10	Up
CL6949.Contig1_All	549	0.76	31.09	5.354307388	4.25E-31	1.97E-29	Up
Unigene24496_All	1408	0.08	3.26	5.348728154	3.73E-11	5.08E-10	Up
CL4105.Contig7_All	585	0.23	9.32	5.340624189	7.41E-11	9.81E-10	Up
CL5600.Contig2_All	1286	0.86	34.83	5.339850003	7.34E-99	1.54E-96	Up
CL1901.Contig5_All	1844	3.44	138.17	5.327892031	0	0	Up
Unigene24650_All	1415	0.16	6.39	5.319672121	5.29E-21	1.49E-19	Up
CL3664.Contig2_All	1950	0.08	3.19	5.317412614	1.18E-15	2.35E-14	Up
Unigene22951_All	1982	0.11	4.38	5.315355441	1.05E-20	2.90E-19	Up
CL11698.Contig2_All	499	0.29	11.33	5.287951151	2.92E-10	3.64E-09	Up
CL6151.Contig2_All	582	0.23	8.98	5.287009679	2.92E-10	3.64E-09	Up
Unigene40261_All	513	0.28	10.91	5.284080464	1.47E-10	1.89E-09	Up
CL616.Contig2_All	1018	0.97	37.79	5.283875961	2.27E-81	3.67E-79	Up
Unigene36264_All	1692	0.07	2.72	5.280107919	1.88E-11	2.64E-10	Up
CL2865.Contig1_All	916	0.13	5.02	5.271103836	2.92E-10	3.64E-09	Up
CL15408.Contig3_All	1619	0.08	3.08	5.266786541	2.38E-12	3.62E-11	Up
CL3956.Contig4_All	1387	0.09	3.4	5.239465935	3.73E-11	5.08E-10	Up
Unigene27835_All	1277	0.18	6.7	5.218092284	1.63E-19	4.16E-18	Up
CL13217.Contig2_All	308	0.62	22.82	5.201886766	2.27E-09	2.58E-08	Up
Unigene25065_All	1060	0.11	4.04	5.198779864	5.79E-10	7.01E-09	Up
CL1227.Contig8_All	2890	0.06	2.2	5.196397213	1.47E-16	3.11E-15	Up
Unigene26890_All	1134	0.1	3.63	5.181897643	1.15E-09	1.34E-08	Up
CL11292.Contig4_All	792	0.75	27.07	5.173660482	1.48E-43	1.07E-41	Up
Unigene23788_All	553	0.25	8.99	5.168321116	1.15E-09	1.34E-08	Up
CL11783.Contig2_All	763	0.5	17.93	5.164303583	1.56E-27	6.18E-26	Up
CL4703.Contig6_All	1528	0.09	3.22	5.160991877	4.74E-12	7.02E-11	Up
Unigene22300_All	620	0.43	15.36	5.158697746	2.50E-18	5.94E-17	Up
CL14824.Contig3_All	2414	0.14	4.98	5.15264701	2.02E-28	8.33E-27	Up
Unigene34329_All	516	0.28	9.92	5.146841388	1.15E-09	1.34E-08	Up
CL10478.Contig10_All	723	0.36	12.74	5.145224561	1.26E-18	3.06E-17	Up
CL5760.Contig3_All	3000	0.09	3.16	5.133855747	2.17E-23	6.98E-22	Up
Unigene32254_All	524	0.27	9.41	5.123163411	2.27E-09	2.58E-08	Up
CL10520.Contig2_All	756	0.17	5.91	5.119551479	2.27E-09	2.58E-08	Up
CL11353.Contig2_All	543	0.91	31.56	5.11608685	8.43E-31	3.87E-29	Up
CL3721.Contig1_All	552	0.25	8.64	5.111031312	4.49E-09	4.95E-08	Up
Unigene28225_All	842	0.15	5.18	5.109917692	1.15E-09	1.34E-08	Up
CL2146.Contig5_All	2099	0.24	8.22	5.098032083	2.81E-40	1.84E-38	Up
CL8790.Contig3_All	3028	0.07	2.39	5.093511886	9.79E-18	2.23E-16	Up
Unigene22523_All	2176	1.01	34.32	5.086622355	3.44E-168	1.38E-165	Up
CL9324.Contig10_All	1283	0.26	8.74	5.071049751	8.74E-26	3.17E-24	Up
CL15048.Contig7_All	2640	0.3	10.06	5.067523994	7.98E-62	9.04E-60	Up
Unigene9486_All	354	0.49	16.43	5.067406921	8.89E-09	9.46E-08	Up
CL2431.Contig1_All	1359	0.08	2.68	5.06608919	8.89E-09	9.46E-08	Up
CL1681.Contig3_All	2257	0.11	3.68	5.064130337	4.13E-20	1.10E-18	Up
Unigene26721_All	845	0.15	5	5.058893689	2.27E-09	2.58E-08	Up
CL235.Contig8_All	1838	0.7	23.33	5.058687575	4.90E-96	9.85E-94	Up
CL725.Contig3_All	716	0.18	5.97	5.05166212	4.49E-09	4.95E-08	Up
Unigene27639_All	1458	0.08	2.64	5.044394119	2.27E-09	2.58E-08	Up
CL10940.Contig1_All	1026	0.12	3.95	5.040746342	4.49E-09	4.95E-08	Up
CL15351.Contig1_All	579	0.75	24.64	5.03796785	4.74E-26	1.75E-24	Up
CL10332.Contig1_All	678	0.19	6.24	5.037474705	8.89E-09	9.46E-08	Up
Unigene1377_All	773	0.16	5.24	5.033423002	8.89E-09	9.46E-08	Up
CL4506.Contig7_All	459	0.44	14.4	5.032421478	9.43E-12	1.36E-10	Up
CL4351.Contig2_All	776	0.16	5.23	5.030667136	8.89E-09	9.46E-08	Up
Unigene7672_All	694	0.56	18.24	5.025535092	1.42E-24	4.84E-23	Up
CL4427.Contig4_All	1549	1.38	44.94	5.025259952	5.36E-152	1.83E-149	Up
CL1652.Contig1_All	1399	0.08	2.59	5.016808288	8.89E-09	9.46E-08	Up
CL9138.Contig7_All	749	1.21	39.15	5.015933355	1.68E-56	1.70E-54	Up
CL4105.Contig2_All	8477	0.67	21.57	5.008721271	0	0	Up
CL9422.Contig3_All	1559	0.2	6.41	5.002252452	2.17E-23	6.98E-22	Up
Unigene24617_All	1133	0.09	2.88	5	9.11E-09	9.66E-08	Up
CL14793.Contig1_All	1862	0.23	7.28	4.984232684	1.08E-31	5.12E-30	Up
CL2188.Contig2_All	2024	0.22	6.95	4.981437549	2.83E-32	1.37E-30	Up
Unigene4828_All	1576	0.43	13.52	4.974614682	4.68E-47	3.74E-45	Up
Unigene6551_All	2244	0.07	2.19	4.967432138	2.38E-12	3.62E-11	Up
CL4049.Contig3_All	1327	0.11	3.44	4.966833136	7.41E-11	9.81E-10	Up
CL14800.Contig7_All	384	1.28	39.99	4.965423566	1.65E-22	5.07E-21	Up
Unigene46515_All	766	0.17	5.3	4.962385708	8.89E-09	9.46E-08	Up
Unigene13754_All	954	0.13	4.04	4.957771765	8.89E-09	9.46E-08	Up
CL15007.Contig2_All	948	0.13	4.04	4.957771765	1.75E-08	1.80E-07	Up
CL9452.Contig1_All	577	0.24	7.44	4.95419631	1.75E-08	1.80E-07	Up
CL13804.Contig3_All	2284	0.13	4	4.943416472	3.40E-22	1.03E-20	Up
CL6067.Contig1_All	1481	0.46	14.09	4.93689394	1.39E-45	1.06E-43	Up
CL13758.Contig2_All	668	0.2	6.11	4.933100475	1.75E-08	1.80E-07	Up
Unigene25041_All	1473	0.23	7.01	4.929708678	4.24E-23	1.34E-21	Up
Unigene24311_All	3165	0.61	18.46	4.9194495	8.04E-133	2.40E-130	Up
CL3918.Contig2_All	3870	0.95	28.68	4.9159737	4.59E-254	3.24E-251	Up
Unigene24309_All	1595	0.07	2.09	4.90000421	3.46E-08	3.44E-07	Up
CL3472.Contig1_All	1397	0.3	8.93	4.89562577	3.99E-28	1.63E-26	Up
CL13374.Contig12_All	708	0.3	8.93	4.89562577	3.00E-13	4.95E-12	Up
Unigene26292_All	1480	0.08	2.35	4.876516947	1.75E-08	1.80E-07	Up
Unigene15892_All	1072	0.11	3.18	4.853451337	6.82E-08	6.51E-07	Up
CL2146.Contig3_All	3860	0.28	8.09	4.85264097	3.82E-72	5.35E-70	Up
Unigene2839_All	901	0.14	4.04	4.850856561	3.46E-08	3.43E-07	Up
CL14646.Contig2_All	564	0.24	6.89	4.843397672	1.34E-07	1.24E-06	Up
CL15007.Contig4_All	1170	0.2	5.72	4.837943242	8.73E-15	1.63E-13	Up
CL6578.Contig3_All	624	0.21	6	4.836501268	1.34E-07	1.24E-06	Up
CL1020.Contig9_All	1426	0.08	2.28	4.832890014	6.82E-08	6.52E-07	Up
Unigene24192_All	536	0.25	7.12	4.831877241	1.86E-08	1.90E-07	Up
CL13034.Contig1_All	939	0.13	3.68	4.823122238	1.34E-07	1.24E-06	Up
CL7039.Contig1_All	980	0.12	3.39	4.820178962	1.34E-07	1.24E-06	Up
CL1485.Contig1_All	2681	0.16	4.52	4.820178962	7.32E-28	2.94E-26	Up
Unigene27368_All	729	0.18	5.08	4.818759685	6.82E-08	6.52E-07	Up
Unigene42533_All	1056	0.11	3.1	4.816692787	1.34E-07	1.24E-06	Up
CL14457.Contig4_All	1804	0.06	1.69	4.815916936	1.34E-07	1.23E-06	Up
CL4790.Contig1_All	874	0.58	16.3	4.812675254	1.90E-28	7.86E-27	Up
CL85.Contig4_All	2582	0.47	13.16	4.807354922	2.78E-76	4.11E-74	Up
CL855.Contig2_All	958	0.18	5.03	4.804489588	7.41E-11	9.81E-10	Up
CL4735.Contig1_All	828	0.15	4.17	4.797012978	1.34E-07	1.23E-06	Up
Unigene9331_All	777	1.63	45.27	4.795611437	1.43E-66	1.78E-64	Up
CL15268.Contig1_All	691	0.19	5.24	4.785495488	1.34E-07	1.24E-06	Up
Unigene23377_All	1909	0.13	3.58	4.783376059	5.80E-16	1.18E-14	Up
Unigene19387_All	941	0.28	7.69	4.779484866	2.25E-15	4.39E-14	Up
CL2625.Contig3_All	763	0.25	6.81	4.767654798	3.73E-11	5.08E-10	Up
Unigene26305_All	775	0.16	4.35	4.764871591	2.64E-07	2.34E-06	Up
Unigene39631_All	1390	0.08	2.17	4.761551232	2.64E-07	2.34E-06	Up
CL1989.Contig2_All	834	0.39	10.56	4.7589919	2.50E-18	5.94E-17	Up
Unigene38190_All	1218	0.05	1.35	4.754887502	9.46E-05	0.000554359	Up
Unigene25376_All	985	0.12	3.24	4.754887502	2.64E-07	2.34E-06	Up
Unigene5567_All	956	0.25	6.72	4.748461233	1.30E-13	2.21E-12	Up
CL8775.Contig1_All	387	0.84	22.56	4.74723393	5.00E-13	8.07E-12	Up
Unigene30456_All	1044	0.46	12.35	4.74673337	1.09E-26	4.14E-25	Up
Unigene34878_All	784	0.16	4.29	4.744833837	2.64E-07	2.34E-06	Up
CL6046.Contig1_All	422	0.37	9.89	4.740373345	5.19E-07	4.41E-06	Up
CL13957.Contig1_All	1073	0.11	2.94	4.740240726	2.64E-07	2.34E-06	Up
CL2067.Contig7_All	2497	0.31	8.23	4.73055231	6.40E-46	4.94E-44	Up
CL10664.Contig1_All	1621	0.28	7.4	4.724026538	2.13E-26	8.00E-25	Up
Unigene40944_All	856	0.14	3.69	4.720122084	5.19E-07	4.41E-06	Up
Unigene19109_All	954	0.08	2.1	4.714245518	2.28E-05	0.000149824	Up
Unigene28285_All	1138	0.52	13.57	4.705765287	4.91E-32	2.36E-30	Up
CL14797.Contig1_All	1502	0.08	2.07	4.693486957	1.34E-07	1.24E-06	Up
CL10689.Contig5_All	1868	3.31	85.59	4.692539125	0	0	Up
CL4688.Contig8_All	973	0.25	6.44	4.687060688	5.00E-13	8.07E-12	Up
Unigene37444_All	1200	0.1	2.57	4.683696454	2.64E-07	2.34E-06	Up
CL9903.Contig1_All	1000	0.1	2.57	4.683696454	6.51E-07	5.45E-06	Up
CL14763.Contig1_All	2682	0.27	6.92	4.679740725	2.38E-42	1.66E-40	Up
Unigene37434_All	632	1.03	26.34	4.676539103	8.42E-31	3.87E-29	Up
Unigene12844_All	2407	0.19	4.84	4.670935724	2.13E-26	8.00E-25	Up
CL198.Contig2_All	948	2.05	51.98	4.664260819	2.92E-95	5.77E-93	Up
Unigene20064_All	646	0.2	5.07	4.663913842	1.02E-06	8.29E-06	Up
CL2395.Contig4_All	1640	0.3	7.57	4.657258894	2.82E-27	1.10E-25	Up
Unigene25775_All	604	0.22	5.54	4.654310547	1.02E-06	8.29E-06	Up
CL7524.Contig2_All	675	0.58	14.55	4.648822443	2.07E-18	4.95E-17	Up
Unigene26591_All	499	0.29	7.26	4.645844743	1.02E-06	8.29E-06	Up
CL5540.Contig1_All	3138	2.55	63.43	4.63659619	0	0	Up
Unigene40834_All	612	0.44	10.89	4.62935662	1.91E-12	2.94E-11	Up
CL14023.Contig2_All	1321	0.09	2.21	4.617977558	5.19E-07	4.41E-06	Up
Unigene44491_All	442	0.34	8.34	4.616440732	1.99E-06	1.56E-05	Up
Unigene23384_All	1576	0.08	1.96	4.614709844	1.34E-07	1.24E-06	Up
CL8872.Contig1_All	834	0.45	10.96	4.606178987	4.05E-18	9.48E-17	Up
Unigene13514_All	648	0.82	19.96	4.605344001	1.76E-23	5.69E-22	Up
Unigene46222_All	603	0.22	5.32	4.595850817	1.99E-06	1.56E-05	Up
Unigene29341_All	1090	0.11	2.65	4.590416931	1.02E-06	8.29E-06	Up
CL1029.Contig1_All	1373	0.47	11.32	4.590069391	3.32E-33	1.67E-31	Up
Unigene23418_All	788	0.32	7.67	4.583082768	3.74E-12	5.61E-11	Up
Unigene13586_All	449	0.34	8.14	4.581422143	1.99E-06	1.56E-05	Up
CL4900.Contig11_All	1503	0.15	3.57	4.572889668	7.32E-12	1.07E-10	Up
CL9738.Contig3_All	995	1.47	34.93	4.570578583	1.37E-67	1.73E-65	Up
CL14972.Contig5_All	813	0.15	3.56	4.568842835	3.90E-06	2.91E-05	Up
CL12594.Contig4_All	1844	0.12	2.83	4.559695742	7.32E-12	1.07E-10	Up
Unigene8208_All	2852	0.57	13.43	4.558353575	1.51E-83	2.54E-81	Up
CL2181.Contig3_All	1321	0.09	2.12	4.557995453	1.02E-06	8.29E-06	Up
CL1619.Contig32_All	541	0.22	5.18	4.557376669	2.70E-06	2.06E-05	Up
CL7870.Contig4_All	588	0.46	10.83	4.557255572	1.43E-11	2.03E-10	Up
CL90.Contig3_All	1904	0.21	4.94	4.556049809	2.46E-21	7.09E-20	Up
Unigene22900_All	1411	0.14	3.29	4.554588852	3.73E-11	5.08E-10	Up
CL11932.Contig1_All	1322	0.1	2.33	4.54225805	2.64E-07	2.34E-06	Up
CL4153.Contig1_All	4349	0.12	2.79	4.539158811	9.64E-29	4.04E-27	Up
CL13558.Contig1_All	1384	0.1	2.31	4.529820947	1.34E-07	1.24E-06	Up
CL12819.Contig1_All	1549	0.22	5.08	4.529253068	3.01E-17	6.64E-16	Up
Unigene38583_All	2358	0.35	8.05	4.523561956	7.81E-42	5.38E-40	Up
CL6053.Contig2_All	2695	0.2	4.6	4.523561956	1.14E-27	4.53E-26	Up
CL10992.Contig2_All	894	0.14	3.21	4.519074565	1.99E-06	1.55E-05	Up
CL14802.Contig1_All	989	0.12	2.75	4.518325308	3.19E-07	2.79E-06	Up
CL1016.Contig2_All	981	0.12	2.74	4.513069582	3.90E-06	2.91E-05	Up
CL14950.Contig1_All	679	0.19	4.33	4.510295701	3.90E-06	2.91E-05	Up
CL14389.Contig1_All	626	1.92	43.64	4.506472886	5.55E-47	4.41E-45	Up
Unigene46454_All	1203	0.1	2.26	4.498250868	1.99E-06	1.56E-05	Up
CL14011.Contig6_All	1309	0.09	2.03	4.495410916	3.90E-06	2.91E-05	Up
Unigene21834_All	607	0.17	3.83	4.493737741	1.12E-05	7.75E-05	Up
CL257.Contig6_All	865	0.15	3.37	4.489714186	1.99E-06	1.56E-05	Up
CL15263.Contig2_All	930	0.13	2.92	4.489384841	3.90E-06	2.91E-05	Up
Unigene33177_All	1212	0.1	2.24	4.485426827	1.99E-06	1.56E-05	Up
CL1051.Contig24_All	2836	0.2	4.48	4.485426827	1.53E-28	6.39E-27	Up
Unigene1512_All	1443	0.1	2.23	4.478971805	1.34E-07	1.24E-06	Up
Unigene20108_All	2632	0.41	9.13	4.476919045	5.10E-52	4.64E-50	Up
CL1900.Contig14_All	666	0.39	8.67	4.474485964	5.42E-11	7.29E-10	Up
Unigene31158_All	1108	0.32	7.11	4.47370575	2.23E-16	4.65E-15	Up
CL2175.Contig4_All	971	0.25	5.54	4.469885976	2.78E-11	3.86E-10	Up
CL5598.Contig9_All	1398	0.11	2.43	4.465380885	3.46E-08	3.43E-07	Up
Unigene22977_All	1440	0.08	1.76	4.459431619	3.90E-06	2.91E-05	Up
Unigene21973_All	800	0.16	3.51	4.45532722	3.90E-06	2.91E-05	Up
CL12859.Contig2_All	745	0.51	11.16	4.45169597	8.46E-16	1.70E-14	Up
CL7939.Contig1_All	1502	0.15	3.27	4.44625623	5.42E-11	7.29E-10	Up
Unigene21587_All	955	0.13	2.83	4.444218525	3.90E-06	2.91E-05	Up
CL6883.Contig2_All	303	7.39	160.63	4.442023188	2.65E-53	2.49E-51	Up
Unigene27567_All	900	0.14	3.04	4.440572591	3.90E-06	2.91E-05	Up
CL14126.Contig1_All	3902	0.22	4.75	4.432352085	4.47E-41	3.01E-39	Up
CL11656.Contig2_All	484	0.3	6.47	4.430731306	1.48E-05	0.000100451	Up
Unigene28335_All	825	0.15	3.22	4.424026283	7.60E-06	5.43E-05	Up
CL4523.Contig3_All	1066	0.11	2.36	4.423211431	7.60E-06	5.43E-05	Up
CL1354.Contig3_All	969	0.09	1.93	4.422532036	4.64E-05	0.000287686	Up
CL12531.Contig1_All	1317	0.18	3.84	4.415037499	5.42E-11	7.30E-10	Up
Unigene25882_All	616	0.22	4.69	4.414012494	7.60E-06	5.43E-05	Up
Unigene4536_All	2260	1.22	25.98	4.412448378	8.19E-123	2.21E-120	Up
CL2031.Contig1_All	393	0.41	8.7	4.407319586	1.48E-05	0.000100371	Up
CL2810.Contig2_All	802	5.71	121.11	4.406683437	1.00E-173	4.31E-171	Up
CL8815.Contig2_All	661	0.82	17.33	4.401503935	1.39E-20	3.80E-19	Up
CL10731.Contig3_All	1307	0.16	3.38	4.400879436	1.47E-10	1.89E-09	Up
Unigene25663_All	885	0.14	2.95	4.397216222	7.60E-06	5.43E-05	Up
CL1900.Contig1_All	1298	0.21	4.42	4.395585137	9.79E-13	1.54E-11	Up
CL12935.Contig2_All	800	0.31	6.52	4.394531844	2.05E-10	2.60E-09	Up
CL11056.Contig1_All	2504	0.22	4.61	4.389191322	2.34E-25	8.32E-24	Up
CL11821.Contig1_All	1252	0.19	3.98	4.388697107	1.06E-10	1.38E-09	Up
CL2730.Contig2_All	566	0.24	5.01	4.383704292	1.48E-05	0.000100444	Up
Unigene27583_All	1628	0.07	1.46	4.382469637	7.60E-06	5.43E-05	Up
Unigene23381_All	2037	0.06	1.25	4.380821784	1.99E-06	1.56E-05	Up
CL14493.Contig3_All	1633	23.56	490.49	4.379812279	0	0	Up
CL11208.Contig1_All	1047	0.11	2.29	4.379772169	1.48E-05	0.000100437	Up
Unigene28139_All	574	0.48	9.94	4.372139541	3.99E-10	4.92E-09	Up
Unigene29229_All	607	0.22	4.55	4.370291116	1.48E-05	0.000100459	Up
CL14404.Contig3_All	1759	0.22	4.55	4.370291116	7.91E-18	1.82E-16	Up
Unigene15964_All	864	0.14	2.89	4.36757076	1.48E-05	0.000100481	Up
CL5265.Contig4_All	571	0.24	4.95	4.366322214	1.48E-05	0.000100349	Up
Unigene20117_All	630	0.21	4.33	4.365905792	1.48E-05	0.000100378	Up
Unigene26901_All	818	0.15	3.09	4.364572432	1.48E-05	0.000100408	Up
Unigene22624_All	412	0.76	15.62	4.361251225	1.50E-09	1.74E-08	Up
Unigene1434_All	1220	2.97	60.97	4.35956471	9.83E-144	3.16E-141	Up
CL2895.Contig4_All	1352	0.2	4.1	4.357552005	3.74E-12	5.61E-11	Up
CL9710.Contig3_All	1317	0.29	5.94	4.356338126	1.15E-16	2.43E-15	Up
Unigene12073_All	1179	0.5	10.19	4.349082146	3.33E-24	1.11E-22	Up
CL2625.Contig1_All	787	0.24	4.89	4.348728154	3.46E-08	3.44E-07	Up
Unigene12111_All	543	0.77	15.65	4.345160401	2.33E-14	4.20E-13	Up
Unigene17194_All	360	0.47	9.52	4.340228912	5.59E-05	0.000340521	Up
Unigene28733_All	920	0.13	2.63	4.338479271	2.88E-05	0.000184826	Up
CL9418.Contig1_All	1746	0.13	2.63	4.338479271	2.05E-10	2.60E-09	Up
Unigene2297_All	617	0.22	4.45	4.338229907	1.48E-05	0.00010043	Up
CL3211.Contig1_All	1354	0.61	12.31	4.334877709	9.98E-34	5.13E-32	Up
CL635.Contig11_All	958	0.28	5.65	4.334752135	2.78E-11	3.86E-10	Up
Unigene8797_All	1402	0.11	2.21	4.328470941	2.64E-07	2.34E-06	Up
CL14404.Contig1_All	2788	0.14	2.81	4.327071398	4.05E-18	9.48E-17	Up
CL12807.Contig2_All	663	0.18	3.61	4.325930025	1.12E-05	7.76E-05	Up
CL6329.Contig1_All	470	0.31	6.21	4.324253148	2.88E-05	0.00018456	Up
CL5885.Contig4_All	3413	0.33	6.61	4.324112342	3.92E-49	3.33E-47	Up
Unigene48016_All	974	0.17	3.4	4.321928095	2.64E-07	2.34E-06	Up
CL5137.Contig1_All	1727	0.22	4.4	4.321928095	1.15E-16	2.43E-15	Up
CL10566.Contig2_All	1781	5.87	117.2	4.319468256	0	0	Up
CL12514.Contig1_All	3344	0.71	14.16	4.317858431	2.89E-100	6.11E-98	Up
CL2481.Contig1_All	4278	0.69	13.74	4.315641832	5.98E-126	1.69E-123	Up
CL1995.Contig2_All	1591	0.15	2.98	4.312277925	2.05E-10	2.60E-09	Up
Unigene29245_All	907	0.13	2.58	4.310787537	2.88E-05	0.00018475	Up
CL8248.Contig2_All	1016	0.12	2.38	4.309855263	1.48E-05	0.000100386	Up
Unigene35399_All	446	0.34	6.73	4.306999853	2.88E-05	0.000184712	Up
CL7522.Contig1_All	1503	0.97	19.17	4.304721779	2.46E-58	2.56E-56	Up
Unigene34316_All	550	0.25	4.94	4.304511042	2.88E-05	0.000184852	Up
Unigene22209_All	1234	0.12	2.37	4.303780748	1.02E-06	8.29E-06	Up
CL12557.Contig2_All	508	0.28	5.53	4.303780748	2.88E-05	0.000184572	Up
Unigene9375_All	913	0.67	13.22	4.302417271	4.69E-23	1.48E-21	Up
Unigene45300_All	858	0.14	2.76	4.301169535	2.88E-05	0.000184775	Up
CL9630.Contig1_All	1232	0.14	2.76	4.301169535	6.82E-08	6.51E-07	Up
Unigene13747_All	1239	0.13	2.56	4.299560282	2.64E-07	2.34E-06	Up
Unigene42796_All	675	0.19	3.74	4.298966946	2.88E-05	0.000184636	Up
Unigene36412_All	476	0.31	6.09	4.296102108	2.88E-05	0.000184814	Up
Unigene43641_All	957	0.13	2.55	4.293913719	1.48E-05	0.000100393	Up
Unigene27198_All	1036	0.23	4.51	4.293421667	1.50E-09	1.74E-08	Up
Unigene24436_All	3150	0.27	5.29	4.29223641	6.74E-36	3.77E-34	Up
CL11635.Contig3_All	2142	0.19	3.72	4.291231298	7.91E-18	1.82E-16	Up
CL2480.Contig7_All	881	0.14	2.74	4.290677161	2.88E-05	0.000184585	Up
CL4268.Contig1_All	775	0.16	3.13	4.290018847	2.88E-05	0.000184788	Up
Unigene8557_All	3613	0.06	1.17	4.285402219	7.73E-10	9.26E-09	Up
CL5852.Contig3_All	529	1.6	31.01	4.276589716	8.15E-26	2.96E-24	Up
Unigene34972_All	1268	0.09	1.74	4.273018494	2.88E-05	0.000184623	Up
CL9070.Contig2_All	489	0.6	11.57	4.269282553	2.90E-09	3.26E-08	Up
Unigene46834_All	613	0.3	5.77	4.265536913	5.19E-07	4.41E-06	Up
Unigene26407_All	875	0.14	2.69	4.26410744	2.88E-05	0.000184661	Up
CL9424.Contig2_All	1010	1.43	27.32	4.255870432	9.77E-52	8.83E-50	Up
Unigene24191_All	1175	0.11	2.1	4.254813899	1.48E-05	0.000100422	Up
Unigene26177_All	936	0.13	2.48	4.253756592	2.88E-05	0.00018461	Up
CL5055.Contig5_All	2499	0.14	2.67	4.25334101	6.20E-15	1.17E-13	Up
CL14525.Contig3_All	2009	1.07	20.4	4.25288645	1.77E-83	2.98E-81	Up
CL4852.Contig4_All	1167	0.58	11.03	4.24923608	6.20E-26	2.27E-24	Up
CL14286.Contig2_All	1003	0.12	2.28	4.247927513	2.88E-05	0.000184648	Up
CL325.Contig14_All	717	0.23	4.37	4.247927513	1.99E-06	1.56E-05	Up
Unigene32908_All	757	0.17	3.23	4.247927513	2.88E-05	0.000184699	Up
CL11420.Contig1_All	566	2.6	49.31	4.245296724	4.14E-45	3.13E-43	Up
Unigene28602_All	575	1.43	27.08	4.243140687	1.57E-25	5.64E-24	Up
Unigene39918_All	839	0.15	2.84	4.242856524	2.88E-05	0.000184763	Up
CL9314.Contig4_All	920	0.13	2.46	4.242074787	5.59E-05	0.00034021	Up
CL11587.Contig1_All	1088	0.11	2.08	4.2410081	2.88E-05	0.000184598	Up
Unigene42673_All	1180	0.1	1.89	4.240314329	2.88E-05	0.000184737	Up
CL9138.Contig5_All	1310	2.41	45.48	4.238127203	1.73E-114	4.37E-112	Up
CL10220.Contig1_All	1818	0.74	13.93	4.234526177	3.75E-52	3.43E-50	Up
Unigene23352_All	844	0.15	2.82	4.232660757	2.88E-05	0.000184839	Up
CL1594.Contig1_All	1510	0.38	7.13	4.229830753	3.39E-22	1.03E-20	Up
Unigene28099_All	465	0.32	6	4.22881869	5.59E-05	0.000340276	Up
CL687.Contig3_All	1504	0.27	5.05	4.225252075	2.23E-16	4.65E-15	Up
Unigene41776_All	624	0.21	3.92	4.222392421	5.59E-05	0.00034041	Up
CL1817.Contig7_All	1720	0.17	3.17	4.220876189	1.91E-12	2.94E-11	Up
Unigene46750_All	1024	0.12	2.23	4.215937399	2.88E-05	0.000184725	Up
CL4389.Contig3_All	737	0.17	3.15	4.211745177	5.59E-05	0.000340432	Up
CL2184.Contig1_All	585	0.47	8.7	4.210282739	5.60E-09	6.10E-08	Up
CL15144.Contig2_All	1854	0.06	1.11	4.209453366	5.59E-05	0.000340254	Up
CL5252.Contig1_All	917	0.13	2.4	4.206450877	5.59E-05	0.000340476	Up
CL15167.Contig2_All	555	0.25	4.61	4.204766751	5.59E-05	0.000340121	Up
Unigene26927_All	866	0.14	2.58	4.203872333	5.59E-05	0.000340143	Up
CL8916.Contig1_All	1074	0.26	4.79	4.203442128	1.06E-10	1.38E-09	Up
CL375.Contig3_All	1501	0.79	14.55	4.20302269	1.12E-43	8.11E-42	Up
CL9016.Contig3_All	2125	0.7	12.88	4.201633861	3.42E-56	3.43E-54	Up
Unigene34642_All	654	0.2	3.68	4.201633861	5.59E-05	0.000340232	Up
CL8476.Contig1_All	712	0.18	3.3	4.196397213	5.59E-05	0.000340343	Up
CL2820.Contig8_All	1488	0.13	2.38	4.194378045	1.75E-08	1.80E-07	Up
CL12.Contig5_All	612	0.44	8.05	4.193413354	5.60E-09	6.09E-08	Up
Unigene24331_All	871	0.14	2.56	4.192645078	5.59E-05	0.000340099	Up
CL13054.Contig1_All	842	0.16	2.92	4.189824559	2.88E-05	0.000184877	Up
CL15013.Contig19_All	659	0.2	3.65	4.189824559	5.59E-05	0.000340365	Up
Unigene15198_All	1688	0.24	4.37	4.186526969	4.35E-16	8.88E-15	Up
Unigene30459_All	1157	0.1	1.82	4.185866545	5.59E-05	0.000340187	Up
CL10585.Contig2_All	614	0.22	4	4.184424571	0.000108075	0.000621605	Up
CL13259.Contig1_All	1306	0.53	9.62	4.181972629	5.85E-25	2.04E-23	Up
Unigene16107_All	1161	0.2	3.63	4.181897643	1.08E-08	1.14E-07	Up
CL2617.Contig2_All	748	0.21	3.81	4.181329765	7.60E-06	5.43E-05	Up
CL12395.Contig1_All	1298	0.09	1.63	4.178803153	5.59E-05	0.000340321	Up
Unigene22477_All	904	0.14	2.53	4.175638653	5.59E-05	0.000340076	Up
CL6067.Contig3_All	1006	0.75	13.55	4.175258446	4.22E-26	1.56E-24	Up
CL5796.Contig1_All	813	0.15	2.71	4.175258446	0.000108075	0.00062172	Up
Unigene25225_All	457	0.34	6.13	4.172280422	5.59E-05	0.000340454	Up
Unigene27608_All	1458	0.16	2.88	4.169925001	2.90E-09	3.26E-08	Up
CL912.Contig2_All	551	0.31	5.58	4.169925001	7.60E-06	5.43E-05	Up
Unigene5194_All	886	0.14	2.51	4.164188632	5.59E-05	0.00034061	Up
CL3250.Contig7_All	1225	0.13	2.33	4.163746427	1.02E-06	8.29E-06	Up
CL85.Contig7_All	1043	0.46	8.24	4.162938571	7.45E-17	1.60E-15	Up
Unigene45033_All	927	0.53	9.49	4.162343822	7.45E-17	1.60E-15	Up
Unigene28336_All	1329	0.3	5.33	4.151101127	6.20E-15	1.17E-13	Up
Unigene26548_All	814	0.33	5.85	4.147898695	2.90E-09	3.26E-08	Up
CL437.Contig3_All	804	0.16	2.83	4.144658243	5.59E-05	0.000340298	Up
CL5875.Contig1_All	1625	0.57	10.08	4.144389909	4.85E-33	2.42E-31	Up
CL18.Contig1_All	506	0.28	4.95	4.143929793	0.000108075	0.000621758	Up
Unigene3302_All	400	0.36	6.34	4.138414029	4.64E-05	0.000286771	Up
Unigene27239_All	1587	0.29	5.1	4.136372442	7.45E-17	1.60E-15	Up
Unigene11893_All	1415	0.16	2.81	4.13442632	1.08E-08	1.14E-07	Up
CL7197.Contig2_All	1023	0.3	5.26	4.132028394	2.78E-11	3.86E-10	Up
Unigene28213_All	704	0.18	3.15	4.129283017	0.000108075	0.000622295	Up
Unigene27556_All	568	0.24	4.2	4.129283017	0.000108075	0.000622026	Up
Unigene36212_All	703	0.18	3.15	4.129283017	0.000108075	0.000621873	Up
CL2841.Contig9_All	523	0.27	4.72	4.127755547	0.000108075	0.000621988	Up
CL2611.Contig1_All	1207	0.3	5.21	4.118248967	1.21E-12	1.89E-11	Up
CL4685.Contig6_All	1123	0.25	4.34	4.117695043	2.05E-10	2.60E-09	Up
Unigene52265_All	390	1.85	32.1	4.116976121	3.86E-17	8.45E-16	Up
Unigene33627_All	818	0.15	2.6	4.115477217	0.000108075	0.000622411	Up
Unigene22172_All	1156	0.45	7.8	4.115477217	5.37E-18	1.25E-16	Up
CL7510.Contig2_All	1784	0.34	5.88	4.112209504	6.55E-22	1.96E-20	Up
CL3718.Contig9_All	1104	0.21	3.63	4.111508315	2.08E-08	2.12E-07	Up
Unigene913_All	1563	0.15	2.59	4.109917692	5.60E-09	6.10E-08	Up
Unigene43128_All	1102	0.54	9.31	4.107749855	6.47E-20	1.70E-18	Up
Unigene17427_All	712	0.18	3.1	4.106199404	0.000108075	0.000622257	Up
CL6963.Contig1_All	712	0.18	3.1	4.106199404	0.000108075	0.00062218	Up
Unigene16009_All	1014	0.24	4.13	4.105035471	1.08E-08	1.14E-07	Up
CL6293.Contig2_All	823	0.15	2.58	4.10433666	0.000108075	0.00062195	Up
Unigene17_All	510	1.4	24.08	4.10433666	8.80E-19	2.16E-17	Up
Unigene23180_All	504	0.29	4.98	4.102020937	0.000108075	0.000622065	Up
CL7766.Contig2_All	992	0.12	2.06	4.101538026	0.000108075	0.000622218	Up
CL7675.Contig1_All	1310	0.19	3.26	4.100800641	2.90E-09	3.26E-08	Up
CL5969.Contig4_All	936	0.2	3.43	4.100136671	5.19E-07	4.41E-06	Up
CL321.Contig14_All	2704	0.2	3.43	4.100136671	1.39E-20	3.80E-19	Up
CL4636.Contig3_All	1262	0.28	4.8	4.099535674	2.34E-12	3.56E-11	Up
CL6939.Contig1_All	1068	0.22	3.77	4.098989095	2.08E-08	2.11E-07	Up
Unigene24231_All	1265	0.23	3.94	4.098489863	1.06E-10	1.38E-09	Up
Unigene7199_All	1409	0.16	2.74	4.098032083	2.08E-08	2.11E-07	Up
Unigene27489_All	1826	0.18	3.08	4.096861539	4.50E-12	6.69E-11	Up
CL11218.Contig1_All	1703	0.13	2.22	4.093976148	2.08E-08	2.11E-07	Up
CL321.Contig9_All	744	0.36	6.11	4.085103568	1.08E-08	1.14E-07	Up
Unigene45012_All	619	0.22	3.73	4.083600202	0.000108075	0.000621911	Up
CL8160.Contig4_All	1442	0.17	2.88	4.08246216	5.60E-09	6.10E-08	Up
CL10566.Contig1_All	1269	8.15	137.96	4.081306164	0	0	Up
CL13998.Contig4_All	1750	1.22	20.59	4.076990777	2.21E-70	2.95E-68	Up
CL224.Contig6_All	3017	0.47	7.9	4.071119991	9.73E-50	8.41E-48	Up
CL15075.Contig6_All	874	0.23	3.81	4.050085231	2.64E-07	2.34E-06	Up
CL10513.Contig11_All	1917	0.13	2.14	4.041027268	2.90E-09	3.26E-08	Up
CL4714.Contig2_All	1114	1.16	19.07	4.039108133	2.96E-40	1.93E-38	Up
CL14135.Contig1_All	1267	2.02	33.05	4.032223074	8.90E-78	1.35E-75	Up
CL14263.Contig6_All	900	0.21	3.41	4.021310506	1.02E-06	8.30E-06	Up
CL11264.Contig1_All	599	0.25	4.05	4.017921908	0.000108075	0.000621681	Up
CL6870.Contig4_All	1722	0.07	1.13	4.01282404	0.000108075	0.000621835	Up
CL766.Contig2_All	1310	0.23	3.71	4.011713421	2.05E-10	2.60E-09	Up
CL5507.Contig3_All	1493	0.51	8.21	4.00881307	1.13E-24	3.85E-23	Up
CL5989.Contig1_All	1468	0.59	9.48	4.0061002	1.94E-27	7.65E-26	Up
CL9645.Contig2_All	832	0.6	9.64	4.005998741	1.38E-14	2.53E-13	Up
CL12990.Contig8_All	1310	0.12	1.92	4	7.60E-06	5.43E-05	Up
CL5175.Contig2_All	441	0.69	11.03	3.998692619	1.47E-07	1.35E-06	Up
CL9620.Contig1_All	923	0.66	10.52	3.99452487	6.19E-18	1.43E-16	Up
Unigene29789_All	681	0.57	9.04	3.987288948	6.09E-11	8.13E-10	Up
CL7282.Contig1_All	1126	0.33	5.23	3.986273017	8.64E-12	1.25E-10	Up
CL13865.Contig2_All	1500	0.24	3.8	3.984893108	8.64E-12	1.25E-10	Up
CL358.Contig4_All	5198	0.12	1.9	3.984893108	6.55E-22	1.96E-20	Up
CL12163.Contig2_All	718	0.17	2.69	3.983999521	4.64E-05	0.000287018	Up
CL10151.Contig1_All	1397	2.4	37.97	3.983753688	1.06E-98	2.20E-96	Up
CL14680.Contig1_All	1142	0.22	3.48	3.983511877	4.01E-08	3.94E-07	Up
CL13938.Contig2_All	1258	0.18	2.83	3.974733241	1.47E-07	1.35E-06	Up
CL8998.Contig2_All	1665	0.14	2.2	3.974004791	4.01E-08	3.94E-07	Up
Unigene27539_All	885	0.32	5.02	3.971543554	5.60E-09	6.10E-08	Up
CL5001.Contig2_All	756	2.46	38.47	3.967003609	5.28E-49	4.46E-47	Up
CL4085.Contig1_All	1462	1.95	30.4	3.962525295	6.27E-83	1.05E-80	Up
CL4127.Contig1_All	1575	2.02	31.38	3.957418154	7.32E-93	1.38E-90	Up
CL7492.Contig1_All	677	0.25	3.88	3.956056652	2.88E-05	0.000184864	Up
CL1619.Contig14_All	824	0.35	5.43	3.955525371	1.08E-08	1.14E-07	Up
CL2896.Contig2_All	761	0.23	3.56	3.952171475	7.60E-06	5.43E-05	Up
CL9855.Contig1_All	1665	0.27	4.17	3.949016071	5.06E-14	8.91E-13	Up
CL10838.Contig2_All	586	1.17	18.06	3.948217458	8.24E-17	1.76E-15	Up
Unigene25249_All	1287	0.42	6.47	3.945304479	7.45E-17	1.60E-15	Up
Unigene26003_All	525	0.79	12.16	3.944146765	5.42E-11	7.30E-10	Up
Unigene19860_All	2384	0.51	7.84	3.942284502	2.35E-37	1.38E-35	Up
CL7973.Contig5_All	959	0.41	6.3	3.941656014	8.64E-12	1.25E-10	Up
CL118.Contig3_All	1578	0.13	1.99	3.936184902	1.34E-07	1.24E-06	Up
Unigene33344_All	621	0.52	7.95	3.934371332	5.60E-09	6.10E-08	Up
CL8419.Contig2_All	1299	0.14	2.14	3.934112064	1.99E-06	1.56E-05	Up
CL3337.Contig1_All	1177	0.2	3.05	3.930737338	1.47E-07	1.35E-06	Up
CL1542.Contig17_All	3952	0.34	5.18	3.929345446	4.39E-42	3.05E-40	Up
CL2737.Contig3_All	768	0.21	3.19	3.925095191	2.88E-05	0.000184687	Up
Unigene36403_All	433	1.06	16.05	3.920437127	4.24E-10	5.20E-09	Up
CL3693.Contig5_All	1784	0.08	1.21	3.918863237	2.88E-05	0.000184801	Up
CL8413.Contig1_All	847	0.46	6.94	3.915229897	6.09E-11	8.13E-10	Up
CL13071.Contig1_All	402	0.79	11.91	3.91417695	5.39E-07	4.57E-06	Up
Unigene41919_All	896	0.27	4.07	3.913997482	2.82E-07	2.49E-06	Up
Unigene7501_All	543	0.52	7.82	3.910585079	2.82E-07	2.49E-06	Up
CL14005.Contig1_All	2408	0.51	7.66	3.90877524	1.63E-36	9.35E-35	Up
CL9625.Contig1_All	2904	0.23	3.45	3.906890596	1.03E-20	2.86E-19	Up
Unigene13094_All	1157	0.2	3	3.906890596	2.82E-07	2.49E-06	Up
CL1540.Contig1_All	1962	0.18	2.7	3.906890596	3.18E-11	4.36E-10	Up
Unigene652_All	1050	0.45	6.73	3.902609598	1.84E-13	3.09E-12	Up
CL15134.Contig11_All	3208	0.37	5.52	3.899071091	1.44E-36	8.25E-35	Up
Unigene36633_All	1444	0.24	3.58	3.898853277	1.16E-10	1.51E-09	Up
Unigene35046_All	2097	0.16	2.37	3.888743249	1.16E-10	1.51E-09	Up
Unigene20107_All	1797	0.2	2.96	3.887525271	3.18E-11	4.36E-10	Up
CL9824.Contig1_All	858	1.15	17.02	3.887525271	2.03E-25	7.24E-24	Up
CL12117.Contig2_All	982	0.37	5.47	3.885943657	2.22E-10	2.80E-09	Up
CL3538.Contig1_All	1223	0.23	3.4	3.88582898	1.08E-08	1.14E-07	Up
CL4090.Contig2_All	633	0.51	7.53	3.884080713	1.08E-08	1.14E-07	Up
CL8161.Contig1_All	1139	2.69	39.63	3.880914889	1.10E-80	1.76E-78	Up
Unigene23777_All	916	0.56	8.22	3.875639662	5.06E-14	8.91E-13	Up
CL1352.Contig4_All	865	0.29	4.25	3.873338036	2.82E-07	2.49E-06	Up
CL4948.Contig2_All	1937	0.82	12.01	3.872468431	8.59E-45	6.45E-43	Up
CL2069.Contig1_All	670	0.39	5.71	3.871944717	5.39E-07	4.57E-06	Up
Unigene27906_All	919	0.27	3.95	3.870821341	2.82E-07	2.49E-06	Up
Unigene10743_All	1437	0.1	1.46	3.867896464	5.59E-05	0.000340499	Up
CL15007.Contig5_All	1162	0.3	4.38	3.867896464	4.24E-10	5.20E-09	Up
CL1976.Contig1_All	1018	0.34	4.96	3.866733469	2.05E-10	2.60E-09	Up
CL1155.Contig4_All	1738	0.28	4.08	3.86507042	1.38E-14	2.53E-13	Up
CL14832.Contig1_All	2171	0.09	1.31	3.863498	5.19E-07	4.41E-06	Up
CL11842.Contig1_All	567	0.51	7.42	3.862850035	2.82E-07	2.49E-06	Up
CL2457.Contig1_All	939	0.33	4.8	3.862496476	5.60E-09	6.09E-08	Up
CL3669.Contig9_All	1272	0.19	2.76	3.860596943	2.82E-07	2.49E-06	Up
CL1892.Contig2_All	1119	0.48	6.97	3.860052345	3.77E-15	7.21E-14	Up
Unigene43505_All	897	0.27	3.92	3.859822342	5.39E-07	4.57E-06	Up
CL2944.Contig4_All	1075	0.22	3.18	3.853451337	5.39E-07	4.57E-06	Up
Unigene37569_All	1169	0.3	4.32	3.847996907	8.07E-10	9.64E-09	Up
CL1811.Contig2_All	3801	0.35	5.01	3.839383776	1.96E-38	1.21E-36	Up
CL9138.Contig6_All	1205	0.99	14.14	3.836209785	3.12E-31	1.46E-29	Up
Unigene21839_All	875	0.42	5.99	3.83409477	8.07E-10	9.64E-09	Up
CL2255.Contig5_All	1808	1.58	22.49	3.831287198	3.26E-76	4.82E-74	Up
Unigene48049_All	1094	0.2	2.83	3.822730148	5.19E-07	4.41E-06	Up
Unigene1715_All	618	1.52	21.5	3.822193431	5.66E-21	1.60E-19	Up
Unigene16497_All	1586	3.22	45.54	3.822001698	1.66E-131	4.90E-129	Up
Unigene25524_All	1716	0.32	4.51	3.816983623	5.32E-16	1.08E-14	Up
CL3460.Contig2_All	1078	0.65	9.16	3.816835975	8.80E-19	2.16E-17	Up
CL3725.Contig3_All	1628	0.48	6.76	3.815916936	7.70E-22	2.29E-20	Up
CL2070.Contig3_All	1021	0.23	3.23	3.811828399	1.03E-06	8.36E-06	Up
Unigene25176_All	735	0.97	13.59	3.808416899	2.26E-17	5.03E-16	Up
CL12087.Contig2_All	728	0.35	4.9	3.807354922	1.03E-06	8.36E-06	Up
Unigene4682_All	1056	0.23	3.22	3.807354922	5.39E-07	4.57E-06	Up
Unigene25020_All	1788	0.38	5.32	3.807354922	9.40E-19	2.30E-17	Up
Unigene27826_All	1977	0.51	7.13	3.805332924	2.38E-27	9.33E-26	Up
CL1215.Contig1_All	1926	2.75	38.44	3.805104812	2.78E-137	8.49E-135	Up
Unigene22197_All	1737	4.94	68.9	3.801921036	4.28E-218	2.42E-215	Up
CL9254.Contig1_All	825	1.03	14.29	3.794289674	1.03E-20	2.86E-19	Up
CL1951.Contig2_All	1816	0.39	5.41	3.794082565	2.60E-19	6.59E-18	Up
Unigene15476_All	1156	0.31	4.3	3.793996539	8.07E-10	9.64E-09	Up
CL5071.Contig2_All	2246	0.44	6.1	3.793233814	8.56E-27	3.27E-25	Up
CL1038.Contig1_All	1355	0.35	4.85	3.79255792	6.68E-13	1.07E-11	Up
CL11714.Contig2_All	1006	2.07	28.68	3.792342351	1.01E-49	8.73E-48	Up
CL15393.Contig18_All	2251	0.18	2.49	3.790076931	4.50E-12	6.69E-11	Up
Unigene2872_All	936	0.26	3.59	3.787400316	1.03E-06	8.36E-06	Up
Unigene25635_All	478	0.61	8.41	3.785224653	1.95E-06	1.53E-05	Up
Unigene2186_All	1092	1.96	26.98	3.782964789	2.28E-51	2.05E-49	Up
Unigene40980_All	708	0.91	12.5	3.779917739	7.39E-15	1.39E-13	Up
CL3155.Contig1_All	1053	0.34	4.67	3.779815898	1.53E-09	1.78E-08	Up
CL14703.Contig3_All	597	0.68	9.31	3.775174516	2.91E-09	3.27E-08	Up
CL8138.Contig2_All	866	0.19	2.59	3.768880774	5.59E-05	0.000340165	Up
CL13494.Contig2_All	769	1.08	14.71	3.767694029	2.60E-19	6.58E-18	Up
CL11169.Contig3_All	962	0.2	2.72	3.765534746	7.60E-06	5.43E-05	Up
CL5883.Contig3_All	1537	0.39	5.3	3.764446331	5.69E-16	1.16E-14	Up
Unigene25192_All	1175	0.71	9.61	3.758645501	1.07E-20	2.97E-19	Up
Unigene39916_All	1202	0.19	2.57	3.757697036	1.95E-06	1.53E-05	Up
CL11499.Contig2_All	877	0.42	5.67	3.754887502	2.91E-09	3.27E-08	Up
CL4769.Contig2_All	952	1.3	17.51	3.751595555	9.95E-29	4.17E-27	Up
Unigene9189_All	862	0.43	5.79	3.751154783	2.91E-09	3.27E-08	Up
Unigene12850_All	1735	0.28	3.77	3.751065791	3.51E-13	5.76E-12	Up
CL3257.Contig1_All	2193	0.76	10.22	3.749251967	1.54E-42	1.08E-40	Up
Unigene14933_All	753	4.56	61.18	3.745954377	1.45E-72	2.05E-70	Up
CL13701.Contig3_All	2424	0.13	1.74	3.742503778	1.50E-09	1.74E-08	Up
CL10979.Contig3_All	2732	0.26	3.48	3.742503778	2.60E-19	6.58E-18	Up
CL1873.Contig18_All	3384	0.22	2.94	3.740240726	1.03E-20	2.85E-19	Up
CL2754.Contig3_All	1748	0.42	5.61	3.739539538	2.60E-19	6.59E-18	Up
CL15206.Contig11_All	1443	0.2	2.67	3.738767837	4.01E-08	3.93E-07	Up
Unigene25333_All	976	0.26	3.47	3.738352134	1.03E-06	8.36E-06	Up
CL7283.Contig2_All	1048	0.44	5.85	3.732861196	4.50E-12	6.68E-11	Up
Unigene22499_All	1298	0.3	3.98	3.729734025	2.22E-10	2.80E-09	Up
Unigene25084_All	1324	2.32	30.77	3.729327733	5.06E-72	7.02E-70	Up
Unigene20193_All	2083	0.21	2.78	3.72662365	8.66E-12	1.26E-10	Up
CL189.Contig6_All	982	0.42	5.55	3.724026538	2.22E-10	2.80E-09	Up
CL5206.Contig2_All	1787	0.13	1.71	3.717412797	1.03E-06	8.36E-06	Up
Unigene44225_All	1009	0.24	3.15	3.714245518	1.95E-06	1.53E-05	Up
CL32.Contig1_All	1583	0.17	2.23	3.713437059	1.47E-07	1.35E-06	Up
CL4590.Contig5_All	1954	0.27	3.54	3.712718048	2.65E-14	4.75E-13	Up
CL3804.Contig1_All	1122	0.8	10.47	3.710117632	1.57E-21	4.57E-20	Up
CL14373.Contig6_All	613	0.67	8.76	3.708697869	5.52E-09	6.01E-08	Up
CL2389.Contig2_All	2676	0.3	3.92	3.707819249	5.66E-21	1.60E-19	Up
CL17.Contig9_All	1052	0.46	6	3.705256734	8.66E-12	1.26E-10	Up
Unigene19622_All	1428	0.24	3.12	3.700439718	5.52E-09	6.02E-08	Up
CL6631.Contig1_All	2277	0.1	1.3	3.700439718	2.64E-07	2.34E-06	Up
CL10720.Contig1_All	1590	0.15	1.95	3.700439718	1.03E-06	8.36E-06	Up
CL7946.Contig1_All	1244	0.61	7.93	3.700439718	1.79E-18	4.28E-17	Up
CL14638.Contig2_All	1197	0.58	7.53	3.69852506	4.32E-17	9.39E-16	Up
Unigene4450_All	1849	0.42	5.45	3.697794997	2.60E-19	6.59E-18	Up
CL13120.Contig1_All	1170	0.18	2.33	3.694261143	1.99E-06	1.55E-05	Up
CL1791.Contig4_All	1440	0.17	2.2	3.693896872	1.03E-06	8.36E-06	Up
CL7247.Contig2_All	711	0.45	5.82	3.693022247	1.47E-07	1.35E-06	Up
CL12378.Contig3_All	946	1.04	13.43	3.690803871	8.27E-22	2.45E-20	Up
Unigene3202_All	763	0.33	4.26	3.690315501	3.70E-06	2.78E-05	Up
CL4262.Contig1_All	1639	0.21	2.71	3.689831619	5.52E-09	6.02E-08	Up
Unigene8995_All	1046	0.35	4.49	3.681288618	5.52E-09	6.02E-08	Up
CL14005.Contig2_All	2474	0.22	2.82	3.680119734	7.22E-15	1.35E-13	Up
Unigene24921_All	462	0.97	12.4	3.676211563	1.97E-08	2.01E-07	Up
Unigene7109_All	987	0.31	3.96	3.67516031	7.69E-08	7.30E-07	Up
CL8795.Contig2_All	1239	0.28	3.57	3.672425342	1.04E-08	1.10E-07	Up
Unigene32258_All	845	0.24	3.05	3.667702932	1.48E-05	0.000100364	Up
CL3781.Contig1_All	2742	0.32	4.06	3.665335917	1.56E-21	4.53E-20	Up
CL14972.Contig1_All	746	0.34	4.31	3.664081218	7.00E-06	5.03E-05	Up
CL6271.Contig1_All	1140	0.21	2.66	3.662965013	3.70E-06	2.78E-05	Up
CL186.Contig17_All	675	0.41	5.19	3.662038724	3.70E-06	2.78E-05	Up
CL1708.Contig5_All	649	1.02	12.91	3.661847943	1.78E-13	2.99E-12	Up
CL9126.Contig2_All	1837	9.8	124.01	3.661530903	0	0	Up
Unigene12268_All	2081	0.85	10.75	3.660730008	1.95E-41	1.33E-39	Up
CL3894.Contig1_All	1469	0.17	2.15	3.660730008	1.03E-06	8.36E-06	Up
CL3824.Contig1_All	1008	0.24	3.03	3.658211483	3.70E-06	2.78E-05	Up
Unigene19438_All	1149	0.32	4.04	3.658211483	5.52E-09	6.02E-08	Up
CL9606.Contig1_All	1986	0.45	5.68	3.657894023	1.56E-21	4.53E-20	Up
CL1050.Contig2_All	1976	0.12	1.51	3.653442239	1.95E-06	1.53E-05	Up
Unigene9773_All	2699	0.65	8.17	3.651824455	1.04E-41	7.12E-40	Up
Unigene23827_All	842	0.3	3.77	3.651530118	3.70E-06	2.78E-05	Up
Unigene19703_All	754	1.35	16.94	3.649402562	1.04E-20	2.88E-19	Up
CL2922.Contig1_All	1066	0.65	8.14	3.646517171	5.69E-16	1.16E-14	Up
CL779.Contig3_All	694	0.56	7.01	3.645915712	1.97E-08	2.01E-07	Up
Unigene22394_All	695	0.28	3.49	3.639728304	5.59E-05	0.000340543	Up
CL8180.Contig2_All	1823	42.06	523.9	3.638770707	0	0	Up
Unigene28159_All	1143	0.21	2.61	3.635588574	3.70E-06	2.78E-05	Up
CL4836.Contig2_All	1478	0.15	1.86	3.632268215	1.32E-05	9.03E-05	Up
CL12943.Contig1_All	1240	0.13	1.61	3.63047716	0.000108075	0.000622334	Up
Unigene43202_All	698	0.37	4.58	3.629750422	7.00E-06	5.03E-05	Up
CL12601.Contig3_All	1014	0.82	10.15	3.629712007	9.40E-19	2.30E-17	Up
Unigene24513_All	934	0.65	8.03	3.626888364	3.35E-13	5.51E-12	Up
CL11580.Contig2_All	1107	0.65	8.03	3.626888364	5.53E-16	1.12E-14	Up
CL2734.Contig2_All	969	0.25	3.08	3.622930351	1.02E-06	8.29E-06	Up
CL7208.Contig3_All	1135	0.22	2.71	3.622717423	3.70E-06	2.78E-05	Up
CL10105.Contig1_All	2125	0.99	12.19	3.622125791	1.65E-47	1.34E-45	Up
Unigene22282_All	1029	0.23	2.83	3.621096287	7.00E-06	5.03E-05	Up
CL9118.Contig1_All	1237	0.19	2.33	3.616258631	7.00E-06	5.03E-05	Up
CL548.Contig15_All	2016	0.91	11.15	3.615033355	1.95E-41	1.33E-39	Up
Unigene28133_All	1594	0.28	3.43	3.614709844	1.10E-10	1.43E-09	Up
CL14882.Contig3_All	1353	0.13	1.59	3.612443237	5.59E-05	0.000340565	Up
CL11918.Contig3_All	794	0.47	5.74	3.610318075	5.60E-09	6.10E-08	Up
Unigene986_All	856	0.29	3.54	3.609624555	7.00E-06	5.03E-05	Up
Unigene27191_All	2076	0.16	1.95	3.607330314	1.97E-08	2.01E-07	Up
Unigene9225_All	1536	0.3	3.65	3.604862058	5.84E-11	7.82E-10	Up
CL14547.Contig4_All	5916	1.65	20.02	3.600904045	8.00E-222	4.81E-219	Up
CL158.Contig18_All	881	0.24	2.91	3.599912842	1.48E-05	0.000100466	Up
CL1148.Contig1_All	555	0.63	7.61	3.59447272	2.82E-07	2.49E-06	Up
Unigene38913_All	518	0.82	9.86	3.587891832	6.98E-08	6.66E-07	Up
CL1332.Contig3_All	4493	1.31	15.75	3.587713112	1.93E-131	5.68E-129	Up
Unigene23978_All	1489	4.59	55.09	3.585224404	4.64E-141	1.46E-138	Up
Unigene26123_All	1240	0.19	2.28	3.584962501	7.00E-06	5.03E-05	Up
Unigene6395_All	1843	0.18	2.16	3.584962501	3.71E-08	3.67E-07	Up
CL9881.Contig2_All	1014	0.24	2.88	3.584962501	7.00E-06	5.03E-05	Up
Unigene19720_All	1201	1.95	23.33	3.580640278	1.57E-47	1.28E-45	Up
CL3855.Contig1_All	903	0.41	4.9	3.579085934	3.71E-08	3.67E-07	Up
Unigene9103_All	1814	2.04	24.38	3.579057069	4.23E-78	6.43E-76	Up
CL2839.Contig2_All	821	0.45	5.37	3.576925182	1.08E-08	1.14E-07	Up
Unigene970_All	694	0.37	4.41	3.57518148	1.32E-05	9.02E-05	Up
Unigene16214_All	1311	0.18	2.14	3.571541985	7.00E-06	5.03E-05	Up
CL2777.Contig2_All	761	0.4	4.75	3.569855608	1.03E-06	8.36E-06	Up
CL4068.Contig2_All	800	0.31	3.68	3.569365646	1.32E-05	9.03E-05	Up
CL15263.Contig4_All	1444	0.14	1.66	3.567684509	1.48E-05	0.0001004	Up
CL4085.Contig2_All	418	2.24	26.51	3.564966033	4.52E-14	8.00E-13	Up
CL7675.Contig3_All	2928	0.11	1.3	3.562936194	6.98E-08	6.65E-07	Up
Unigene27203_All	488	1.69	19.95	3.561293595	5.00E-14	8.82E-13	Up
CL14493.Contig4_All	1694	19.79	233.14	3.558353032	0	0	Up
CL15222.Contig13_All	1442	0.18	2.12	3.557995453	1.95E-06	1.53E-05	Up
Unigene21594_All	1412	1.51	17.77	3.556823227	1.16E-43	8.43E-42	Up
CL1903.Contig2_All	1429	0.2	2.35	3.554588852	5.39E-07	4.57E-06	Up
CL4002.Contig3_All	980	1.48	17.36	3.552097867	3.26E-28	1.33E-26	Up
Unigene23951_All	857	0.24	2.81	3.549463819	2.88E-05	0.000184674	Up
Unigene47529_All	1278	0.17	1.99	3.549161779	7.60E-06	5.43E-05	Up
Unigene17844_All	830	0.3	3.51	3.548436625	1.32E-05	9.02E-05	Up
CL7884.Contig1_All	1711	0.79	9.24	3.547968293	1.74E-28	7.22E-27	Up
Unigene554_All	740	2.59	30.26	3.546387985	2.62E-34	1.38E-32	Up
CL4104.Contig10_All	4064	0.06	0.7	3.544320516	1.95E-06	1.53E-05	Up
[truncated: 9,897 more rows]
