# Supplementary material for: Investigation of Differences in Fertility among Progenies from Self-Pollinated Chrysanthemum
Source: Int J Mol Sci. 2018 Mar 13;19(3):832. doi: 10.3390/ijms19030832 (PMC5877693; doi:10.3390/ijms19030832)
Supplement: Supplementary file 1 [file ijms-19-00832-s001.zip › Supplementary files/Table S6 The 134 pathways of DEGs in stigma transcriptome.xls]

## Sheet: Sheet1
1. Q2-1-VS-Q10-1.PossionDis_Method
#	Pathway	DEGs genes with pathway annotation (7194)	All genes with pathway annotation (42586)	Pvalue	Qvalue	Pathway ID	Level 1	Level 2
1	RNA transport	330 (4.59%)	1473 (3.46%)	1.80233e-08	1.44892e-06	ko03013	Genetic Information Processing	Translation
2	Photosynthesis	45 (0.63%)	117 (0.27%)	2.16257e-08	1.44892e-06	ko00195	Metabolism	Energy metabolism
3	Spliceosome	330 (4.59%)	1565 (3.67%)	6.60334e-06	0.000294949	ko03040	Genetic Information Processing	Transcription
4	Photosynthesis - antenna proteins	21 (0.29%)	51 (0.12%)	3.63773e-05	0.00121864	ko00196	Metabolism	Energy metabolism
5	Flavonoid biosynthesis	68 (0.95%)	256 (0.6%)	6.31701e-05	0.00169296	ko00941	Metabolism	Biosynthesis of other secondary metabolites
6	Ribosome biogenesis in eukaryotes	140 (1.95%)	638 (1.5%)	0.000531691	0.0118744	ko03008	Genetic Information Processing	Translation
7	Ubiquinone and other terpenoid-quinone biosynthesis	45 (0.63%)	182 (0.43%)	0.00449963	0.0861358	ko00130	Metabolism	Metabolism of cofactors and vitamins
8	Glucosinolate biosynthesis	21 (0.29%)	71 (0.17%)	0.0056514	0.0946609	ko00966	Metabolism	Biosynthesis of other secondary metabolites
9	Aminoacyl-tRNA biosynthesis	129 (1.79%)	627 (1.47%)	0.00879759	0.130986	ko00970	Genetic Information Processing	Translation
10	Glyoxylate and dicarboxylate metabolism	85 (1.18%)	401 (0.94%)	0.0141813	0.19003	ko00630	Metabolism	Carbohydrate metabolism
11	Circadian rhythm - plant	68 (0.95%)	320 (0.75%)	0.0244652	0.298031	ko04712	Organismal Systems	Environmental adaptation
12	Indole alkaloid biosynthesis	8 (0.11%)	23 (0.05%)	0.0296261	0.330824	ko00901	Metabolism	Biosynthesis of other secondary metabolites
13	Valine, leucine and isoleucine biosynthesis	29 (0.4%)	124 (0.29%)	0.0389845	0.40184	ko00290	Metabolism	Amino acid metabolism
14	Synthesis and degradation of ketone bodies	12 (0.17%)	43 (0.1%)	0.048607	0.414495	ko00072	Metabolism	Lipid metabolism
15	Stilbenoid, diarylheptanoid and gingerol biosynthesis	64 (0.89%)	312 (0.73%)	0.053456	0.414495	ko00945	Metabolism	Biosynthesis of other secondary metabolites
16	Pentose and glucuronate interconversions	95 (1.32%)	481 (1.13%)	0.0546449	0.414495	ko00040	Metabolism	Carbohydrate metabolism
17	Inositol phosphate metabolism	56 (0.78%)	270 (0.63%)	0.0563429	0.414495	ko00562	Metabolism	Carbohydrate metabolism
18	Histidine metabolism	17 (0.24%)	68 (0.16%)	0.0573467	0.414495	ko00340	Metabolism	Amino acid metabolism
19	Nitrogen metabolism	51 (0.71%)	244 (0.57%)	0.0587716	0.414495	ko00910	Metabolism	Energy metabolism
20	Monobactam biosynthesis	16 (0.22%)	65 (0.15%)	0.0719275	0.444858	ko00261	Metabolism	Biosynthesis of other secondary metabolites
21	Tyrosine metabolism	44 (0.61%)	210 (0.49%)	0.0720667	0.444858	ko00350	Metabolism	Amino acid metabolism
22	mRNA surveillance pathway	180 (2.5%)	963 (2.26%)	0.0730363	0.444858	ko03015	Genetic Information Processing	Translation
23	Basal transcription factors	54 (0.75%)	271 (0.64%)	0.106251	0.581763	ko03022	Genetic Information Processing	Transcription
24	Phenylpropanoid biosynthesis	126 (1.75%)	673 (1.58%)	0.111284	0.581763	ko00940	Metabolism	Biosynthesis of other secondary metabolites
25	Butanoate metabolism	22 (0.31%)	100 (0.23%)	0.111415	0.581763	ko00650	Metabolism	Carbohydrate metabolism
26	Ascorbate and aldarate metabolism	53 (0.74%)	268 (0.63%)	0.119819	0.581763	ko00053	Metabolism	Carbohydrate metabolism
27	Benzoxazinoid biosynthesis	9 (0.13%)	35 (0.08%)	0.123738	0.581763	ko00402	Metabolism	Biosynthesis of other secondary metabolites
28	Non-homologous end-joining	9 (0.13%)	35 (0.08%)	0.123738	0.581763	ko03450	Genetic Information Processing	Replication and repair
29	Cutin, suberine and wax biosynthesis	33 (0.46%)	161 (0.38%)	0.132851	0.581763	ko00073	Metabolism	Lipid metabolism
30	RNA degradation	155 (2.15%)	844 (1.98%)	0.134691	0.581763	ko03018	Genetic Information Processing	Folding, sorting and degradation
31	Biotin metabolism	20 (0.28%)	92 (0.22%)	0.136054	0.581763	ko00780	Metabolism	Metabolism of cofactors and vitamins
32	Pantothenate and CoA biosynthesis	32 (0.44%)	157 (0.37%)	0.144482	0.581763	ko00770	Metabolism	Metabolism of cofactors and vitamins
33	Limonene and pinene degradation	45 (0.63%)	228 (0.54%)	0.144823	0.581763	ko00903	Metabolism	Metabolism of terpenoids and polyketides
34	Flavone and flavonol biosynthesis	26 (0.36%)	125 (0.29%)	0.147611	0.581763	ko00944	Metabolism	Biosynthesis of other secondary metabolites
35	Endocytosis	281 (3.91%)	1572 (3.69%)	0.152738	0.583599	ko04144	Cellular Processes	Transport and catabolism
36	Vitamin B6 metabolism	12 (0.17%)	52 (0.12%)	0.156788	0.583599	ko00750	Metabolism	Metabolism of cofactors and vitamins
37	alpha-Linolenic acid metabolism	50 (0.7%)	258 (0.61%)	0.16182	0.586051	ko00592	Metabolism	Lipid metabolism
38	Other glycan degradation	53 (0.74%)	279 (0.66%)	0.193415	0.682042	ko00511	Metabolism	Glycan biosynthesis and metabolism
39	Anthocyanin biosynthesis	11 (0.15%)	50 (0.12%)	0.21399	0.725073	ko00942	Metabolism	Biosynthesis of other secondary metabolites
40	Fatty acid biosynthesis	40 (0.56%)	209 (0.49%)	0.21644	0.725073	ko00061	Metabolism	Lipid metabolism
41	Other types of O-glycan biosynthesis	11 (0.15%)	51 (0.12%)	0.234037	0.752471	ko00514	Metabolism	Glycan biosynthesis and metabolism
42	Glycolysis / Gluconeogenesis	138 (1.92%)	772 (1.81%)	0.244335	0.752471	ko00010	Metabolism	Carbohydrate metabolism
43	N-Glycan biosynthesis	35 (0.49%)	184 (0.43%)	0.24651	0.752471	ko00510	Metabolism	Glycan biosynthesis and metabolism
44	Sulfur relay system	12 (0.17%)	57 (0.13%)	0.24708	0.752471	ko04122	Genetic Information Processing	Folding, sorting and degradation
45	Phenylalanine metabolism	39 (0.54%)	208 (0.49%)	0.262349	0.768498	ko00360	Metabolism	Amino acid metabolism
46	Betalain biosynthesis	2 (0.03%)	6 (0.01%)	0.268682	0.768498	ko00965	Metabolism	Biosynthesis of other secondary metabolites
47	Porphyrin and chlorophyll metabolism	44 (0.61%)	237 (0.56%)	0.269548	0.768498	ko00860	Metabolism	Metabolism of cofactors and vitamins
48	Cyanoamino acid metabolism	68 (0.95%)	375 (0.88%)	0.279375	0.779921	ko00460	Metabolism	Metabolism of other amino acids
49	Arachidonic acid metabolism	20 (0.28%)	104 (0.24%)	0.299015	0.817714	ko00590	Metabolism	Lipid metabolism
50	Cysteine and methionine metabolism	86 (1.2%)	487 (1.14%)	0.343068	0.919423	ko00270	Metabolism	Amino acid metabolism
51	Phosphatidylinositol signaling system	61 (0.85%)	343 (0.81%)	0.350677	0.921387	ko04070	Environmental Information Processing	Signal transduction
52	Valine, leucine and isoleucine degradation	48 (0.67%)	269 (0.63%)	0.362554	0.928173	ko00280	Metabolism	Amino acid metabolism
53	Starch and sucrose metabolism	216 (3%)	1250 (2.94%)	0.367113	0.928173	ko00500	Metabolism	Carbohydrate metabolism
54	Lysine biosynthesis	16 (0.22%)	87 (0.2%)	0.397531	0.967781	ko00300	Metabolism	Amino acid metabolism
55	Thiamine metabolism	9 (0.13%)	47 (0.11%)	0.397792	0.967781	ko00730	Metabolism	Metabolism of cofactors and vitamins
56	Biosynthesis of unsaturated fatty acids	29 (0.4%)	163 (0.38%)	0.411398	0.967781	ko01040	Metabolism	Lipid metabolism
57	Proteasome	40 (0.56%)	228 (0.54%)	0.423425	0.967781	ko03050	Genetic Information Processing	Folding, sorting and degradation
58	C5-Branched dibasic acid metabolism	9 (0.13%)	48 (0.11%)	0.423675	0.967781	ko00660	Metabolism	Carbohydrate metabolism
59	Glycerophospholipid metabolism	98 (1.36%)	568 (1.33%)	0.426113	0.967781	ko00564	Metabolism	Lipid metabolism
60	Phagosome	64 (0.89%)	370 (0.87%)	0.438947	0.971056	ko04145	Cellular Processes	Transport and catabolism
61	Ether lipid metabolism	38 (0.53%)	218 (0.51%)	0.443721	0.971056	ko00565	Metabolism	Lipid metabolism
62	Arginine biosynthesis	49 (0.68%)	283 (0.66%)	0.449295	0.971056	ko00220	Metabolism	Amino acid metabolism
63	RNA polymerase	62 (0.86%)	361 (0.85%)	0.464893	0.988819	ko03020	Genetic Information Processing	Transcription
64	Glycine, serine and threonine metabolism	66 (0.92%)	387 (0.91%)	0.48733	0.9947	ko00260	Metabolism	Amino acid metabolism
65	Isoquinoline alkaloid biosynthesis	25 (0.35%)	145 (0.34%)	0.489767	0.9947	ko00950	Metabolism	Biosynthesis of other secondary metabolites
66	Sesquiterpenoid and triterpenoid biosynthesis	17 (0.24%)	98 (0.23%)	0.49399	0.9947	ko00909	Metabolism	Metabolism of terpenoids and polyketides
67	Citrate cycle (TCA cycle)	43 (0.6%)	252 (0.59%)	0.49735	0.9947	ko00020	Metabolism	Carbohydrate metabolism
68	Plant hormone signal transduction	221 (3.07%)	1315 (3.09%)	0.545802	0.999995	ko04075	Environmental Information Processing	Signal transduction
69	Linoleic acid metabolism	19 (0.26%)	113 (0.27%)	0.548015	0.999995	ko00591	Metabolism	Lipid metabolism
70	Lysine degradation	26 (0.36%)	156 (0.37%)	0.563399	0.999995	ko00310	Metabolism	Amino acid metabolism
71	Alanine, aspartate and glutamate metabolism	50 (0.7%)	300 (0.7%)	0.56586	0.999995	ko00250	Metabolism	Amino acid metabolism
72	Folate biosynthesis	10 (0.14%)	60 (0.14%)	0.572183	0.999995	ko00790	Metabolism	Metabolism of cofactors and vitamins
73	2-Oxocarboxylic acid metabolism	56 (0.78%)	338 (0.79%)	0.586198	0.999995	ko01210	Metabolism	Global and overview maps
74	Biosynthesis of secondary metabolites	877 (12.19%)	5226 (12.27%)	0.597194	0.999995	ko01110	Metabolism	Global and overview maps
75	Tropane, piperidine and pyridine alkaloid biosynthesis	24 (0.33%)	147 (0.35%)	0.606925	0.999995	ko00960	Metabolism	Biosynthesis of other secondary metabolites
76	Phenylalanine, tyrosine and tryptophan biosynthesis	43 (0.6%)	264 (0.62%)	0.629112	0.999995	ko00400	Metabolism	Amino acid metabolism
77	Metabolic pathways	1529 (21.25%)	9116 (21.41%)	0.640365	0.999995	ko01100	Metabolism	Global and overview maps
78	Carotenoid biosynthesis	30 (0.42%)	188 (0.44%)	0.663867	0.999995	ko00906	Metabolism	Metabolism of terpenoids and polyketides
79	ABC transporters	78 (1.08%)	480 (1.13%)	0.665857	0.999995	ko02010	Environmental Information Processing	Membrane transport
80	SNARE interactions in vesicular transport	24 (0.33%)	152 (0.36%)	0.674801	0.999995	ko04130	Genetic Information Processing	Folding, sorting and degradation
81	Sphingolipid metabolism	39 (0.54%)	245 (0.58%)	0.684173	0.999995	ko00600	Metabolism	Lipid metabolism
82	Fatty acid degradation	33 (0.46%)	209 (0.49%)	0.69295	0.999995	ko00071	Metabolism	Lipid metabolism
83	Ubiquitin mediated proteolysis	120 (1.67%)	740 (1.74%)	0.704571	0.999995	ko04120	Genetic Information Processing	Folding, sorting and degradation
84	Degradation of aromatic compounds	6 (0.08%)	41 (0.1%)	0.713223	0.999995	ko01220	Metabolism	Global and overview maps
85	Vancomycin resistance	1 (0.01%)	7 (0.02%)	0.726206	0.999995	ko01502	Human Diseases	Drug resistance
86	Pyruvate metabolism	83 (1.15%)	519 (1.22%)	0.726349	0.999995	ko00620	Metabolism	Carbohydrate metabolism
87	Zeatin biosynthesis	23 (0.32%)	150 (0.35%)	0.727312	0.999995	ko00908	Metabolism	Metabolism of terpenoids and polyketides
88	Biosynthesis of amino acids	225 (3.13%)	1380 (3.24%)	0.734055	0.999995	ko01230	Metabolism	Global and overview maps
89	Peroxisome	65 (0.9%)	413 (0.97%)	0.754179	0.999995	ko04146	Cellular Processes	Transport and catabolism
90	Homologous recombination	98 (1.36%)	617 (1.45%)	0.765105	0.999995	ko03440	Genetic Information Processing	Replication and repair
91	Oxidative phosphorylation	67 (0.93%)	429 (1.01%)	0.778632	0.999995	ko00190	Metabolism	Energy metabolism
92	Carbon fixation in photosynthetic organisms	66 (0.92%)	425 (1%)	0.792295	0.999995	ko00710	Metabolism	Energy metabolism
93	Tryptophan metabolism	23 (0.32%)	156 (0.37%)	0.793141	0.999995	ko00380	Metabolism	Amino acid metabolism
94	Diterpenoid biosynthesis	28 (0.39%)	188 (0.44%)	0.795096	0.999995	ko00904	Metabolism	Metabolism of terpenoids and polyketides
95	Glycosaminoglycan degradation	25 (0.35%)	169 (0.4%)	0.795623	0.999995	ko00531	Metabolism	Glycan biosynthesis and metabolism
96	Plant-pathogen interaction	277 (3.85%)	1712 (4.02%)	0.798019	0.999995	ko04626	Organismal Systems	Environmental adaptation
97	Protein processing in endoplasmic reticulum	236 (3.28%)	1464 (3.44%)	0.798501	0.999995	ko04141	Genetic Information Processing	Folding, sorting and degradation
98	Fructose and mannose metabolism	50 (0.7%)	327 (0.77%)	0.801229	0.999995	ko00051	Metabolism	Carbohydrate metabolism
99	Sulfur metabolism	23 (0.32%)	157 (0.37%)	0.80296	0.999995	ko00920	Metabolism	Energy metabolism
100	Protein export	24 (0.33%)	165 (0.39%)	0.817758	0.999995	ko03060	Genetic Information Processing	Folding, sorting and degradation
101	Terpenoid backbone biosynthesis	40 (0.56%)	268 (0.63%)	0.82703	0.999995	ko00900	Metabolism	Metabolism of terpenoids and polyketides
102	Monoterpenoid biosynthesis	12 (0.17%)	88 (0.21%)	0.830715	0.999995	ko00902	Metabolism	Metabolism of terpenoids and polyketides
103	Arginine and proline metabolism	33 (0.46%)	226 (0.53%)	0.844158	0.999995	ko00330	Metabolism	Amino acid metabolism
104	Glycerolipid metabolism	62 (0.86%)	410 (0.96%)	0.848272	0.999995	ko00561	Metabolism	Lipid metabolism
105	Glycosphingolipid biosynthesis - ganglio series	15 (0.21%)	110 (0.26%)	0.851722	0.999995	ko00604	Metabolism	Glycan biosynthesis and metabolism
106	DNA replication	98 (1.36%)	636 (1.49%)	0.855748	0.999995	ko03030	Genetic Information Processing	Replication and repair
107	Mismatch repair	90 (1.25%)	588 (1.38%)	0.862592	0.999995	ko03430	Genetic Information Processing	Replication and repair
108	Fatty acid metabolism	60 (0.83%)	405 (0.95%)	0.883917	0.999995	ko01212	Metabolism	Global and overview maps
109	One carbon pool by folate	8 (0.11%)	66 (0.15%)	0.888951	0.999995	ko00670	Metabolism	Metabolism of cofactors and vitamins
110	beta-Alanine metabolism	31 (0.43%)	221 (0.52%)	0.892829	0.999995	ko00410	Metabolism	Metabolism of other amino acids
111	Isoflavonoid biosynthesis	16 (0.22%)	122 (0.29%)	0.894999	0.999995	ko00943	Metabolism	Biosynthesis of other secondary metabolites
112	Fatty acid elongation	14 (0.19%)	113 (0.27%)	0.924786	0.999995	ko00062	Metabolism	Lipid metabolism
113	Steroid biosynthesis	24 (0.33%)	184 (0.43%)	0.93655	0.999995	ko00100	Metabolism	Lipid metabolism
114	Carbon metabolism	201 (2.79%)	1310 (3.08%)	0.94172	0.999995	ko01200	Metabolism	Global and overview maps
115	Insulin resistance	48 (0.67%)	347 (0.81%)	0.948113	0.999995	ko04931	Human Diseases	Endocrine and metabolic diseases
116	Lipoic acid metabolism	1 (0.01%)	16 (0.04%)	0.948244	0.999995	ko00785	Metabolism	Metabolism of cofactors and vitamins
117	Nucleotide excision repair	92 (1.28%)	635 (1.49%)	0.95596	0.999995	ko03420	Genetic Information Processing	Replication and repair
118	Brassinosteroid biosynthesis	3 (0.04%)	39 (0.09%)	0.971014	0.999995	ko00905	Metabolism	Metabolism of terpenoids and polyketides
119	Pentose phosphate pathway	48 (0.67%)	360 (0.85%)	0.972878	0.999995	ko00030	Metabolism	Carbohydrate metabolism
120	Glycosphingolipid biosynthesis - globo series	3 (0.04%)	40 (0.09%)	0.974808	0.999995	ko00603	Metabolism	Glycan biosynthesis and metabolism
121	Taurine and hypotaurine metabolism	1 (0.01%)	20 (0.05%)	0.975318	0.999995	ko00430	Metabolism	Metabolism of other amino acids
122	Pyrimidine metabolism	110 (1.53%)	770 (1.81%)	0.978858	0.999995	ko00240	Metabolism	Nucleotide metabolism
123	Galactose metabolism	54 (0.75%)	406 (0.95%)	0.980161	0.999995	ko00052	Metabolism	Carbohydrate metabolism
124	Nicotinate and nicotinamide metabolism	8 (0.11%)	85 (0.2%)	0.982741	0.999995	ko00760	Metabolism	Metabolism of cofactors and vitamins
125	Riboflavin metabolism	4 (0.06%)	52 (0.12%)	0.983355	0.999995	ko00740	Metabolism	Metabolism of cofactors and vitamins
126	Purine metabolism	132 (1.83%)	918 (2.16%)	0.983592	0.999995	ko00230	Metabolism	Nucleotide metabolism
127	Propanoate metabolism	26 (0.36%)	219 (0.51%)	0.984493	0.999995	ko00640	Metabolism	Carbohydrate metabolism
128	Selenocompound metabolism	7 (0.1%)	88 (0.21%)	0.99521	0.999995	ko00450	Metabolism	Metabolism of other amino acids
129	Base excision repair	30 (0.42%)	266 (0.62%)	0.99599	0.999995	ko03410	Genetic Information Processing	Replication and repair
130	Glutathione metabolism	28 (0.39%)	259 (0.61%)	0.997776	0.999995	ko00480	Metabolism	Metabolism of other amino acids
131	Regulation of autophagy	31 (0.43%)	293 (0.69%)	0.999148	0.999995	ko04140	Cellular Processes	Transport and catabolism
132	Glycosylphosphatidylinositol(GPI)-anchor biosynthesis	3 (0.04%)	72 (0.17%)	0.999803	0.999995	ko00563	Metabolism	Glycan biosynthesis and metabolism
133	Amino sugar and nucleotide sugar metabolism	79 (1.1%)	674 (1.58%)	0.999935	0.999995	ko00520	Metabolism	Carbohydrate metabolism
134	Ribosome	133 (1.85%)	1091 (2.56%)	0.999995	0.999995	ko03010	Genetic Information Processing	Translation
#	Pathway	Differentially expressed genes
1	RNA transport	Unigene28169_All, CL5975.Contig8_All, Unigene26782_All, CL9053.Contig3_All, CL6339.Contig2_All, CL2154.Contig3_All, CL5975.Contig3_All, CL11054.Contig2_All, CL15367.Contig2_All, CL15367.Contig7_All, CL8264.Contig4_All, Unigene23728_All, CL11056.Contig2_All, Unigene39722_All, Unigene46459_All, CL14896.Contig4_All, CL2448.Contig4_All, CL2750.Contig1_All, CL5084.Contig2_All, CL4462.Contig6_All, CL23…
2	Photosynthesis	Unigene10312_All, CL1131.Contig3_All, CL364.Contig7_All, CL8883.Contig1_All, CL364.Contig2_All, CL4877.Contig2_All, Unigene59200_All, CL10850.Contig2_All, CL13561.Contig1_All, Unigene6516_All, CL3557.Contig2_All, Unigene7956_All, CL1153.Contig2_All, Unigene417_All, CL13561.Contig2_All, Unigene6694_All, CL12455.Contig1_All, CL4877.Contig1_All, CL1131.Contig2_All, CL7796.Contig2_All, CL3535.Contig2…
3	Spliceosome	Unigene26778_All, CL11624.Contig1_All, Unigene24573_All, CL4415.Contig2_All, Unigene30822_All, Unigene24109_All, Unigene46220_All, CL8964.Contig1_All, CL12829.Contig1_All, CL10130.Contig1_All, CL10530.Contig1_All, Unigene23320_All, CL14085.Contig2_All, CL8156.Contig2_All, CL2616.Contig4_All, Unigene26212_All, CL13736.Contig2_All, CL5070.Contig5_All, Unigene41098_All, CL12988.Contig4_All, Unigene3…
4	Photosynthesis - antenna proteins	CL4391.Contig1_All, CL6271.Contig1_All, CL9789.Contig3_All, CL3091.Contig7_All, CL7952.Contig2_All, CL3091.Contig5_All, CL3388.Contig2_All, CL3091.Contig2_All, CL3091.Contig4_All, CL3388.Contig3_All, CL3388.Contig1_All, Unigene18659_All, CL9789.Contig2_All, Unigene1395_All, CL3091.Contig8_All, CL3091.Contig6_All, Unigene14813_All, Unigene12264_All, Unigene10061_All, CL11400.Contig3_All, CL3091.Co…
5	Flavonoid biosynthesis	CL14453.Contig2_All, Unigene34058_All, CL14453.Contig1_All, CL9899.Contig2_All, CL1312.Contig6_All, CL8497.Contig3_All, CL1901.Contig5_All, CL10220.Contig1_All, CL9254.Contig1_All, CL3553.Contig4_All, CL7909.Contig5_All, CL2270.Contig2_All, CL7605.Contig1_All, CL8497.Contig2_All, CL6187.Contig4_All, Unigene19679_All, CL9184.Contig2_All, CL10431.Contig1_All, CL1312.Contig1_All, CL11001.Contig2_All…
6	Ribosome biogenesis in eukaryotes	CL3950.Contig6_All, CL11056.Contig2_All, CL4735.Contig2_All, CL15192.Contig2_All, Unigene23645_All, CL5137.Contig2_All, CL5137.Contig3_All, Unigene24356_All, CL6151.Contig2_All, CL4735.Contig1_All, Unigene28285_All, CL9418.Contig1_All, CL5137.Contig1_All, Unigene43641_All, CL14525.Contig3_All, CL9645.Contig2_All, Unigene27203_All, Unigene25327_All, CL5222.Contig1_All, CL4685.Contig5_All, CL2555.C…
7	Ubiquinone and other terpenoid-quinone biosynthesis	Unigene23326_All, Unigene23645_All, CL6111.Contig2_All, CL1262.Contig1_All, CL1332.Contig3_All, CL1332.Contig2_All, CL14175.Contig4_All, Unigene9114_All, CL1371.Contig2_All, CL1332.Contig4_All, Unigene4295_All, CL4024.Contig2_All, Unigene2099_All, CL1371.Contig5_All, Unigene8978_All, CL2247.Contig1_All, CL11356.Contig1_All, CL4708.Contig5_All, Unigene9057_All, CL4024.Contig1_All, CL10342.Contig5_…
8	Glucosinolate biosynthesis	Unigene19307_All, Unigene19303_All, CL3918.Contig2_All, CL2878.Contig2_All, CL5817.Contig2_All, Unigene19482_All, CL3918.Contig1_All, Unigene1610_All, CL13070.Contig2_All, Unigene13005_All, CL895.Contig3_All, CL13070.Contig1_All, CL3918.Contig3_All, CL11816.Contig3_All, Unigene16698_All, CL3918.Contig4_All, CL895.Contig2_All, CL10985.Contig1_All, CL10985.Contig2_All, Unigene11216_All, CL6041.Cont…
9	Aminoacyl-tRNA biosynthesis	CL7801.Contig4_All, Unigene23896_All, Unigene46310_All, CL421.Contig3_All, CL7282.Contig3_All, CL13051.Contig2_All, CL12594.Contig2_All, Unigene29584_All, CL733.Contig13_All, CL1765.Contig2_All, CL2467.Contig7_All, Unigene26886_All, CL12594.Contig5_All, CL6822.Contig1_All, Unigene31301_All, Unigene24309_All, CL85.Contig4_All, CL12594.Contig4_All, Unigene8797_All, Unigene9375_All, CL4268.Contig1_A…
10	Glyoxylate and dicarboxylate metabolism	CL12594.Contig2_All, CL2012.Contig4_All, Unigene19336_All, CL2012.Contig3_All, CL4907.Contig1_All, CL4907.Contig2_All, CL2012.Contig6_All, CL14517.Contig1_All, CL12594.Contig5_All, CL6822.Contig1_All, Unigene31301_All, CL12594.Contig4_All, CL12370.Contig1_All, CL8800.Contig2_All, Unigene23005_All, CL10960.Contig1_All, CL11215.Contig3_All, CL12594.Contig3_All, CL14704.Contig1_All, CL6980.Contig1_A…
11	Circadian rhythm - plant	CL7534.Contig3_All, CL9817.Contig1_All, CL1594.Contig1_All, Unigene27556_All, CL7946.Contig1_All, Unigene49496_All, CL5376.Contig3_All, Unigene9143_All, CL5376.Contig5_All, CL5376.Contig2_All, CL1347.Contig4_All, CL5376.Contig4_All, CL8454.Contig2_All, CL9167.Contig1_All, Unigene24141_All, Unigene10677_All, CL3651.Contig3_All, CL2745.Contig2_All, CL2745.Contig4_All, Unigene18542_All, Unigene2693_…
12	Indole alkaloid biosynthesis	Unigene36672_All, CL4375.Contig3_All, CL6367.Contig2_All, CL4375.Contig2_All, CL14149.Contig2_All, Unigene1563_All, CL10304.Contig1_All, Unigene3557_All
13	Valine, leucine and isoleucine biosynthesis	CL6239.Contig3_All, CL5877.Contig2_All, Unigene19307_All, Unigene19303_All, CL3918.Contig2_All, CL14591.Contig2_All, Unigene14022_All, CL2878.Contig2_All, CL6373.Contig2_All, Unigene19482_All, CL3918.Contig1_All, CL10170.Contig3_All, CL8049.Contig2_All, Unigene1610_All, CL4028.Contig1_All, CL4571.Contig6_All, Unigene13005_All, CL3987.Contig4_All, CL3918.Contig3_All, CL3987.Contig3_All, CL4571.Con…
14	Synthesis and degradation of ketone bodies	CL13374.Contig12_All, CL15134.Contig11_All, CL15134.Contig3_All, CL6120.Contig2_All, CL15134.Contig6_All, CL15134.Contig5_All, CL13374.Contig5_All, CL15134.Contig1_All, CL15134.Contig4_All, CL13374.Contig2_All, CL8075.Contig2_All, CL13374.Contig3_All
15	Stilbenoid, diarylheptanoid and gingerol biosynthesis	CL14453.Contig2_All, CL14453.Contig1_All, CL647.Contig23_All, CL1312.Contig6_All, CL10220.Contig1_All, Unigene9103_All, CL3553.Contig4_All, Unigene9818_All, CL7909.Contig5_All, CL5817.Contig2_All, CL13991.Contig2_All, CL10431.Contig1_All, CL1312.Contig1_All, CL9551.Contig1_All, CL3882.Contig3_All, CL852.Contig4_All, CL2447.Contig7_All, CL6531.Contig1_All, Unigene8138_All, CL9384.Contig1_All, Unig…
16	Pentose and glucuronate interconversions	Unigene22852_All, Unigene29584_All, CL562.Contig1_All, CL565.Contig7_All, CL565.Contig6_All, CL7817.Contig2_All, CL235.Contig8_All, CL12859.Contig2_All, CL9418.Contig1_All, CL11587.Contig1_All, CL13865.Contig2_All, CL7946.Contig1_All, Unigene4450_All, Unigene23978_All, Unigene4238_All, CL235.Contig9_All, CL15163.Contig11_All, Unigene28172_All, Unigene43031_All, CL235.Contig3_All, CL8598.Contig2_A…
17	Inositol phosphate metabolism	CL11427.Contig1_All, CL3039.Contig2_All, CL5598.Contig3_All, CL9138.Contig2_All, CL9138.Contig3_All, CL15036.Contig5_All, CL9138.Contig7_All, CL5598.Contig9_All, Unigene22977_All, CL9138.Contig5_All, CL9138.Contig6_All, Unigene9225_All, Unigene10122_All, CL9138.Contig10_All, CL2882.Contig12_All, CL5598.Contig4_All, CL8186.Contig2_All, Unigene13688_All, CL641.Contig12_All, Unigene9046_All, CL15036…
18	Histidine metabolism	Unigene29647_All, CL7512.Contig2_All, CL7641.Contig8_All, CL3048.Contig5_All, CL4956.Contig4_All, CL8513.Contig2_All, Unigene8722_All, CL755.Contig1_All, CL11096.Contig2_All, CL755.Contig5_All, Unigene47199_All, CL1019.Contig3_All, Unigene58573_All, CL7512.Contig1_All, CL4956.Contig3_All, CL3881.Contig1_All, Unigene10161_All
19	Nitrogen metabolism	CL12594.Contig2_All, CL12594.Contig5_All, CL6822.Contig1_All, Unigene31301_All, CL12594.Contig4_All, CL12594.Contig3_All, CL14704.Contig1_All, CL7489.Contig1_All, CL403.Contig1_All, Unigene21612_All, CL2563.Contig1_All, Unigene2570_All, CL1553.Contig2_All, Unigene11400_All, CL1553.Contig11_All, CL403.Contig2_All, CL6623.Contig1_All, CL1553.Contig6_All, CL1474.Contig2_All, CL8222.Contig1_All, CL78…
20	Monobactam biosynthesis	CL11056.Contig1_All, CL3841.Contig3_All, CL3841.Contig4_All, CL4569.Contig2_All, CL7947.Contig2_All, CL7947.Contig1_All, Unigene100_All, CL8297.Contig1_All, CL8297.Contig2_All, Unigene13392_All, CL10748.Contig3_All, CL4462.Contig1_All, CL10748.Contig1_All, Unigene18841_All, Unigene47132_All, Unigene5887_All
21	Tyrosine metabolism	CL1332.Contig3_All, Unigene19424_All, CL1332.Contig2_All, Unigene27592_All, CL1332.Contig4_All, Unigene4295_All, CL4024.Contig2_All, Unigene15162_All, CL6270.Contig3_All, CL11356.Contig1_All, Unigene17554_All, CL368.Contig3_All, CL4708.Contig5_All, CL12626.Contig1_All, Unigene9057_All, CL4024.Contig1_All, CL2290.Contig3_All, CL754.Contig2_All, CL11612.Contig1_All, Unigene8522_All, CL754.Contig1_A…
22	mRNA surveillance pathway	CL708.Contig1_All, CL9324.Contig3_All, Unigene22049_All, Unigene10796_All, CL2750.Contig1_All, CL4462.Contig6_All, Unigene22048_All, CL236.Contig3_All, CL3124.Contig4_All, CL10334.Contig3_All, CL13128.Contig3_All, CL15166.Contig1_All, CL13128.Contig1_All, Unigene24356_All, CL13128.Contig2_All, Unigene4828_All, CL13957.Contig1_All, Unigene4536_All, CL7522.Contig1_All, CL5969.Contig4_All, CL4127.Co…
23	Basal transcription factors	CL3704.Contig1_All, CL11084.Contig2_All, CL2944.Contig4_All, CL11169.Contig3_All, Unigene6395_All, Unigene3230_All, CL417.Contig7_All, CL886.Contig7_All, CL5426.Contig2_All, Unigene23506_All, CL743.Contig1_All, CL12633.Contig2_All, Unigene9498_All, CL7203.Contig4_All, CL10932.Contig1_All, CL743.Contig3_All, CL417.Contig6_All, CL7203.Contig1_All, CL6651.Contig3_All, CL5426.Contig1_All, CL12712.Con…
24	Phenylpropanoid biosynthesis	Unigene17678_All, Unigene22852_All, CL11056.Contig2_All, Unigene35439_All, Unigene45839_All, CL4462.Contig6_All, CL1312.Contig6_All, CL6111.Contig2_All, CL1016.Contig2_All, Unigene21587_All, CL11056.Contig1_All, CL14493.Contig3_All, CL10220.Contig1_All, CL1332.Contig3_All, CL4068.Contig2_All, CL14493.Contig4_All, CL1332.Contig2_All, CL3553.Contig4_All, CL14585.Contig2_All, Unigene12924_All, Unige…
25	Butanoate metabolism	CL13374.Contig12_All, CL15134.Contig11_All, Unigene557_All, CL6373.Contig2_All, CL15134.Contig3_All, CL10170.Contig3_All, CL6120.Contig2_All, CL4028.Contig1_All, CL3987.Contig4_All, CL7626.Contig1_All, CL3987.Contig3_All, CL15134.Contig6_All, CL15134.Contig5_All, CL13374.Contig5_All, CL15134.Contig1_All, CL15134.Contig4_All, CL13374.Contig2_All, CL4028.Contig2_All, Unigene19714_All, CL8075.Contig…
26	Ascorbate and aldarate metabolism	Unigene22852_All, CL562.Contig1_All, CL9138.Contig2_All, CL9138.Contig3_All, CL235.Contig8_All, CL9138.Contig7_All, CL1619.Contig32_All, CL9138.Contig5_All, CL9138.Contig6_All, Unigene5035_All, CL235.Contig9_All, CL9138.Contig10_All, Unigene47015_All, CL705.Contig8_All, CL235.Contig3_All, CL15380.Contig2_All, CL8598.Contig2_All, CL6083.Contig4_All, CL4534.Contig5_All, CL1176.Contig2_All, CL3923.C…
27	Benzoxazinoid biosynthesis	CL3855.Contig1_All, CL5926.Contig2_All, CL235.Contig3_All, Unigene19550_All, CL1936.Contig3_All, Unigene7850_All, Unigene13490_All, CL4696.Contig1_All, CL5926.Contig5_All
28	Non-homologous end-joining	Unigene40834_All, CL8437.Contig1_All, CL11338.Contig2_All, Unigene10960_All, CL1635.Contig1_All, CL7694.Contig1_All, CL11270.Contig1_All, CL1635.Contig6_All, CL11270.Contig2_All
29	Cutin, suberine and wax biosynthesis	CL6932.Contig1_All, CL6824.Contig3_All, CL2181.Contig3_All, Unigene9103_All, Unigene31450_All, Unigene9818_All, CL1398.Contig4_All, Unigene51307_All, CL6932.Contig3_All, Unigene16377_All, CL3748.Contig2_All, CL10952.Contig1_All, CL6814.Contig1_All, Unigene321_All, CL10952.Contig2_All, Unigene19745_All, CL6932.Contig6_All, Unigene13080_All, Unigene8138_All, Unigene20943_All, CL1398.Contig2_All, CL…
30	RNA degradation	CL436.Contig4_All, CL2401.Contig2_All, CL6880.Contig4_All, CL13106.Contig3_All, CL6595.Contig5_All, CL4269.Contig1_All, CL4735.Contig2_All, CL3446.Contig1_All, CL2750.Contig1_All, CL4462.Contig6_All, Unigene23645_All, Unigene25184_All, CL13128.Contig3_All, CL13128.Contig1_All, CL2295.Contig10_All, Unigene24356_All, CL13128.Contig2_All, Unigene4828_All, Unigene27368_All, CL4735.Contig1_All, CL1526…
31	Biotin metabolism	Unigene24651_All, CL10566.Contig2_All, CL10566.Contig1_All, CL7127.Contig3_All, CL7127.Contig2_All, CL439.Contig4_All, CL4216.Contig2_All, Unigene4693_All, CL1263.Contig4_All, Unigene23113_All, Unigene8106_All, Unigene60738_All, Unigene7478_All, CL13793.Contig2_All, CL8717.Contig2_All, CL2961.Contig4_All, CL439.Contig2_All, CL13793.Contig1_All, Unigene20882_All, CL1263.Contig5_All
32	Pantothenate and CoA biosynthesis	Unigene19307_All, Unigene19303_All, CL4363.Contig3_All, CL3918.Contig2_All, CL14954.Contig10_All, CL14591.Contig2_All, CL103.Contig7_All, CL2878.Contig2_All, CL6373.Contig2_All, Unigene19482_All, CL3918.Contig1_All, Unigene8591_All, CL10170.Contig3_All, CL8049.Contig2_All, Unigene1610_All, CL4028.Contig1_All, CL4363.Contig2_All, CL13200.Contig2_All, Unigene13005_All, CL13200.Contig1_All, CL3987.C…
33	Limonene and pinene degradation	CL14453.Contig2_All, CL14453.Contig1_All, CL647.Contig23_All, Unigene9103_All, Unigene9818_All, CL7909.Contig5_All, CL5817.Contig2_All, CL9551.Contig1_All, CL3882.Contig3_All, CL6531.Contig1_All, Unigene8138_All, CL9384.Contig1_All, Unigene2718_All, CL647.Contig29_All, CL7641.Contig8_All, CL7909.Contig2_All, CL3048.Contig5_All, CL4956.Contig4_All, CL3979.Contig3_All, Unigene58573_All, Unigene4909…
34	Flavone and flavonol biosynthesis	CL14453.Contig2_All, Unigene34058_All, CL14453.Contig1_All, CL1901.Contig5_All, CL1215.Contig1_All, CL7909.Contig5_All, CL9551.Contig1_All, CL8957.Contig2_All, CL7909.Contig2_All, CL1215.Contig2_All, Unigene49161_All, CL4019.Contig1_All, CL2020.Contig2_All, CL9895.Contig2_All, Unigene4656_All, Unigene21661_All, CL4019.Contig6_All, CL7909.Contig3_All, Unigene18782_All, CL7909.Contig1_All, CL12643.…
35	Endocytosis	CL4296.Contig1_All, CL1680.Contig5_All, CL1018.Contig2_All, CL13308.Contig1_All, CL10268.Contig2_All, CL9053.Contig3_All, Unigene24573_All, CL8325.Contig4_All, CL11427.Contig1_All, CL2380.Contig9_All, Unigene30822_All, CL9899.Contig2_All, CL14641.Contig1_All, Unigene23320_All, CL9239.Contig2_All, CL584.Contig2_All, CL13736.Contig2_All, CL11322.Contig2_All, Unigene41098_All, CL3347.Contig3_All, CL…
36	Vitamin B6 metabolism	CL9424.Contig2_All, Unigene2719_All, Unigene15879_All, CL9424.Contig1_All, CL9424.Contig3_All, Unigene4083_All, CL3120.Contig1_All, CL5741.Contig1_All, CL3120.Contig4_All, CL3120.Contig2_All, CL815.Contig3_All, CL815.Contig1_All
37	alpha-Linolenic acid metabolism	Unigene36315_All, CL8156.Contig2_All, Unigene30700_All, CL2408.Contig3_All, CL9972.Contig4_All, CL171.Contig12_All, CL4661.Contig3_All, CL3340.Contig5_All, CL5297.Contig4_All, CL171.Contig1_All, CL13276.Contig8_All, CL830.Contig2_All, CL5297.Contig3_All, Unigene17554_All, CL812.Contig9_All, CL6323.Contig1_All, CL2076.Contig2_All, CL812.Contig1_All, CL2429.Contig1_All, CL2429.Contig2_All, Unigene4…
38	Other glycan degradation	Unigene17678_All, Unigene23297_All, Unigene140_All, CL201.Contig1_All, CL10720.Contig1_All, CL12555.Contig4_All, Unigene20655_All, Unigene17517_All, Unigene6555_All, Unigene2445_All, CL15018.Contig1_All, CL9372.Contig2_All, Unigene3044_All, CL2699.Contig4_All, Unigene17677_All, CL7760.Contig2_All, Unigene19794_All, CL12641.Contig1_All, Unigene8740_All, Unigene1601_All, Unigene24473_All, Unigene91…
39	Anthocyanin biosynthesis	CL3588.Contig1_All, Unigene19069_All, CL1040.Contig4_All, Unigene53285_All, CL4487.Contig2_All, Unigene63742_All, Unigene50746_All, Unigene15224_All, Unigene16685_All, CL3588.Contig2_All, Unigene5698_All
40	Fatty acid biosynthesis	Unigene24651_All, CL10566.Contig2_All, CL10566.Contig1_All, CL2389.Contig2_All, CL7127.Contig3_All, CL7127.Contig2_All, Unigene25591_All, CL4216.Contig2_All, Unigene14974_All, Unigene17210_All, Unigene4693_All, CL2046.Contig3_All, Unigene21898_All, CL2046.Contig1_All, Unigene14886_All, CL1263.Contig4_All, Unigene23113_All, Unigene17729_All, CL2046.Contig2_All, Unigene17212_All, CL5335.Contig3_All…
41	Other types of O-glycan biosynthesis	CL6880.Contig4_All, Unigene6667_All, CL9315.Contig2_All, CL268.Contig2_All, CL2228.Contig2_All, CL11969.Contig2_All, CL11969.Contig3_All, CL11969.Contig1_All, CL3581.Contig1_All, CL3581.Contig3_All, Unigene255_All
42	Glycolysis / Gluconeogenesis	CL3169.Contig14_All, CL3472.Contig2_All, Unigene27763_All, CL2146.Contig6_All, Unigene24808_All, Unigene26584_All, CL7715.Contig3_All, Unigene36096_All, Unigene19323_All, CL9285.Contig1_All, CL15166.Contig1_All, CL14517.Contig1_All, CL3169.Contig23_All, CL2169.Contig5_All, CL2169.Contig2_All, CL2146.Contig5_All, Unigene4828_All, CL3472.Contig1_All, Unigene15892_All, CL2146.Contig3_All, CL15263.Co…
43	N-Glycan biosynthesis	CL5474.Contig1_All, CL4958.Contig4_All, CL2345.Contig2_All, CL559.Contig2_All, CL12378.Contig3_All, CL9220.Contig1_All, CL12754.Contig2_All, CL559.Contig3_All, Unigene8703_All, CL12387.Contig1_All, CL10509.Contig4_All, CL4958.Contig3_All, Unigene8505_All, CL8849.Contig3_All, CL4251.Contig4_All, Unigene8702_All, Unigene19064_All, CL7265.Contig1_All, CL4958.Contig1_All, CL10214.Contig3_All, CL12387…
44	Sulfur relay system	CL11344.Contig3_All, CL9772.Contig1_All, CL14937.Contig3_All, CL10763.Contig1_All, CL9017.Contig1_All, CL11344.Contig2_All, CL11071.Contig1_All, Unigene8102_All, Unigene5329_All, CL1390.Contig1_All, CL9017.Contig6_All, CL4435.Contig2_All
45	Phenylalanine metabolism	CL6111.Contig2_All, CL1332.Contig3_All, Unigene19424_All, CL1332.Contig2_All, Unigene27592_All, CL1332.Contig4_All, Unigene4295_All, CL4024.Contig2_All, CL11356.Contig1_All, CL368.Contig3_All, CL4708.Contig5_All, CL12626.Contig1_All, Unigene9057_All, CL2447.Contig7_All, CL4024.Contig1_All, CL10342.Contig5_All, CL5842.Contig5_All, Unigene26506_All, CL15115.Contig5_All, Unigene24410_All, CL6481.Con…
46	Betalain biosynthesis	Unigene48730_All, CL14989.Contig2_All
47	Porphyrin and chlorophyll metabolism	Unigene17678_All, Unigene22852_All, CL3980.Contig2_All, CL10940.Contig2_All, CL235.Contig8_All, CL10940.Contig1_All, Unigene17517_All, CL235.Contig9_All, CL15018.Contig1_All, CL6694.Contig3_All, CL2636.Contig7_All, CL235.Contig3_All, CL6083.Contig4_All, Unigene17677_All, Unigene19794_All, CL3923.Contig3_All, CL6367.Contig2_All, CL235.Contig5_All, CL235.Contig11_All, CL2498.Contig1_All, CL5809.Con…
48	Cyanoamino acid metabolism	Unigene17678_All, Unigene22852_All, CL11056.Contig2_All, Unigene19336_All, CL4462.Contig6_All, CL235.Contig8_All, CL11056.Contig1_All, CL1594.Contig1_All, CL1332.Contig3_All, CL4068.Contig2_All, CL1332.Contig2_All, CL12370.Contig1_All, CL14585.Contig2_All, Unigene12924_All, Unigene17517_All, CL235.Contig9_All, CL1332.Contig4_All, CL15018.Contig1_All, Unigene4295_All, CL8275.Contig1_All, CL235.Con…
49	Arachidonic acid metabolism	Unigene26193_All, CL8156.Contig2_All, CL2408.Contig3_All, CL7110.Contig3_All, Unigene22548_All, CL1805.Contig1_All, CL2076.Contig2_All, CL14953.Contig16_All, CL1529.Contig2_All, CL9807.Contig2_All, CL2429.Contig1_All, CL1529.Contig1_All, CL2429.Contig2_All, CL1805.Contig4_All, Unigene1561_All, CL2408.Contig4_All, Unigene49055_All, Unigene20069_All, Unigene21567_All, Unigene18570_All
50	Cysteine and methionine metabolism	Unigene19307_All, Unigene19303_All, CL2012.Contig4_All, CL2012.Contig3_All, CL13128.Contig3_All, CL2012.Contig6_All, CL13128.Contig1_All, CL13128.Contig2_All, CL3918.Contig2_All, Unigene29341_All, Unigene4536_All, CL11056.Contig1_All, CL1332.Contig3_All, Unigene19424_All, CL1332.Contig2_All, CL1332.Contig4_All, CL2878.Contig2_All, Unigene4295_All, CL4569.Contig2_All, CL6884.Contig1_All, CL4978.Co…
51	Phosphatidylinositol signaling system	CL11427.Contig1_All, CL12627.Contig2_All, CL3394.Contig2_All, CL5598.Contig3_All, CL5742.Contig2_All, Unigene38583_All, CL5598.Contig9_All, Unigene22977_All, Unigene9225_All, Unigene10122_All, CL2882.Contig12_All, CL5598.Contig4_All, CL8186.Contig2_All, Unigene13688_All, Unigene9046_All, CL458.Contig7_All, CL11803.Contig1_All, Unigene21409_All, CL3394.Contig1_All, CL1080.Contig6_All, Unigene45600…
52	Valine, leucine and isoleucine degradation	Unigene36315_All, CL3039.Contig2_All, Unigene19307_All, CL244.Contig9_All, Unigene19303_All, CL14685.Contig11_All, CL4455.Contig4_All, CL14517.Contig1_All, CL3918.Contig2_All, CL13374.Contig12_All, CL15134.Contig11_All, CL2878.Contig2_All, CL10437.Contig4_All, CL15134.Contig3_All, Unigene19482_All, CL244.Contig6_All, CL3918.Contig1_All, CL612.Contig4_All, CL14685.Contig10_All, Unigene1610_All, CL…
53	Starch and sucrose metabolism	Unigene17678_All, Unigene22852_All, CL9010.Contig2_All, CL11056.Contig2_All, Unigene29584_All, CL2666.Contig1_All, CL14824.Contig4_All, CL7715.Contig3_All, CL4462.Contig6_All, CL1638.Contig5_All, Unigene19323_All, CL7814.Contig3_All, CL14824.Contig2_All, CL7817.Contig2_All, CL14824.Contig3_All, CL235.Contig8_All, Unigene22900_All, CL12859.Contig2_All, CL11056.Contig1_All, CL9418.Contig1_All, Unig…
54	Lysine biosynthesis	CL11056.Contig1_All, CL8419.Contig2_All, CL5206.Contig2_All, CL4569.Contig2_All, CL7947.Contig2_All, CL7947.Contig1_All, Unigene100_All, CL8297.Contig1_All, CL8297.Contig2_All, Unigene13392_All, CL10748.Contig3_All, CL4462.Contig1_All, CL10748.Contig1_All, Unigene18841_All, Unigene47132_All, Unigene5887_All
55	Thiamine metabolism	CL11344.Contig3_All, CL11344.Contig2_All, Unigene7064_All, CL15410.Contig1_All, CL1322.Contig1_All, CL11845.Contig1_All, CL4405.Contig2_All, CL10698.Contig1_All, CL4405.Contig1_All
56	Biosynthesis of unsaturated fatty acids	Unigene36315_All, CL2999.Contig4_All, CL10566.Contig2_All, CL10566.Contig1_All, CL7127.Contig3_All, CL7127.Contig2_All, CL10446.Contig2_All, CL7890.Contig6_All, Unigene3552_All, CL4216.Contig2_All, Unigene4693_All, CL2999.Contig3_All, CL6856.Contig2_All, CL7890.Contig4_All, Unigene47742_All, CL2561.Contig2_All, CL2678.Contig2_All, Unigene7478_All, CL13793.Contig2_All, CL6546.Contig1_All, Unigene2…
57	Proteasome	CL3674.Contig4_All, Unigene21882_All, Unigene27224_All, CL10151.Contig1_All, Unigene52436_All, CL11865.Contig1_All, CL4257.Contig6_All, CL14011.Contig2_All, CL6895.Contig3_All, CL6548.Contig3_All, CL7424.Contig4_All, CL6895.Contig1_All, CL4257.Contig5_All, CL2684.Contig4_All, Unigene7963_All, CL4871.Contig3_All, CL3102.Contig4_All, CL4402.Contig1_All, CL6895.Contig2_All, CL10151.Contig2_All, CL11…
58	C5-Branched dibasic acid metabolism	CL6239.Contig3_All, CL5877.Contig2_All, CL6373.Contig2_All, CL10170.Contig3_All, CL4028.Contig1_All, CL3987.Contig4_All, CL3987.Contig3_All, CL14790.Contig2_All, CL4028.Contig2_All
59	Glycerophospholipid metabolism	CL14950.Contig2_All, CL8156.Contig2_All, CL9239.Contig2_All, CL9272.Contig1_All, Unigene30700_All, CL3394.Contig2_All, CL2408.Contig3_All, CL5742.Contig2_All, Unigene19323_All, CL15036.Contig5_All, Unigene44634_All, CL1020.Contig9_All, CL14950.Contig1_All, CL4852.Contig4_All, CL7036.Contig1_All, CL10989.Contig2_All, CL8179.Contig3_All, CL4661.Contig3_All, CL5187.Contig5_All, CL3591.Contig1_All, C…
60	Phagosome	Unigene21778_All, Unigene49123_All, CL8455.Contig4_All, Unigene11315_All, CL705.Contig1_All, Unigene31301_All, CL8307.Contig7_All, Unigene39425_All, CL6617.Contig2_All, Unigene24075_All, Unigene17874_All, CL1111.Contig2_All, CL15237.Contig1_All, CL14704.Contig1_All, Unigene18678_All, CL19.Contig5_All, Unigene288_All, CL886.Contig7_All, Unigene21744_All, CL705.Contig10_All, Unigene2570_All, CL5991…
61	Ether lipid metabolism	CL8156.Contig2_All, CL9239.Contig2_All, CL9272.Contig1_All, CL2408.Contig3_All, CL15036.Contig5_All, CL1020.Contig9_All, CL4852.Contig4_All, CL8179.Contig3_All, CL5187.Contig5_All, CL641.Contig12_All, CL15036.Contig10_All, CL2076.Contig2_All, CL15036.Contig6_All, Unigene12241_All, CL2429.Contig1_All, CL2429.Contig2_All, Unigene17313_All, CL5635.Contig3_All, CL5750.Contig2_All, CL11390.Contig1_All…
62	Arginine biosynthesis	CL12594.Contig2_All, Unigene27217_All, Unigene22753_All, CL15092.Contig2_All, CL12594.Contig5_All, CL6822.Contig1_All, Unigene31301_All, CL12594.Contig4_All, Unigene19424_All, CL520.Contig4_All, CL2528.Contig2_All, CL12594.Contig3_All, CL2278.Contig13_All, CL14704.Contig1_All, CL403.Contig1_All, Unigene21612_All, CL9598.Contig2_All, CL635.Contig3_All, CL2563.Contig1_All, Unigene2570_All, CL1553.C…
63	RNA polymerase	Unigene46951_All, Unigene53103_All, CL294.Contig4_All, Unigene25084_All, Unigene24513_All, CL11865.Contig1_All, CL11796.Contig3_All, Unigene2260_All, Unigene10252_All, Unigene6286_All, CL13908.Contig1_All, CL5265.Contig1_All, CL13851.Contig2_All, Unigene10197_All, CL14086.Contig4_All, Unigene18751_All, CL294.Contig7_All, CL5799.Contig2_All, Unigene12692_All, CL10932.Contig1_All, CL294.Contig11_Al…
64	Glycine, serine and threonine metabolism	Unigene19336_All, CL4907.Contig1_All, CL4907.Contig2_All, CL2012.Contig7_All, CL14517.Contig1_All, CL2012.Contig1_All, CL11056.Contig1_All, CL12370.Contig1_All, CL8800.Contig2_All, Unigene23005_All, Unigene27592_All, CL4569.Contig2_All, CL6980.Contig1_All, CL7947.Contig2_All, Unigene8375_All, Unigene20170_All, CL11356.Contig1_All, CL7947.Contig1_All, CL6549.Contig3_All, CL12370.Contig2_All, CL450…
65	Isoquinoline alkaloid biosynthesis	CL1332.Contig3_All, Unigene19424_All, CL1332.Contig2_All, Unigene27592_All, CL1332.Contig4_All, Unigene4295_All, Unigene15162_All, CL6270.Contig3_All, CL368.Contig3_All, CL4708.Contig5_All, Unigene9057_All, CL11612.Contig1_All, CL5842.Contig5_All, Unigene24410_All, CL5622.Contig3_All, CL987.Contig1_All, CL6891.Contig2_All, CL3407.Contig11_All, CL11828.Contig2_All, CL11828.Contig3_All, Unigene3694…
66	Sesquiterpenoid and triterpenoid biosynthesis	Unigene47287_All, CL642.Contig6_All, Unigene41611_All, CL1634.Contig4_All, Unigene9644_All, CL12174.Contig2_All, Unigene5851_All, CL3882.Contig3_All, Unigene47283_All, CL1988.Contig3_All, Unigene47286_All, CL13603.Contig1_All, CL642.Contig5_All, CL351.Contig2_All, Unigene47723_All, CL7157.Contig1_All, Unigene5980_All
67	Citrate cycle (TCA cycle)	CL2146.Contig6_All, CL2012.Contig4_All, CL2012.Contig3_All, CL2012.Contig6_All, CL14517.Contig1_All, Unigene24374_All, CL2146.Contig5_All, Unigene4828_All, Unigene15892_All, CL2146.Contig3_All, CL7522.Contig1_All, CL4127.Contig1_All, CL8800.Contig2_All, CL4825.Contig1_All, Unigene13505_All, Unigene50349_All, Unigene8375_All, CL14672.Contig1_All, CL14251.Contig1_All, Unigene10898_All, CL14181.Cont…
68	Plant hormone signal transduction	Unigene25997_All, CL11782.Contig1_All, Unigene24573_All, CL10984.Contig17_All, Unigene27176_All, Unigene24271_All, CL13910.Contig2_All, Unigene4337_All, CL11056.Contig2_All, Unigene25783_All, CL10984.Contig14_All, CL4958.Contig4_All, CL1965.Contig1_All, Unigene34260_All, CL5371.Contig3_All, CL4462.Contig6_All, CL10984.Contig11_All, Unigene36096_All, CL559.Contig2_All, CL10984.Contig9_All, CL4893.…
69	Linoleic acid metabolism	CL8156.Contig2_All, CL2408.Contig3_All, CL171.Contig12_All, Unigene14022_All, CL171.Contig1_All, CL10582.Contig1_All, CL2076.Contig2_All, CL409.Contig2_All, CL2429.Contig1_All, CL2429.Contig2_All, Unigene47815_All, CL171.Contig13_All, CL171.Contig2_All, CL12705.Contig3_All, CL171.Contig5_All, CL2408.Contig4_All, CL15140.Contig4_All, Unigene16746_All, Unigene49105_All
70	Lysine degradation	CL9053.Contig3_All, CL819.Contig5_All, CL819.Contig4_All, CL6080.Contig4_All, CL3781.Contig1_All, CL10775.Contig2_All, CL2247.Contig1_All, CL5092.Contig2_All, CL6080.Contig6_All, CL6080.Contig2_All, CL10493.Contig2_All, CL7641.Contig8_All, CL3484.Contig6_All, CL6157.Contig2_All, CL14223.Contig1_All, CL3048.Contig5_All, CL4956.Contig4_All, CL493.Contig7_All, Unigene16743_All, CL5092.Contig1_All, C…
71	Alanine, aspartate and glutamate metabolism	CL6680.Contig3_All, CL12594.Contig2_All, Unigene27217_All, CL12594.Contig5_All, CL6822.Contig1_All, Unigene31301_All, CL12594.Contig4_All, Unigene19424_All, CL12594.Contig3_All, CL14704.Contig1_All, Unigene557_All, CL403.Contig1_All, Unigene21612_All, CL9598.Contig2_All, CL2563.Contig1_All, Unigene2570_All, CL1553.Contig2_All, Unigene12891_All, CL1553.Contig11_All, CL403.Contig2_All, CL6623.Conti…
72	Folate biosynthesis	Unigene19307_All, Unigene19303_All, CL5760.Contig3_All, CL11071.Contig1_All, CL5225.Contig4_All, CL5760.Contig4_All, CL9191.Contig4_All, CL1390.Contig1_All, CL7159.Contig2_All, CL9191.Contig3_All
73	2-Oxocarboxylic acid metabolism	CL6239.Contig3_All, CL5877.Contig2_All, Unigene19307_All, Unigene19303_All, Unigene22753_All, CL15092.Contig2_All, CL3918.Contig2_All, Unigene19424_All, CL14591.Contig2_All, CL520.Contig4_All, CL2528.Contig2_All, Unigene14022_All, CL2278.Contig13_All, CL2878.Contig2_All, CL4569.Contig2_All, CL5817.Contig2_All, CL6373.Contig2_All, CL7947.Contig2_All, Unigene19482_All, CL3918.Contig1_All, CL7947.Co…
74	Biosynthesis of secondary metabolites (no map in kegg database)	CL14453.Contig2_All, Unigene23326_All, Unigene34058_All, CL6239.Contig3_All, CL14453.Contig1_All, CL2901.Contig5_All, Unigene17678_All, Unigene22852_All, Unigene36315_All, Unigene47287_All, CL11881.Contig1_All, CL9294.Contig2_All, CL9899.Contig2_All, CL5877.Contig2_All, CL13180.Contig1_All, CL3169.Contig14_All, CL3472.Contig2_All, CL11819.Contig2_All, CL9010.Contig2_All, CL8156.Contig2_All, CL923…
75	Tropane, piperidine and pyridine alkaloid biosynthesis	CL1332.Contig3_All, Unigene19424_All, CL1332.Contig2_All, Unigene27592_All, CL1332.Contig4_All, Unigene4295_All, CL2536.Contig1_All, CL11356.Contig1_All, CL368.Contig3_All, CL4708.Contig5_All, Unigene9057_All, CL2536.Contig2_All, CL5842.Contig5_All, Unigene24410_All, CL987.Contig1_All, CL6891.Contig2_All, CL11828.Contig2_All, CL2837.Contig3_All, CL11828.Contig3_All, Unigene3694_All, CL6154.Contig…
76	Phenylalanine, tyrosine and tryptophan biosynthesis	CL2901.Contig5_All, CL9294.Contig2_All, Unigene24555_All, CL2012.Contig7_All, CL2012.Contig1_All, Unigene28335_All, Unigene48049_All, CL7283.Contig2_All, CL1332.Contig3_All, Unigene21594_All, Unigene19424_All, CL1332.Contig2_All, CL1332.Contig4_All, Unigene25894_All, Unigene4295_All, CL14502.Contig1_All, CL4927.Contig7_All, CL368.Contig3_All, CL2901.Contig6_All, CL4708.Contig5_All, Unigene9057_Al…
77	Metabolic pathways (no map in kegg database)	CL14453.Contig2_All, Unigene23326_All, Unigene34058_All, CL6239.Contig3_All, CL14453.Contig1_All, CL2901.Contig5_All, Unigene17678_All, CL6680.Contig3_All, Unigene22852_All, Unigene36315_All, CL5577.Contig6_All, CL11427.Contig1_All, Unigene47287_All, CL2255.Contig4_All, CL175.Contig4_All, CL11881.Contig1_All, CL9294.Contig2_All, CL9899.Contig2_All, Unigene23297_All, CL5877.Contig2_All, Unigene469…
78	Carotenoid biosynthesis	CL13180.Contig1_All, CL11819.Contig2_All, CL4018.Contig1_All, CL7760.Contig2_All, CL2837.Contig1_All, CL6013.Contig2_All, CL1744.Contig2_All, CL2782.Contig2_All, CL6770.Contig1_All, Unigene1712_All, Unigene53603_All, Unigene48883_All, CL2468.Contig2_All, CL7133.Contig3_All, CL2837.Contig3_All, Unigene8818_All, Unigene19810_All, Unigene10386_All, CL13061.Contig3_All, CL12195.Contig1_All, Unigene50…
79	ABC transporters	CL2154.Contig3_All, Unigene46031_All, Unigene46459_All, CL877.Contig4_All, Unigene23645_All, Unigene24356_All, Unigene20108_All, CL9418.Contig1_All, Unigene35046_All, CL4257.Contig2_All, Unigene2048_All, CL15401.Contig5_All, Unigene13062_All, Unigene14027_All, CL9704.Contig1_All, CL4257.Contig6_All, CL4319.Contig4_All, Unigene8978_All, CL5645.Contig1_All, CL3176.Contig8_All, CL6390.Contig2_All, C…
80	SNARE interactions in vesicular transport	CL8274.Contig4_All, CL14953.Contig1_All, CL1976.Contig1_All, CL6617.Contig2_All, CL256.Contig4_All, CL13524.Contig1_All, CL7442.Contig15_All, CL7442.Contig13_All, CL9806.Contig1_All, CL14059.Contig2_All, CL528.Contig13_All, CL8016.Contig2_All, CL13191.Contig1_All, Unigene16473_All, Unigene20818_All, CL256.Contig1_All, Unigene20781_All, CL858.Contig4_All, CL8016.Contig1_All, CL9806.Contig2_All, CL…
81	Sphingolipid metabolism	Unigene23297_All, CL10720.Contig1_All, Unigene6555_All, Unigene2445_All, CL2902.Contig2_All, CL5071.Contig1_All, CL9372.Contig2_All, CL2699.Contig4_All, CL12582.Contig1_All, CL6297.Contig5_All, CL111.Contig3_All, CL10749.Contig2_All, CL12641.Contig1_All, CL14447.Contig1_All, CL8103.Contig2_All, Unigene1601_All, CL9840.Contig1_All, Unigene24473_All, CL1571.Contig8_All, Unigene47725_All, CL9840.Con…
82	Fatty acid degradation	Unigene36315_All, CL2389.Contig2_All, CL10437.Contig4_All, Unigene17554_All, Unigene17210_All, CL2046.Contig3_All, Unigene21898_All, CL2046.Contig1_All, Unigene17729_All, CL2046.Contig2_All, CL2290.Contig3_All, CL754.Contig2_All, Unigene8522_All, CL7641.Contig8_All, Unigene17212_All, CL3048.Contig5_All, CL4956.Contig4_All, CL2046.Contig4_All, CL754.Contig1_All, CL2290.Contig2_All, CL2561.Contig2_…
83	Ubiquitin mediated proteolysis	Unigene34001_All, CL8474.Contig2_All, CL13486.Contig1_All, Unigene22466_All, CL7678.Contig5_All, CL736.Contig9_All, Unigene27295_All, Unigene23645_All, CL592.Contig3_All, CL1885.Contig1_All, Unigene26886_All, Unigene24356_All, CL11550.Contig2_All, Unigene26292_All, Unigene22172_All, CL4769.Contig2_All, CL14547.Contig4_All, CL15263.Contig4_All, CL14388.Contig2_All, Unigene25018_All, Unigene13062_A…
84	Degradation of aromatic compounds	CL2290.Contig3_All, CL754.Contig2_All, Unigene8522_All, CL2782.Contig2_All, CL754.Contig1_All, CL2290.Contig2_All
85	Vancomycin resistance	CL5040.Contig3_All
86	Pyruvate metabolism	CL5577.Contig6_All, CL3169.Contig14_All, CL2146.Contig6_All, CL2012.Contig4_All, CL2012.Contig3_All, Unigene36096_All, Unigene17273_All, CL2012.Contig6_All, CL14517.Contig1_All, CL3169.Contig23_All, CL2169.Contig5_All, CL2169.Contig2_All, CL2146.Contig5_All, Unigene4828_All, Unigene15892_All, CL2146.Contig3_All, CL7522.Contig1_All, CL4127.Contig1_All, CL8800.Contig2_All, CL9811.Contig1_All, CL133…
87	Zeatin biosynthesis	CL235.Contig8_All, CL1215.Contig1_All, Unigene15328_All, CL6083.Contig4_All, CL3923.Contig3_All, Unigene13269_All, CL235.Contig5_All, CL2498.Contig1_All, CL8957.Contig2_All, Unigene24908_All, CL1215.Contig2_All, Unigene49161_All, Unigene5699_All, CL3923.Contig1_All, CL3251.Contig1_All, CL9895.Contig2_All, CL12643.Contig2_All, Unigene8068_All, CL6083.Contig2_All, CL11454.Contig2_All, Unigene3776_A…
88	Biosynthesis of amino acids	CL6239.Contig3_All, CL2901.Contig5_All, CL9294.Contig2_All, CL5877.Contig2_All, CL12594.Contig2_All, Unigene19307_All, Unigene19303_All, Unigene29647_All, Unigene27217_All, Unigene19336_All, Unigene26584_All, Unigene24555_All, Unigene22753_All, Unigene36096_All, CL15092.Contig2_All, CL9285.Contig1_All, CL13128.Contig3_All, CL2012.Contig7_All, CL15166.Contig1_All, CL13128.Contig1_All, CL2012.Conti…
89	Peroxisome	Unigene36315_All, CL4833.Contig3_All, CL10402.Contig2_All, Unigene21616_All, CL2181.Contig3_All, CL10566.Contig2_All, CL10566.Contig1_All, CL5989.Contig1_All, CL15134.Contig11_All, CL2389.Contig2_All, CL10960.Contig1_All, CL11215.Contig3_All, Unigene51133_All, CL15134.Contig3_All, CL10140.Contig1_All, Unigene1970_All, CL5408.Contig4_All, Unigene16377_All, Unigene17210_All, CL10952.Contig1_All, CL…
90	Homologous recombination	Unigene26588_All, Unigene37130_All, Unigene27854_All, Unigene27896_All, Unigene35042_All, Unigene40697_All, Unigene10737_All, CL1589.Contig8_All, CL14576.Contig6_All, CL1530.Contig2_All, CL5950.Contig2_All, CL4492.Contig2_All, CL1155.Contig5_All, CL3508.Contig10_All, CL4105.Contig2_All, CL6578.Contig3_All, CL14972.Contig5_All, Unigene48016_All, CL1155.Contig4_All, CL14972.Contig1_All, Unigene2612…
91	Oxidative phosphorylation	CL5503.Contig1_All, CL2154.Contig3_All, Unigene46459_All, CL3980.Contig2_All, CL5846.Contig2_All, CL705.Contig1_All, CL8307.Contig7_All, Unigene24075_All, Unigene4632_All, CL5562.Contig1_All, Unigene24603_All, Unigene26870_All, CL1131.Contig3_All, CL705.Contig10_All, CL7454.Contig2_All, CL7641.Contig5_All, Unigene4633_All, CL4530.Contig1_All, CL10794.Contig1_All, CL1885.Contig3_All, CL1456.Contig…
92	Carbon fixation in photosynthetic organisms	CL5577.Contig6_All, CL2012.Contig4_All, Unigene26584_All, CL2012.Contig3_All, Unigene17273_All, CL9285.Contig1_All, CL15166.Contig1_All, CL2012.Contig6_All, Unigene39425_All, Unigene2386_All, CL13303.Contig1_All, Unigene13505_All, CL7319.Contig2_All, Unigene25307_All, Unigene12731_All, Unigene4435_All, CL14251.Contig1_All, CL14181.Contig1_All, CL4697.Contig5_All, Unigene25064_All, CL9214.Contig1_…
93	Tryptophan metabolism	CL1901.Contig5_All, CL5817.Contig2_All, CL3882.Contig3_All, CL7641.Contig8_All, CL3048.Contig5_All, CL4956.Contig4_All, CL3749.Contig1_All, Unigene57626_All, Unigene58573_All, CL10009.Contig2_All, CL10985.Contig1_All, CL10285.Contig1_All, Unigene18577_All, CL13603.Contig1_All, Unigene18782_All, CL4956.Contig3_All, Unigene4437_All, CL1901.Contig3_All, CL10985.Contig2_All, Unigene11216_All, Unigene…
94	Diterpenoid biosynthesis	Unigene47287_All, CL11881.Contig1_All, Unigene34332_All, Unigene29584_All, Unigene42734_All, Unigene34956_All, CL4105.Contig2_All, CL3337.Contig1_All, CL2230.Contig1_All, CL6187.Contig4_All, CL3337.Contig4_All, Unigene20691_All, Unigene9498_All, Unigene15074_All, CL1906.Contig1_All, CL2570.Contig3_All, CL1988.Contig3_All, CL10035.Contig3_All, CL5841.Contig1_All, CL3092.Contig1_All, Unigene47286_A…
95	Glycosaminoglycan degradation	CL2255.Contig4_All, Unigene23297_All, CL448.Contig4_All, CL2255.Contig5_All, CL10720.Contig1_All, Unigene6555_All, Unigene2445_All, CL448.Contig5_All, CL9372.Contig2_All, CL2699.Contig4_All, Unigene1601_All, Unigene24473_All, CL2255.Contig2_All, CL13432.Contig2_All, Unigene3313_All, CL2255.Contig3_All, CL2255.Contig6_All, CL94.Contig7_All, CL3478.Contig6_All, Unigene61_All, Unigene11067_All, CL20…
96	Plant-pathogen interaction	CL6250.Contig2_All, CL11257.Contig6_All, CL643.Contig2_All, CL983.Contig1_All, Unigene34332_All, CL12627.Contig2_All, CL548.Contig9_All, Unigene42734_All, CL565.Contig7_All, CL8455.Contig4_All, CL8455.Contig3_All, CL903.Contig4_All, Unigene27231_All, Unigene13412_All, Unigene1559_All, CL565.Contig6_All, CL15166.Contig1_All, CL6103.Contig2_All, Unigene23132_All, CL6822.Contig1_All, Unigene31301_Al…
97	Protein processing in endoplasmic reticulum	Unigene34001_All, CL8474.Contig2_All, CL13486.Contig1_All, Unigene24573_All, Unigene40937_All, Unigene30822_All, Unigene22466_All, Unigene23320_All, Unigene40047_All, Unigene29209_All, Unigene13283_All, CL13736.Contig2_All, Unigene31406_All, Unigene42734_All, CL8455.Contig4_All, CL5474.Contig1_All, Unigene41098_All, CL8455.Contig3_All, Unigene11315_All, CL5546.Contig1_All, Unigene21581_All, CL613…
98	Fructose and mannose metabolism	CL9285.Contig1_All, CL15166.Contig1_All, Unigene17194_All, CL7675.Contig1_All, Unigene39425_All, Unigene27592_All, Unigene2386_All, CL7319.Contig2_All, CL508.Contig3_All, CL11607.Contig2_All, CL5683.Contig1_All, CL1384.Contig2_All, CL15000.Contig3_All, CL14076.Contig2_All, CL9285.Contig2_All, CL7702.Contig1_All, CL14076.Contig3_All, Unigene2063_All, CL11069.Contig3_All, Unigene14540_All, CL5627.C…
99	Sulfur metabolism	CL13128.Contig3_All, CL13128.Contig1_All, CL13128.Contig2_All, Unigene4536_All, CL13642.Contig1_All, CL3841.Contig3_All, CL3841.Contig4_All, CL4005.Contig1_All, Unigene11132_All, CL4005.Contig2_All, CL4005.Contig4_All, Unigene2360_All, Unigene6893_All, CL9397.Contig2_All, Unigene19627_All, CL10214.Contig3_All, Unigene5329_All, CL13078.Contig2_All, Unigene57790_All, CL12978.Contig2_All, Unigene109…
100	Protein export	CL12469.Contig1_All, Unigene11315_All, CL12403.Contig1_All, CL5451.Contig2_All, Unigene6751_All, CL3326.Contig3_All, CL15015.Contig3_All, CL7652.Contig1_All, Unigene15042_All, CL7447.Contig4_All, CL8251.Contig2_All, CL7340.Contig1_All, CL1804.Contig3_All, CL2081.Contig2_All, CL14852.Contig3_All, CL3780.Contig2_All, Unigene4860_All, CL14281.Contig11_All, CL3780.Contig1_All, CL7447.Contig1_All, CL7…
101	Terpenoid backbone biosynthesis	Unigene17678_All, CL7215.Contig1_All, CL13374.Contig12_All, CL13120.Contig1_All, CL10012.Contig6_All, Unigene17517_All, CL15018.Contig1_All, CL1431.Contig1_All, CL10012.Contig2_All, Unigene17677_All, Unigene19794_All, Unigene7064_All, CL14152.Contig1_All, CL15410.Contig1_All, CL2162.Contig1_All, CL4209.Contig1_All, CL5680.Contig3_All, CL3425.Contig4_All, CL8542.Contig1_All, CL12317.Contig2_All, C…
102	Monoterpenoid biosynthesis	Unigene24236_All, CL2839.Contig2_All, CL14953.Contig16_All, Unigene13482_All, Unigene49481_All, CL11137.Contig2_All, CL2839.Contig8_All, CL2839.Contig11_All, CL2839.Contig6_All, CL2839.Contig7_All, CL11137.Contig1_All, CL10492.Contig2_All
103	Arginine and proline metabolism	CL175.Contig4_All, CL4427.Contig4_All, CL1900.Contig1_All, Unigene19424_All, CL2738.Contig5_All, CL1900.Contig21_All, CL1900.Contig2_All, CL4427.Contig3_All, CL635.Contig3_All, CL1900.Contig3_All, CL13226.Contig2_All, CL4427.Contig2_All, CL2986.Contig7_All, CL7641.Contig8_All, CL3048.Contig5_All, CL4956.Contig4_All, CL8937.Contig1_All, Unigene8057_All, CL175.Contig3_All, CL3488.Contig8_All, Unige…
104	Glycerolipid metabolism	Unigene17678_All, CL8156.Contig2_All, CL565.Contig7_All, CL2825.Contig12_All, CL3394.Contig2_All, CL5742.Contig2_All, Unigene19323_All, CL565.Contig6_All, Unigene23005_All, Unigene17517_All, CL15018.Contig1_All, CL5071.Contig1_All, CL3591.Contig1_All, CL6268.Contig2_All, Unigene17677_All, CL10325.Contig1_All, CL2105.Contig3_All, Unigene19794_All, CL1609.Contig2_All, CL3394.Contig1_All, CL2429.Con…
105	Glycosphingolipid biosynthesis - ganglio series	Unigene23297_All, CL10720.Contig1_All, Unigene6555_All, Unigene2445_All, CL9372.Contig2_All, CL2699.Contig4_All, Unigene1601_All, Unigene24473_All, CL13432.Contig2_All, Unigene3313_All, CL94.Contig7_All, Unigene11067_All, CL2065.Contig1_All, CL9372.Contig3_All, CL2065.Contig3_All
106	DNA replication	Unigene43784_All, Unigene26588_All, Unigene37130_All, Unigene27854_All, Unigene27896_All, Unigene35042_All, Unigene40697_All, Unigene10737_All, CL14576.Contig6_All, CL5950.Contig2_All, CL4492.Contig2_All, CL1155.Contig5_All, CL3508.Contig10_All, CL4105.Contig2_All, CL6578.Contig3_All, CL14972.Contig5_All, CL1155.Contig4_All, CL14972.Contig1_All, Unigene26123_All, CL3194.Contig3_All, CL14576.Conti…
107	Mismatch repair	Unigene26588_All, Unigene37130_All, Unigene27854_All, Unigene27896_All, Unigene35042_All, Unigene40697_All, Unigene10737_All, CL14576.Contig6_All, CL5950.Contig2_All, CL4492.Contig2_All, CL1155.Contig5_All, CL3508.Contig10_All, Unigene46970_All, CL4105.Contig2_All, CL6578.Contig3_All, CL14972.Contig5_All, CL1155.Contig4_All, CL14972.Contig1_All, Unigene26123_All, CL3194.Contig3_All, CL14576.Conti…
108	Fatty acid metabolism	Unigene36315_All, CL2999.Contig4_All, Unigene24651_All, CL10566.Contig2_All, CL10566.Contig1_All, CL2389.Contig2_All, CL7127.Contig3_All, CL7127.Contig2_All, Unigene17806_All, CL10446.Contig2_All, CL7890.Contig6_All, Unigene3552_All, CL10437.Contig4_All, CL4216.Contig2_All, Unigene14974_All, Unigene17210_All, Unigene4693_All, CL2046.Contig3_All, CL2999.Contig3_All, Unigene21898_All, CL2046.Contig…
109	One carbon pool by folate	Unigene19336_All, CL12370.Contig1_All, CL12370.Contig2_All, CL6702.Contig1_All, Unigene14550_All, CL916.Contig11_All, Unigene1687_All, CL5397.Contig2_All
110	beta-Alanine metabolism	CL3039.Contig2_All, CL14685.Contig11_All, CL4455.Contig4_All, CL1900.Contig1_All, Unigene27592_All, CL2738.Contig5_All, CL1900.Contig21_All, Unigene557_All, CL10437.Contig4_All, CL1900.Contig2_All, CL612.Contig4_All, CL1900.Contig3_All, CL14685.Contig10_All, CL13944.Contig1_All, CL7641.Contig8_All, CL3048.Contig5_All, CL4956.Contig4_All, Unigene8057_All, Unigene24410_All, Unigene58573_All, CL6891…
111	Isoflavonoid biosynthesis	CL14453.Contig2_All, CL14453.Contig1_All, CL13991.Contig2_All, CL1040.Contig4_All, CL3882.Contig3_All, Unigene2718_All, CL2020.Contig2_All, CL13603.Contig1_All, CL1866.Contig1_All, Unigene50746_All, Unigene15224_All, CL13048.Contig2_All, Unigene5698_All, Unigene5980_All, Unigene3811_All, CL1944.Contig1_All
112	Fatty acid elongation	CL15236.Contig4_All, Unigene17806_All, CL3930.Contig5_All, CL6035.Contig2_All, CL5058.Contig2_All, CL6035.Contig3_All, CL6035.Contig1_All, Unigene25898_All, Unigene24333_All, Unigene47742_All, CL11438.Contig1_All, CL12878.Contig2_All, CL3499.Contig1_All, CL12878.Contig3_All
113	Steroid biosynthesis	CL8156.Contig2_All, CL2141.Contig1_All, Unigene9644_All, Unigene21785_All, CL12174.Contig2_All, CL3354.Contig1_All, Unigene9498_All, CL2429.Contig1_All, CL4224.Contig1_All, CL2429.Contig2_All, CL3354.Contig2_All, CL9055.Contig2_All, CL14260.Contig1_All, CL2842.Contig2_All, CL11181.Contig3_All, CL6167.Contig2_All, CL2141.Contig2_All, Unigene21786_All, CL328.Contig17_All, CL3485.Contig1_All, Unigen…
114	Carbon metabolism	CL5577.Contig6_All, CL3169.Contig14_All, CL3039.Contig2_All, Unigene27763_All, CL2146.Contig6_All, CL2012.Contig4_All, Unigene19336_All, Unigene26584_All, CL14685.Contig11_All, CL2012.Contig3_All, Unigene36096_All, CL4907.Contig1_All, CL4455.Contig4_All, Unigene17273_All, CL9285.Contig1_All, CL13128.Contig3_All, CL4907.Contig2_All, CL15166.Contig1_All, CL2012.Contig6_All, CL14517.Contig1_All, CL1…
115	Insulin resistance	CL6880.Contig4_All, CL708.Contig1_All, CL9010.Contig2_All, CL14824.Contig4_All, CL1638.Contig5_All, CL14824.Contig2_All, CL14824.Contig3_All, CL4735.Contig1_All, CL9010.Contig1_All, CL4655.Contig1_All, CL14979.Contig3_All, CL9337.Contig1_All, CL9315.Contig2_All, CL3004.Contig1_All, CL268.Contig2_All, CL9797.Contig2_All, CL15345.Contig2_All, CL13779.Contig3_All, CL11422.Contig2_All, CL3004.Contig3…
116	Lipoic acid metabolism	CL9492.Contig2_All
117	Nucleotide excision repair	Unigene26588_All, Unigene37130_All, Unigene27854_All, Unigene27896_All, Unigene35042_All, Unigene40697_All, Unigene10737_All, CL14576.Contig6_All, CL5950.Contig2_All, CL4492.Contig2_All, CL1155.Contig5_All, CL3508.Contig10_All, CL4105.Contig2_All, CL6578.Contig3_All, CL14972.Contig5_All, CL1155.Contig4_All, CL14972.Contig1_All, Unigene26123_All, CL3194.Contig3_All, CL14576.Contig10_All, CL12765.C…
118	Brassinosteroid biosynthesis	Unigene1646_All, Unigene3771_All, Unigene13257_All
119	Pentose phosphate pathway	Unigene27763_All, CL7715.Contig3_All, Unigene19323_All, CL9285.Contig1_All, CL15166.Contig1_All, Unigene39425_All, Unigene2386_All, CL7319.Contig2_All, CL508.Contig3_All, Unigene4435_All, CL11607.Contig2_All, CL9214.Contig1_All, Unigene14375_All, Unigene25219_All, CL14076.Contig2_All, CL9285.Contig2_All, CL14076.Contig3_All, CL13822.Contig1_All, Unigene2063_All, Unigene14540_All, CL13751.Contig1_…
120	Glycosphingolipid biosynthesis - globo series	CL5071.Contig1_All, CL2047.Contig2_All, Unigene11067_All
121	Taurine and hypotaurine metabolism	Unigene557_All
122	Pyrimidine metabolism	CL6680.Contig3_All, Unigene46951_All, CL14576.Contig6_All, Unigene53103_All, CL294.Contig4_All, Unigene27368_All, CL7524.Contig2_All, Unigene40980_All, Unigene25084_All, CL2922.Contig1_All, Unigene24513_All, CL14576.Contig10_All, CL11314.Contig2_All, CL11865.Contig1_All, CL11796.Contig3_All, Unigene7063_All, Unigene2260_All, Unigene10252_All, Unigene6286_All, Unigene45268_All, CL13908.Contig1_All…
123	Galactose metabolism	Unigene23297_All, CL3472.Contig2_All, CL562.Contig1_All, CL7715.Contig3_All, Unigene19323_All, CL3472.Contig1_All, CL2181.Contig3_All, CL12395.Contig1_All, CL7675.Contig1_All, CL10720.Contig1_All, Unigene6555_All, Unigene2445_All, CL101.Contig4_All, Unigene8357_All, CL5071.Contig1_All, CL508.Contig3_All, CL1083.Contig2_All, CL9372.Contig2_All, Unigene19326_All, CL6131.Contig1_All, CL2699.Contig4_…
124	Nicotinate and nicotinamide metabolism	CL5989.Contig1_All, CL14620.Contig3_All, CL5947.Contig2_All, Unigene2328_All, Unigene47336_All, CL11426.Contig2_All, Unigene1697_All, CL5947.Contig1_All
125	Riboflavin metabolism	Unigene25020_All, CL7334.Contig3_All, CL3668.Contig2_All, CL4224.Contig1_All
126	Purine metabolism	Unigene46951_All, CL7715.Contig3_All, Unigene36096_All, CL14576.Contig6_All, Unigene19323_All, Unigene53103_All, CL294.Contig4_All, CL2169.Contig5_All, CL2169.Contig2_All, Unigene28225_All, Unigene27368_All, Unigene40980_All, Unigene25084_All, Unigene24513_All, Unigene3230_All, CL14576.Contig10_All, CL9811.Contig1_All, CL3841.Contig3_All, CL3841.Contig4_All, CL11865.Contig1_All, CL11796.Contig3_A…
127	Propanoate metabolism	CL3169.Contig14_All, CL3039.Contig2_All, CL14685.Contig11_All, CL4455.Contig4_All, CL14517.Contig1_All, CL3169.Contig23_All, CL10437.Contig4_All, CL612.Contig4_All, Unigene14974_All, CL14685.Contig10_All, CL3169.Contig3_All, Unigene14886_All, Unigene16862_All, CL15165.Contig2_All, CL8762.Contig2_All, CL13944.Contig1_All, CL13112.Contig1_All, CL5335.Contig3_All, CL9024.Contig2_All, Unigene14972_Al…
128	Selenocompound metabolism	CL3841.Contig3_All, CL3841.Contig4_All, CL10278.Contig2_All, Unigene13216_All, CL4651.Contig3_All, CL3777.Contig1_All, CL10470.Contig6_All
129	Base excision repair	CL11997.Contig1_All, CL14576.Contig6_All, CL8476.Contig1_All, CL14576.Contig10_All, Unigene6912_All, CL664.Contig2_All, CL10966.Contig2_All, CL10932.Contig1_All, CL3481.Contig1_All, CL1807.Contig1_All, Unigene19207_All, Unigene15301_All, CL7755.Contig1_All, CL6346.Contig2_All, CL199.Contig1_All, CL10812.Contig1_All, Unigene19928_All, CL81.Contig15_All, CL7694.Contig1_All, Unigene1713_All, CL2743.…
130	Glutathione metabolism	Unigene25942_All, CL1862.Contig4_All, Unigene40980_All, Unigene5035_All, Unigene22548_All, CL7056.Contig4_All, CL10871.Contig2_All, Unigene48747_All, Unigene22525_All, Unigene21670_All, CL7710.Contig4_All, CL1240.Contig4_All, CL1532.Contig5_All, Unigene47060_All, Unigene8057_All, Unigene1561_All, CL6769.Contig1_All, CL4062.Contig1_All, CL10871.Contig1_All, Unigene49055_All, CL7196.Contig5_All, CL…
131	Regulation of autophagy	CL4444.Contig2_All, Unigene26886_All, CL4735.Contig1_All, CL8668.Contig1_All, CL4655.Contig1_All, CL7357.Contig1_All, CL9335.Contig2_All, CL13779.Contig3_All, CL7357.Contig2_All, CL15105.Contig2_All, CL5205.Contig2_All, CL8831.Contig5_All, CL3966.Contig1_All, Unigene18572_All, CL15169.Contig2_All, CL8172.Contig5_All, Unigene289_All, CL2305.Contig2_All, CL15003.Contig2_All, Unigene53540_All, CL482…
132	Glycosylphosphatidylinositol(GPI)-anchor biosynthesis	CL4186.Contig1_All, CL226.Contig2_All, CL11135.Contig1_All
133	Amino sugar and nucleotide sugar metabolism	CL15224.Contig2_All, Unigene24310_All, Unigene29584_All, CL562.Contig1_All, Unigene26414_All, CL7715.Contig3_All, Unigene34956_All, Unigene19323_All, CL7814.Contig3_All, Unigene24311_All, Unigene23418_All, CL1619.Contig32_All, Unigene22900_All, CL6963.Contig1_All, CL7675.Contig1_All, CL293.Contig2_All, Unigene12966_All, CL1372.Contig3_All, CL101.Contig4_All, Unigene8357_All, CL13602.Contig2_All, …
134	Ribosome	CL11464.Contig3_All, CL9615.Contig1_All, CL11464.Contig2_All, CL1624.Contig3_All, Unigene23708_All, CL11464.Contig1_All, CL1720.Contig2_All, CL10921.Contig2_All, CL14978.Contig1_All, CL56.Contig24_All, CL4679.Contig3_All, CL7817.Contig2_All, CL2494.Contig1_All, CL198.Contig2_All, CL1029.Contig1_All, CL14126.Contig1_All, Unigene24436_All, CL10513.Contig11_All, CL1892.Contig2_All, Unigene2386_All, …
