# Supplementary material for: Investigation of Differences in Fertility among Progenies from Self-Pollinated Chrysanthemum
Source: Int J Mol Sci. 2018 Mar 13;19(3):832. doi: 10.3390/ijms19030832 (PMC5877693; doi:10.3390/ijms19030832)
Supplement: Supplementary file 1 [file ijms-19-00832-s001.zip › Supplementary files/Table S7 DEGs in anther transcriptome.xls]

GeneID	Length	3A-Expression	10A-Expression	log2FoldChange(10A/3A)	Pvalue	FDR	Up/Down-Regulation(10A/3A)
Unigene44297_All	527	0.01	89.13	13.12169539	4.18E-95	3.88E-93	Up
CL6542.Contig1_All	310	0.01	57.32	12.48482289	6.53E-27	1.97E-25	Up
Unigene57499_All	553	0.01	39.28	11.93957921	3.54E-45	1.71E-43	Up
CL6011.Contig2_All	1286	0.01	38.15	11.89746734	6.78E-122	7.69E-120	Up
CL3176.Contig4_All	1428	0.01	37.43	11.86997933	1.11E-134	1.38E-132	Up
Unigene41918_All	1237	0.01	34.79	11.76445696	1.13E-106	1.14E-104	Up
Unigene61693_All	552	0.01	33.71	11.71896091	8.75E-39	3.71E-37	Up
Unigene60139_All	603	0.01	32.33	11.65865779	7.90E-42	3.57E-40	Up
Unigene54538_All	448	0.01	32.33	11.65865779	7.98E-28	2.48E-26	Up
CL13597.Contig1_All	545	0.01	32.07	11.64700864	4.81E-36	1.90E-34	Up
Unigene49356_All	1120	0.01	28.9	11.49685378	2.83E-79	2.23E-77	Up
CL14936.Contig2_All	410	0.01	28.69	11.48633225	9.78E-22	2.47E-20	Up
CL548.Contig4_All	1251	0.01	27.33	11.41626974	9.38E-85	7.82E-83	Up
Unigene46484_All	987	0.01	27.13	11.40567333	2.34E-64	1.53E-62	Up
Unigene43665_All	484	0.01	26.59	11.37666806	1.08E-25	3.14E-24	Up
Unigene3180_All	663	0.01	24.75	11.27321281	2.39E-36	9.51E-35	Up
CL1044.Contig1_All	483	0.01	24.72	11.27146303	7.24E-24	1.98E-22	Up
Unigene41467_All	568	0.01	24.13	11.2366122	4.83E-29	1.56E-27	Up
CL8725.Contig2_All	1318	0.01	23.49	11.197831	1.90E-77	1.47E-75	Up
CL6526.Contig9_All	1914	0.01	22.37	11.12734954	6.18E-111	6.46E-109	Up
CL500.Contig1_All	671	0.01	22.08	11.10852446	5.33E-33	1.93E-31	Up
Unigene38775_All	840	0.01	22.03	11.10525378	2.37E-43	1.10E-41	Up
Unigene40923_All	498	0.01	21.78	11.08878824	9.78E-22	2.47E-20	Up
CL7320.Contig1_All	917	0.01	21.38	11.06204614	1.06E-46	5.30E-45	Up
CL6749.Contig2_All	973	0.01	21.28	11.05528244	9.60E-50	5.05E-48	Up
Unigene54171_All	360	0.01	21.03	11.03823313	3.27E-13	5.20E-12	Up
CL4404.Contig2_All	791	0.01	20.45	10.99788513	2.91E-37	1.19E-35	Up
Unigene41533_All	591	0.01	19.43	10.92407019	8.83E-25	2.50E-23	Up
Unigene37389_All	547	0.01	18.84	10.87958325	9.78E-22	2.47E-20	Up
CL11277.Contig2_All	582	0.01	18.78	10.87498135	2.94E-23	7.86E-22	Up
Unigene37697_All	452	0.01	18.28	10.83605036	2.95E-16	5.72E-15	Up
CL5215.Contig2_All	771	0.01	18.06	10.81858218	4.36E-32	1.55E-30	Up
CL5199.Contig2_All	553	0.01	18.03	10.81618368	3.98E-21	9.77E-20	Up
Unigene8871_All	362	0.01	17.87	10.80332392	2.19E-11	3.03E-10	Up
Unigene54437_All	563	0.01	17.59	10.78053977	3.98E-21	9.76E-20	Up
CL5225.Contig3_All	471	0.01	17.54	10.77643303	1.47E-16	2.88E-15	Up
Unigene37930_All	379	0.01	17.43	10.76735685	5.40E-12	7.83E-11	Up
Unigene43623_All	434	0.01	17.14	10.74315139	1.98E-14	3.44E-13	Up
CL4684.Contig3_All	416	0.01	17.12	10.74146699	1.62E-13	2.64E-12	Up
CL12869.Contig2_All	344	0.01	16.83	10.71681946	7.30E-10	8.88E-09	Up
CL2127.Contig5_All	1497	0.01	16.74	10.70908381	9.52E-64	6.14E-62	Up
CL7964.Contig5_All	586	0.01	16.42	10.68123841	8.01E-21	1.95E-19	Up
Unigene51044_All	376	0.01	16.23	10.66444728	4.42E-11	5.95E-10	Up
CL14640.Contig1_All	1139	0.01	15.78	10.62388149	2.90E-44	1.37E-42	Up
Unigene38001_All	1248	0.01	15.63	10.61010206	1.59E-48	8.17E-47	Up
CL8634.Contig4_All	561	0.01	15.27	10.57648435	4.40E-18	9.43E-17	Up
CL14025.Contig2_All	267	0.01	15.07	10.5574637	6.63E-06	4.95E-05	Up
Unigene51269_All	328	0.01	15.05	10.55554777	2.43E-08	2.51E-07	Up
CL7304.Contig2_All	788	0.01	14.98	10.54882191	1.61E-27	4.95E-26	Up
Unigene46987_All	1062	0.01	14.65	10.51668495	3.56E-38	1.48E-36	Up
CL4404.Contig1_All	870	0.01	14.37	10.48884435	1.19E-29	3.90E-28	Up
CL1856.Contig9_All	3965	0.01	14.3	10.48179943	2.98E-153	4.19E-151	Up
CL2076.Contig6_All	408	0.01	14.24	10.47573343	4.42E-11	5.97E-10	Up
CL322.Contig5_All	451	0.01	14.02	10.45327063	1.33E-12	2.02E-11	Up
CL2598.Contig5_All	1055	0.01	13.89	10.43983088	9.69E-36	3.78E-34	Up
CL4284.Contig3_All	666	0.01	13.89	10.43983088	8.01E-21	1.95E-19	Up
CL6628.Contig2_All	447	0.01	13.75	10.4252159	5.40E-12	7.83E-11	Up
CL14467.Contig2_All	585	0.01	13.71	10.42101286	1.79E-17	3.71E-16	Up
Unigene60690_All	691	0.01	13.64	10.41362793	1.97E-21	4.92E-20	Up
CL7199.Contig1_All	461	0.01	13.58	10.40726776	1.33E-12	2.02E-11	Up
Unigene56354_All	750	0.01	13.57	10.40620501	1.46E-23	3.94E-22	Up
CL10151.Contig2_All	1211	0.01	13.56	10.40514146	6.47E-41	2.87E-39	Up
CL2849.Contig4_All	868	0.01	13.4	10.38801729	1.61E-27	4.95E-26	Up
Unigene48384_All	318	0.01	13.36	10.38370429	4.01E-07	3.57E-06	Up
CL15315.Contig1_All	1045	0.01	13.35	10.38262403	3.23E-34	1.21E-32	Up
Unigene37709_All	856	0.01	13.33	10.38046107	6.53E-27	1.97E-25	Up
Unigene39835_All	321	0.01	13.24	10.37068741	4.01E-07	3.57E-06	Up
CL4284.Contig2_All	586	0.01	13.17	10.36303963	1.47E-16	2.88E-15	Up
Unigene59008_All	397	0.01	13.12	10.357552	7.30E-10	8.86E-09	Up
Unigene43728_All	456	0.01	13.09	10.35424938	5.40E-12	7.84E-11	Up
CL8897.Contig3_All	439	0.01	12.73	10.3140167	4.42E-11	5.95E-10	Up
Unigene45027_All	336	0.01	12.7	10.31061278	1.99E-07	1.84E-06	Up
CL15297.Contig1_All	835	0.01	12.55	10.29347165	8.83E-25	2.50E-23	Up
CL6131.Contig1_All	1648	0.01	12.52	10.29001885	4.30E-53	2.38E-51	Up
CL15585.Contig9_All	481	0.01	12.43	10.27961058	2.68E-12	3.98E-11	Up
Unigene38405_All	1302	0.01	12.42	10.27844946	1.30E-40	5.75E-39	Up
Unigene47144_All	627	0.01	12.28	10.26209485	3.61E-17	7.35E-16	Up
Unigene41402_All	985	0.25	306.01	10.25743499	0	0	Up
Unigene58511_All	433	0.01	12.23	10.25620869	1.80E-10	2.30E-09	Up
CL3971.Contig2_All	407	0.01	12.2	10.25266543	1.47E-09	1.74E-08	Up
Unigene47360_All	666	0.01	12.2	10.25266543	2.18E-18	4.76E-17	Up
CL944.Contig8_All	619	0.01	11.94	10.22158712	2.95E-16	5.72E-15	Up
Unigene57185_All	469	0.01	11.88	10.21431912	2.19E-11	3.03E-10	Up
Unigene41019_All	273	0.01	11.88	10.21431912	5.43E-05	0.000345879	Up
CL5323.Contig2_All	1004	0.01	11.83	10.20823436	9.74E-29	3.11E-27	Up
CL13562.Contig2_All	670	0.01	11.74	10.19721669	8.88E-18	1.87E-16	Up
Unigene51049_All	522	0.01	11.65	10.18611424	6.59E-13	1.02E-11	Up
Unigene57917_All	316	0.01	11.59	10.17866485	3.29E-06	2.58E-05	Up
CL631.Contig3_All	446	0.01	11.56	10.17492568	3.62E-10	4.52E-09	Up
Unigene41302_All	355	0.01	11.55	10.17367714	1.99E-07	1.84E-06	Up
Unigene56569_All	510	0.01	11.44	10.15987134	2.68E-12	3.98E-11	Up
CL7034.Contig1_All	300	0.01	11.33	10.14593215	1.34E-05	9.45E-05	Up
Unigene45800_All	748	0.01	11.26	10.13699111	1.32E-19	3.05E-18	Up
CL15412.Contig1_All	524	0.01	11.26	10.13699111	2.68E-12	3.98E-11	Up
CL11612.Contig3_All	739	0.01	11.24	10.13442632	2.67E-19	6.04E-18	Up
Unigene62090_All	362	0.01	11.18	10.12670447	1.99E-07	1.84E-06	Up
CL1664.Contig1_All	763	0.01	11.16	10.12412131	6.56E-20	1.53E-18	Up
Unigene50721_All	343	0.01	11.14	10.12153352	8.09E-07	6.87E-06	Up
CL10594.Contig2_All	1703	0.01	11.12	10.11894107	7.87E-49	4.07E-47	Up
CL5545.Contig1_All	806	0.01	11.09	10.11504365	3.98E-21	9.77E-20	Up
CL6140.Contig4_All	533	0.01	11.04	10.10852446	1.33E-12	2.02E-11	Up
CL1986.Contig1_All	672	0.01	11.02	10.10590851	7.27E-17	1.45E-15	Up
CL5761.Contig2_All	337	0.01	10.91	10.09143539	1.63E-06	1.33E-05	Up
Unigene62441_All	500	0.01	10.83	10.08081753	2.19E-11	3.03E-10	Up
CL2146.Contig1_All	1921	0.01	10.74	10.06877828	1.06E-53	5.91E-52	Up
CL8747.Contig1_All	727	0.01	10.72	10.06608919	4.40E-18	9.42E-17	Up
CL6785.Contig1_All	1215	0.01	10.72	10.06608919	1.07E-32	3.87E-31	Up
CL12970.Contig2_All	1262	0.01	10.66	10.05799172	6.50E-34	2.42E-32	Up
CL4222.Contig1_All	1983	0.01	10.59	10.04848687	6.41E-55	3.64E-53	Up
Unigene41034_All	364	0.01	10.58	10.04712391	4.01E-07	3.56E-06	Up
Unigene42175_All	510	0.01	10.54	10.04165915	2.19E-11	3.03E-10	Up
Unigene40586_All	513	0.01	10.45	10.02928723	2.19E-11	3.03E-10	Up
CL5605.Contig4_All	574	0.01	10.39	10.02097994	6.59E-13	1.02E-11	Up
CL12546.Contig2_All	348	0.01	10.32	10.01122726	1.63E-06	1.33E-05	Up
Unigene51277_All	367	0.01	10.31	10.00982862	8.09E-07	6.89E-06	Up
CL7028.Contig2_All	393	0.01	10.22	9.997179481	9.88E-08	9.51E-07	Up
CL6874.Contig3_All	1178	0.01	10.14	9.985841937	1.19E-29	3.91E-28	Up
Unigene43654_All	407	0.01	10.09	9.978710459	4.90E-08	4.90E-07	Up
Unigene41100_All	2136	0.01	10.09	9.978710459	9.56E-57	5.59E-55	Up
CL8370.Contig2_All	1258	0.01	10.06	9.97441459	8.79E-32	3.09E-30	Up
CL3141.Contig1_All	975	0.01	10.01	9.967226259	7.24E-24	1.98E-22	Up
CL12495.Contig2_All	442	0.01	10.01	9.967226259	5.98E-09	6.62E-08	Up
CL3060.Contig2_All	1319	0.01	9.93	9.955649908	5.33E-33	1.93E-31	Up
Unigene40393_All	2939	0.01	9.92	9.95419631	4.68E-78	3.65E-76	Up
Unigene48455_All	633	0.01	9.88	9.948367232	3.99E-14	6.79E-13	Up
Unigene63695_All	335	0.01	9.86	9.945443836	6.63E-06	4.97E-05	Up
CL15491.Contig1_All	701	0.01	9.85	9.943979914	5.95E-16	1.14E-14	Up
CL6500.Contig1_All	387	0.01	9.84	9.942514505	4.01E-07	3.56E-06	Up
CL8593.Contig2_All	1154	0.01	9.83	9.941047606	3.96E-28	1.24E-26	Up
CL3813.Contig7_All	1650	0.01	9.82	9.939579214	7.90E-42	3.57E-40	Up
Unigene43307_All	583	0.01	9.77	9.932214752	1.33E-12	2.02E-11	Up
Unigene57899_All	750	0.01	9.77	9.932214752	3.61E-17	7.34E-16	Up
CL8922.Contig1_All	583	0.01	9.77	9.932214752	1.33E-12	2.02E-11	Up
Unigene60433_All	1314	0.01	9.71	9.923327485	2.16E-32	7.75E-31	Up
CL13562.Contig1_All	530	0.01	9.62	9.909893084	8.92E-11	1.17E-09	Up
CL4828.Contig2_All	1001	0.01	9.6	9.906890596	1.46E-23	3.94E-22	Up
CL6620.Contig1_All	858	0.01	9.56	9.900866808	1.32E-19	3.05E-18	Up
Unigene47890_All	898	0.01	9.54	9.897845456	1.62E-20	3.87E-19	Up
CL2445.Contig2_All	391	0.01	9.51	9.893301531	4.01E-07	3.56E-06	Up
Unigene39599_All	389	0.01	9.49	9.890264277	4.01E-07	3.57E-06	Up
Unigene51963_All	390	0.01	9.45	9.884170519	4.01E-07	3.56E-06	Up
Unigene46012_All	2158	0.01	9.44	9.882643049	1.06E-53	5.92E-52	Up
CL11915.Contig1_All	3500	0.01	9.41	9.878050913	1.03E-88	9.00E-87	Up
CL13056.Contig2_All	861	0.01	9.4	9.876516947	2.67E-19	6.04E-18	Up
Unigene38640_All	626	0.01	9.38	9.873444113	3.27E-13	5.20E-12	Up
CL6170.Contig2_All	450	0.01	9.38	9.873444113	1.21E-08	1.29E-07	Up
Unigene13836_All	369	0.01	9.35	9.868822555	1.63E-06	1.33E-05	Up
Unigene44059_All	298	0.01	9.32	9.864186145	0.000109379	0.000657873	Up
Unigene41527_All	592	0.01	9.32	9.864186145	2.68E-12	3.98E-11	Up
CL2578.Contig4_All	452	0.01	9.32	9.864186145	1.21E-08	1.29E-07	Up
CL2881.Contig1_All	491	0.01	9.21	9.847057346	1.47E-09	1.74E-08	Up
CL14775.Contig2_All	1394	0.01	9.19	9.843921051	1.07E-32	3.87E-31	Up
Unigene42899_All	337	0.01	9.19	9.843921051	1.34E-05	9.45E-05	Up
Unigene55801_All	575	0.01	9.19	9.843921051	1.09E-11	1.54E-10	Up
Unigene45903_All	421	0.01	9.18	9.842350343	9.88E-08	9.54E-07	Up
CL9968.Contig5_All	1364	0.01	9.13	9.83447105	8.79E-32	3.09E-30	Up
Unigene49627_All	519	0.01	9.1	9.829722735	3.62E-10	4.51E-09	Up
Unigene43127_All	302	0.01	9.09	9.828136484	0.000109379	0.0006569	Up
Unigene54011_All	449	0.01	9.05	9.821773982	2.43E-08	2.51E-07	Up
CL1183.Contig1_All	582	0.01	9.04	9.820178962	1.09E-11	1.54E-10	Up
CL13592.Contig3_All	841	0.01	9.02	9.816983623	4.40E-18	9.44E-17	Up
Unigene51140_All	414	0.01	9.01	9.815383296	1.99E-07	1.84E-06	Up
CL2817.Contig5_All	516	0.01	8.99	9.812177306	7.30E-10	8.86E-09	Up
CL5495.Contig1_All	1197	0.01	8.97	9.808964175	6.53E-27	1.97E-25	Up
CL7694.Contig2_All	646	0.01	8.97	9.808964175	3.27E-13	5.20E-12	Up
Unigene42410_All	733	0.01	8.93	9.802516365	4.88E-15	8.76E-14	Up
CL11650.Contig2_All	756	0.01	8.93	9.802516365	1.20E-15	2.24E-14	Up
Unigene16076_All	490	0.01	8.92	9.8008999	2.97E-09	3.39E-08	Up
Unigene41869_All	637	0.01	8.91	9.799281622	6.59E-13	1.03E-11	Up
CL14725.Contig1_All	1245	0.01	8.91	9.799281622	7.98E-28	2.48E-26	Up
Unigene44237_All	319	0.01	8.86	9.791162889	5.43E-05	0.000347063	Up
CL13861.Contig2_All	555	0.01	8.83	9.786269628	8.92E-11	1.17E-09	Up
Unigene6557_All	699	0.01	8.75	9.773139207	3.99E-14	6.79E-13	Up
Unigene41110_All	498	0.01	8.72	9.768184325	2.97E-09	3.39E-08	Up
CL5063.Contig2_All	398	0.01	8.71	9.766528909	8.09E-07	6.88E-06	Up
Unigene51750_All	449	0.01	8.69	9.763212367	4.90E-08	4.91E-07	Up
CL13156.Contig2_All	474	0.01	8.69	9.763212367	1.21E-08	1.30E-07	Up
Unigene60497_All	425	0.01	8.65	9.756556323	1.99E-07	1.84E-06	Up
CL40.Contig2_All	710	0.01	8.65	9.756556323	3.99E-14	6.78E-13	Up
Unigene44764_All	489	0.01	8.63	9.753216749	5.98E-09	6.63E-08	Up
CL11800.Contig1_All	325	0.01	8.57	9.743151394	5.43E-05	0.000346897	Up
CL14232.Contig1_All	1181	0.01	8.54	9.73809226	2.17E-25	6.25E-24	Up
CL3319.Contig2_All	514	0.01	8.53	9.736401931	2.97E-09	3.41E-08	Up
CL9258.Contig2_All	580	0.01	8.53	9.736401931	8.92E-11	1.17E-09	Up
Unigene41257_All	442	0.01	8.52	9.73470962	9.88E-08	9.51E-07	Up
Unigene47486_All	392	0.01	8.48	9.727920455	1.63E-06	1.33E-05	Up
CL7964.Contig1_All	573	0.01	8.46	9.724513853	8.92E-11	1.17E-09	Up
Unigene63589_All	510	0.01	8.43	9.719388821	2.97E-09	3.40E-08	Up
CL14010.Contig3_All	773	0.01	8.37	9.709083813	2.42E-15	4.43E-14	Up
CL12961.Contig3_All	480	0.01	8.31	9.698704667	2.43E-08	2.52E-07	Up
Unigene42168_All	334	0.01	8.3	9.696967526	5.43E-05	0.000347301	Up
CL590.Contig2_All	773	0.01	8.29	9.695228291	4.88E-15	8.77E-14	Up
CL3813.Contig9_All	1821	0.01	8.29	9.695228291	2.15E-39	9.25E-38	Up
Unigene43020_All	648	0.01	8.28	9.693486957	2.68E-12	3.99E-11	Up
CL14597.Contig2_All	699	0.01	8.26	9.689997971	3.27E-13	5.20E-12	Up
CL3724.Contig1_All	533	0.01	8.22	9.682994584	1.47E-09	1.74E-08	Up
CL11844.Contig1_All	521	0.01	8.18	9.675957033	2.97E-09	3.40E-08	Up
CL8332.Contig1_All	932	0.01	8.15	9.670656249	2.18E-18	4.76E-17	Up
Unigene41240_All	536	0.01	8.14	9.668884984	1.47E-09	1.74E-08	Up
Unigene42237_All	954	0.01	8.11	9.663558104	5.38E-19	1.20E-17	Up
Unigene46946_All	404	0.01	8.08	9.658211483	1.63E-06	1.33E-05	Up
CL6557.Contig2_All	541	0.01	8.04	9.651051691	1.47E-09	1.74E-08	Up
Unigene23367_All	1317	0.01	8.04	9.651051691	6.53E-27	1.97E-25	Up
CL2547.Contig3_All	379	0.01	8.01	9.645658432	6.63E-06	4.95E-05	Up
Unigene47393_All	338	0.01	8	9.64385619	5.43E-05	0.000346849	Up
Unigene38154_All	2155	0.01	7.98	9.640244936	1.76E-45	8.54E-44	Up
Unigene57081_All	334	0.01	7.97	9.638435914	0.000109379	0.000652411	Up
CL13249.Contig2_All	1211	0.01	7.89	9.62388149	3.59E-24	9.93E-23	Up
Unigene39792_All	1234	0.01	7.83	9.612868497	1.78E-24	5.00E-23	Up
Unigene44826_All	456	0.01	7.78	9.603626345	1.99E-07	1.84E-06	Up
CL8370.Contig4_All	956	0.01	7.68	9.584962501	4.40E-18	9.44E-17	Up
Unigene52153_All	766	0.01	7.67	9.583082768	8.05E-14	1.34E-12	Up
Unigene41809_All	375	0.01	7.67	9.583082768	1.34E-05	9.46E-05	Up
Unigene44045_All	603	0.01	7.66	9.581200582	1.80E-10	2.29E-09	Up
Unigene47978_All	420	0.01	7.61	9.571752644	1.63E-06	1.33E-05	Up
CL3739.Contig3_All	865	0.01	7.6	9.569855608	5.95E-16	1.14E-14	Up
Unigene55570_All	738	0.01	7.57	9.56414949	3.27E-13	5.21E-12	Up
CL11807.Contig2_All	470	0.01	7.57	9.56414949	1.99E-07	1.84E-06	Up
Unigene62749_All	479	0.01	7.57	9.56414949	9.88E-08	9.51E-07	Up
Unigene39667_All	594	0.01	7.57	9.56414949	3.62E-10	4.51E-09	Up
CL4111.Contig2_All	875	0.01	7.55	9.560332834	5.95E-16	1.13E-14	Up
Unigene44600_All	481	0.01	7.53	9.556506055	9.88E-08	9.50E-07	Up
CL8370.Contig1_All	2080	0.01	7.52	9.554588852	3.21E-41	1.43E-39	Up
Unigene40031_All	497	0.01	7.49	9.548821908	4.90E-08	4.90E-07	Up
CL6266.Contig3_All	396	0.01	7.47	9.544964433	6.63E-06	4.97E-05	Up
Unigene55898_All	412	0.01	7.43	9.537218401	3.29E-06	2.57E-05	Up
Unigene17952_All	618	0.01	7.42	9.535275377	1.80E-10	2.29E-09	Up
Unigene44114_All	1529	0.01	7.39	9.529430554	4.83E-29	1.56E-27	Up
CL2882.Contig5_All	1075	0.01	7.39	9.529430554	1.32E-19	3.05E-18	Up
Unigene39420_All	575	0.01	7.39	9.529430554	2.97E-09	3.39E-08	Up
CL10027.Contig3_All	680	0.01	7.37	9.525520809	1.09E-11	1.54E-10	Up
CL11688.Contig2_All	1480	0.01	7.37	9.525520809	3.96E-28	1.24E-26	Up
CL1007.Contig4_All	903	0.01	7.36	9.523561956	2.95E-16	5.72E-15	Up
Unigene42671_All	415	0.01	7.34	9.519636253	3.29E-06	2.57E-05	Up
CL10489.Contig2_All	401	0.01	7.32	9.515699838	6.63E-06	4.95E-05	Up
CL10445.Contig3_All	1139	0.01	7.32	9.515699838	8.01E-21	1.95E-19	Up
CL11075.Contig1_All	396	0.01	7.21	9.493855449	1.34E-05	9.51E-05	Up
CL5290.Contig2_All	632	0.01	7.2	9.491853096	1.80E-10	2.30E-09	Up
Unigene62442_All	468	0.01	7.15	9.481799432	4.01E-07	3.57E-06	Up
Unigene63642_All	819	0.01	7.14	9.479780264	3.99E-14	6.79E-13	Up
CL10232.Contig2_All	2231	0.01	7.13	9.477758266	3.92E-42	1.78E-40	Up
Unigene42525_All	439	0.01	7.11	9.47370575	1.63E-06	1.33E-05	Up
Unigene53982_All	363	0.01	7.08	9.46760555	5.43E-05	0.000346115	Up
Unigene61913_All	488	0.01	7.05	9.461479447	1.99E-07	1.85E-06	Up
CL14980.Contig1_All	1647	0.01	7.04	9.459431619	2.93E-30	9.79E-29	Up
CL8370.Contig9_All	613	0.01	7.03	9.457380879	7.30E-10	8.86E-09	Up
CL8046.Contig2_All	789	0.01	7.02	9.45532722	3.27E-13	5.19E-12	Up
Unigene53339_All	522	0.01	6.99	9.449148645	4.90E-08	4.91E-07	Up
Unigene54854_All	366	0.01	6.99	9.449148645	5.43E-05	0.000346162	Up
CL5078.Contig1_All	662	0.01	6.98	9.447083226	1.80E-10	2.30E-09	Up
Unigene41800_All	835	0.01	6.98	9.447083226	3.99E-14	6.79E-13	Up
CL1757.Contig5_All	1011	0.01	6.96	9.442943496	1.79E-17	3.71E-16	Up
CL10270.Contig3_All	1141	0.01	6.94	9.438791853	6.56E-20	1.53E-18	Up
CL8233.Contig1_All	1422	0.01	6.92	9.434628228	2.17E-25	6.25E-24	Up
Unigene48899_All	400	0.01	6.91	9.4325419	1.34E-05	9.49E-05	Up
Unigene10541_All	684	0.01	6.91	9.4325419	4.42E-11	5.96E-10	Up
CL8931.Contig1_All	527	0.01	6.9	9.430452552	4.90E-08	4.90E-07	Up
CL8841.Contig1_All	401	0.01	6.89	9.428360173	1.34E-05	9.49E-05	Up
CL9731.Contig2_All	369	0.01	6.89	9.428360173	5.43E-05	0.000344726	Up
Unigene57463_All	1120	0.01	6.83	9.415741768	2.67E-19	6.04E-18	Up
CL2454.Contig3_All	981	0.01	6.82	9.413627929	1.47E-16	2.88E-15	Up
Unigene39467_All	496	0.01	6.82	9.413627929	4.01E-07	3.56E-06	Up
Unigene56677_All	420	0.01	6.81	9.411510988	6.63E-06	4.95E-05	Up
CL12961.Contig2_All	517	0.01	6.79	9.407267764	9.88E-08	9.52E-07	Up
Unigene60842_All	1031	0.01	6.78	9.405141463	1.79E-17	3.71E-16	Up
CL5078.Contig3_All	440	0.01	6.77	9.403012024	3.29E-06	2.58E-05	Up
CL15524.Contig2_All	663	0.01	6.77	9.403012024	1.80E-10	2.30E-09	Up
CL1161.Contig1_All	502	0.01	6.77	9.403012024	1.99E-07	1.84E-06	Up
CL8810.Contig2_All	438	0.01	6.76	9.400879436	3.29E-06	2.57E-05	Up
Unigene38351_All	1771	0.01	6.75	9.398743692	3.57E-31	1.23E-29	Up
CL376.Contig5_All	591	0.01	6.75	9.398743692	5.98E-09	6.62E-08	Up
Unigene43667_All	380	0.01	6.74	9.396604781	5.43E-05	0.000347111	Up
CL10.Contig7_All	685	0.01	6.69	9.385862401	8.92E-11	1.17E-09	Up
CL14148.Contig2_All	821	0.01	6.67	9.381542951	3.27E-13	5.21E-12	Up
Unigene41199_All	622	0.01	6.67	9.381542951	1.47E-09	1.74E-08	Up
CL9731.Contig1_All	949	0.01	6.66	9.379378367	1.20E-15	2.24E-14	Up
CL12803.Contig2_All	410	0.01	6.65	9.37721053	1.34E-05	9.51E-05	Up
CL11858.Contig3_All	498	0.01	6.63	9.37286506	4.01E-07	3.57E-06	Up
CL5392.Contig3_All	2534	0.01	6.61	9.368506462	1.44E-44	6.85E-43	Up
Unigene46486_All	1070	0.01	6.61	9.368506462	8.88E-18	1.87E-16	Up
Unigene42604_All	396	0.01	6.59	9.364134655	2.69E-05	0.000181694	Up
CL3776.Contig2_All	1852	0.01	6.56	9.357552005	8.79E-32	3.09E-30	Up
CL359.Contig4_All	1045	0.01	6.53	9.350939182	7.27E-17	1.45E-15	Up
Unigene40653_All	467	0.01	6.49	9.342074668	1.63E-06	1.33E-05	Up
Unigene42140_All	366	0.01	6.49	9.342074668	0.000109379	0.000651205	Up
Unigene47898_All	904	0.01	6.48	9.339850003	3.99E-14	6.78E-13	Up
Unigene25306_All	582	0.01	6.48	9.339850003	2.43E-08	2.51E-07	Up
Unigene38378_All	799	0.01	6.47	9.337621902	2.68E-12	3.99E-11	Up
CL791.Contig4_All	2011	0.01	6.46	9.335390355	3.23E-34	1.21E-32	Up
Unigene42813_All	756	0.01	6.45	9.33315535	1.09E-11	1.54E-10	Up
CL3683.Contig1_All	402	0.01	6.43	9.328674927	2.69E-05	0.000181773	Up
Unigene47189_All	489	0.01	6.43	9.328674927	8.09E-07	6.90E-06	Up
Unigene50212_All	556	0.01	6.41	9.324180547	4.90E-08	4.91E-07	Up
Unigene44524_All	830	0.01	6.39	9.319672121	6.59E-13	1.03E-11	Up
Unigene5580_All	758	0.01	6.36	9.312882955	2.19E-11	3.03E-10	Up
CL2867.Contig1_All	388	0.01	6.35	9.310612782	5.43E-05	0.000346446	Up
Unigene62605_All	371	0.01	6.34	9.30833903	0.000109379	0.00065425	Up
Unigene41178_All	440	0.01	6.34	9.30833903	6.63E-06	4.95E-05	Up
CL15490.Contig3_All	860	0.01	6.33	9.306061689	3.27E-13	5.20E-12	Up
CL15242.Contig2_All	424	0.01	6.32	9.303780748	1.34E-05	9.49E-05	Up
CL14586.Contig1_All	630	0.01	6.3	9.299208018	5.98E-09	6.63E-08	Up
CL9768.Contig2_All	926	0.01	6.3	9.299208018	1.98E-14	3.44E-13	Up
Unigene44099_All	582	0.01	6.28	9.294620749	2.43E-08	2.51E-07	Up
Unigene42933_All	444	0.01	6.26	9.290018847	6.63E-06	4.97E-05	Up
CL8838.Contig5_All	1137	0.01	6.26	9.290018847	8.88E-18	1.87E-16	Up
CL13578.Contig2_All	1419	0.01	6.26	9.290018847	5.93E-23	1.57E-21	Up
CL6848.Contig2_All	733	0.01	6.24	9.285402219	8.92E-11	1.17E-09	Up
CL2112.Contig3_All	2020	0.01	6.23	9.283088353	2.64E-33	9.66E-32	Up
Unigene56653_All	498	0.01	6.23	9.283088353	8.09E-07	6.89E-06	Up
CL6545.Contig2_All	508	0.01	6.23	9.283088353	8.09E-07	6.88E-06	Up
CL1916.Contig2_All	1598	0.01	6.2	9.276124405	1.08E-25	3.14E-24	Up
CL8606.Contig2_All	482	0.01	6.2	9.276124405	1.63E-06	1.33E-05	Up
CL6400.Contig3_All	588	0.01	6.19	9.273795599	2.43E-08	2.52E-07	Up
CL3859.Contig1_All	1117	0.01	6.18	9.271463028	1.79E-17	3.71E-16	Up
CL4744.Contig2_All	1884	0.01	6.17	9.269126679	1.45E-30	4.91E-29	Up
CL9049.Contig2_All	502	0.01	6.16	9.266786541	8.09E-07	6.90E-06	Up
Unigene1181_All	378	0.01	6.15	9.2644426	0.000109379	0.000653789	Up
CL11463.Contig1_All	396	0.01	6.15	9.2644426	5.43E-05	0.000345008	Up
CL602.Contig5_All	1812	0.01	6.12	9.257387843	4.83E-29	1.56E-27	Up
Unigene41306_All	469	0.01	6.11	9.25502857	3.29E-06	2.58E-05	Up
Unigene44507_All	487	0.01	6.11	9.25502857	1.63E-06	1.33E-05	Up
CL13278.Contig2_All	2035	0.01	6.1	9.252665432	1.07E-32	3.87E-31	Up
Unigene49260_All	434	0.01	6.1	9.252665432	1.34E-05	9.50E-05	Up
CL13129.Contig2_All	775	0.01	6.06	9.243173983	4.42E-11	5.97E-10	Up
Unigene37872_All	1244	0.01	6.06	9.243173983	2.67E-19	6.04E-18	Up
CL12701.Contig1_All	1022	0.01	6.05	9.240791332	2.42E-15	4.43E-14	Up
Unigene40564_All	688	0.01	6.05	9.240791332	7.30E-10	8.87E-09	Up
Unigene37502_All	1223	0.01	6.05	9.240791332	1.08E-18	2.40E-17	Up
Unigene43479_All	509	0.01	6.04	9.238404739	8.09E-07	6.88E-06	Up
CL8269.Contig1_All	473	0.01	6.04	9.238404739	3.29E-06	2.57E-05	Up
Unigene59561_All	438	0.01	6.01	9.231221181	1.34E-05	9.50E-05	Up
CL5605.Contig6_All	616	0.01	6.01	9.231221181	2.43E-08	2.51E-07	Up
CL784.Contig3_All	903	0.01	5.99	9.226412193	3.27E-13	5.20E-12	Up
CL1687.Contig1_All	2712	0.01	5.99	9.226412193	1.18E-43	5.50E-42	Up
Unigene44469_All	570	0.01	5.94	9.214319121	9.88E-08	9.55E-07	Up
CL4434.Contig2_All	718	0.01	5.94	9.214319121	3.62E-10	4.51E-09	Up
CL3473.Contig2_All	607	0.01	5.93	9.211888295	2.43E-08	2.51E-07	Up
CL13308.Contig1_All	1023	0.01	5.92	9.209453366	4.88E-15	8.77E-14	Up
Unigene43040_All	663	0.01	5.92	9.209453366	2.97E-09	3.39E-08	Up
CL13092.Contig1_All	1162	0.01	5.91	9.20701432	1.79E-17	3.71E-16	Up
CL3888.Contig2_All	572	0.01	5.91	9.20701432	9.88E-08	9.50E-07	Up
Unigene13873_All	425	0.01	5.9	9.204571144	2.69E-05	0.000181707	Up
Unigene40556_All	942	0.01	5.9	9.204571144	8.05E-14	1.34E-12	Up
Unigene58089_All	425	0.01	5.9	9.204571144	2.69E-05	0.000180766	Up
Unigene7168_All	518	0.01	5.89	9.202123824	8.09E-07	6.89E-06	Up
CL1564.Contig2_All	704	0.01	5.88	9.199672345	7.30E-10	8.87E-09	Up
Unigene39740_All	587	0.01	5.87	9.197216693	9.88E-08	9.53E-07	Up
CL7354.Contig2_All	2160	0.01	5.86	9.194756854	1.31E-33	4.84E-32	Up
Unigene43635_All	427	0.01	5.86	9.194756854	2.69E-05	0.000180714	Up
CL7991.Contig2_All	1213	0.01	5.83	9.187352073	4.40E-18	9.42E-17	Up
CL8611.Contig2_All	410	0.01	5.82	9.184875343	5.43E-05	0.000346186	Up
CL88.Contig3_All	827	0.01	5.82	9.184875343	1.09E-11	1.54E-10	Up
Unigene55008_All	685	0.01	5.8	9.17990909	2.97E-09	3.40E-08	Up
Unigene40078_All	2541	0.04	23.15	9.176796478	2.82E-153	3.97E-151	Up
Unigene57786_All	695	0.01	5.78	9.174925683	1.47E-09	1.74E-08	Up
Unigene48322_All	393	0.01	5.78	9.174925683	0.000109379	0.000655005	Up
CL1208.Contig2_All	837	0.15	86.43	9.17042585	1.65E-164	2.49E-162	Up
CL15621.Contig5_All	394	0.01	5.75	9.167418146	0.000109379	0.000651122	Up
CL7977.Contig2_All	729	0.01	5.74	9.164906927	7.30E-10	8.87E-09	Up
CL1923.Contig2_All	3024	0.01	5.73	9.162391329	1.06E-46	5.29E-45	Up
Unigene53914_All	433	0.01	5.73	9.162391329	2.69E-05	0.000180753	Up
CL5094.Contig2_All	1262	0.01	5.72	9.159871337	2.18E-18	4.76E-17	Up
CL9306.Contig3_All	698	0.01	5.71	9.157346935	2.97E-09	3.41E-08	Up
Unigene38591_All	1201	0.01	5.7	9.154818109	1.79E-17	3.71E-16	Up
Unigene59071_All	703	0.01	5.69	9.152284842	1.47E-09	1.74E-08	Up
CL7862.Contig1_All	416	0.01	5.69	9.152284842	5.43E-05	0.00034482	Up
Unigene56117_All	839	0.01	5.67	9.147204925	1.09E-11	1.55E-10	Up
CL970.Contig1_All	603	0.01	5.66	9.144658243	9.88E-08	9.53E-07	Up
CL9236.Contig2_All	723	0.05	28.25	9.142107057	4.32E-46	2.13E-44	Up
CL3262.Contig3_All	900	0.01	5.65	9.142107057	1.33E-12	2.02E-11	Up
Unigene58965_All	515	0.01	5.64	9.139551352	1.63E-06	1.33E-05	Up
Unigene60179_All	632	0.01	5.63	9.136991112	2.43E-08	2.52E-07	Up
CL14441.Contig1_All	740	0.01	5.63	9.136991112	7.30E-10	8.87E-09	Up
Unigene42954_All	477	0.01	5.63	9.136991112	6.63E-06	4.95E-05	Up
CL5766.Contig5_All	439	0.01	5.62	9.13442632	2.69E-05	0.000181931	Up
Unigene38980_All	583	0.01	5.62	9.13442632	1.99E-07	1.84E-06	Up
CL14221.Contig1_All	2159	0.01	5.6	9.129283017	4.36E-32	1.55E-30	Up
Unigene63011_All	498	0.01	5.6	9.129283017	3.29E-06	2.57E-05	Up
Unigene47980_All	498	0.01	5.6	9.129283017	3.29E-06	2.57E-05	Up
Unigene43105_All	717	0.01	5.59	9.126704473	1.47E-09	1.74E-08	Up
CL14956.Contig2_All	616	0.01	5.59	9.126704473	4.90E-08	4.90E-07	Up
Unigene53440_All	480	0.01	5.58	9.124121312	6.63E-06	4.96E-05	Up
Unigene41954_All	754	0.01	5.57	9.121533517	3.62E-10	4.51E-09	Up
CL5296.Contig1_All	501	0.01	5.56	9.118941073	3.29E-06	2.57E-05	Up
CL5355.Contig3_All	828	0.01	5.56	9.118941073	4.42E-11	5.96E-10	Up
CL9033.Contig4_All	2539	0.01	5.55	9.116343961	1.45E-37	5.95E-36	Up
CL9356.Contig1_All	975	0.13	72.07	9.114743412	8.19E-165	1.24E-162	Up
CL295.Contig9_All	1946	0.01	5.54	9.113742166	1.96E-28	6.20E-27	Up
Unigene61264_All	620	0.01	5.54	9.113742166	4.90E-08	4.89E-07	Up
CL5318.Contig4_All	602	0.01	5.52	9.108524457	9.88E-08	9.55E-07	Up
Unigene62226_All	2335	0.01	5.52	9.108524457	1.60E-34	6.07E-33	Up
Unigene58091_All	563	0.01	5.51	9.105908509	4.01E-07	3.56E-06	Up
CL1076.Contig4_All	1030	0.01	5.5	9.103287808	3.99E-14	6.79E-13	Up
Unigene39316_All	1138	0.01	5.49	9.100662339	1.20E-15	2.24E-14	Up
CL906.Contig2_All	622	0.01	5.48	9.098032083	9.88E-08	9.50E-07	Up
Unigene40805_All	627	0.01	5.46	9.092757141	4.90E-08	4.90E-07	Up
CL12510.Contig2_All	607	0.01	5.46	9.092757141	9.88E-08	9.51E-07	Up
CL8572.Contig1_All	746	0.01	5.46	9.092757141	7.30E-10	8.85E-09	Up
CL123.Contig1_All	1153	0.01	5.46	9.092757141	5.95E-16	1.13E-14	Up
Unigene47241_All	768	0.01	5.45	9.09011242	3.62E-10	4.52E-09	Up
CL6496.Contig2_All	1716	0.01	5.45	9.09011242	1.78E-24	4.99E-23	Up
CL5640.Contig2_All	2219	0.01	5.45	9.09011242	4.36E-32	1.55E-30	Up
Unigene61972_All	568	0.01	5.45	9.09011242	4.01E-07	3.56E-06	Up
Unigene61695_All	569	0.01	5.43	9.084808388	4.01E-07	3.57E-06	Up
CL1609.Contig8_All	1389	0.01	5.42	9.082149041	2.67E-19	6.04E-18	Up
CL8350.Contig1_All	833	0.01	5.41	9.079484784	4.42E-11	5.97E-10	Up
CL14908.Contig1_All	430	0.01	5.41	9.079484784	5.43E-05	0.000346494	Up
CL150.Contig1_All	473	0.01	5.4	9.076815597	1.34E-05	9.47E-05	Up
Unigene41912_All	410	0.01	5.4	9.076815597	0.000109379	0.00065358	Up
Unigene40660_All	693	0.01	5.4	9.076815597	5.98E-09	6.62E-08	Up
Unigene39872_All	451	0.01	5.39	9.074141463	2.69E-05	0.000181053	Up
CL15433.Contig2_All	3937	0.01	5.38	9.071462363	1.17E-57	6.91E-56	Up
CL4698.Contig3_All	893	0.01	5.37	9.068778278	1.09E-11	1.55E-10	Up
CL15626.Contig4_All	699	0.01	5.37	9.068778278	5.98E-09	6.62E-08	Up
Unigene61256_All	757	0.01	5.37	9.068778278	7.30E-10	8.86E-09	Up
Unigene41192_All	1021	0.01	5.36	9.06608919	8.05E-14	1.34E-12	Up
CL3253.Contig9_All	1494	0.01	5.35	9.063395081	8.01E-21	1.95E-19	Up
CL5104.Contig3_All	1488	0.01	5.34	9.060695932	1.62E-20	3.87E-19	Up
Unigene48331_All	882	0.01	5.34	9.060695932	1.09E-11	1.54E-10	Up
CL10533.Contig2_All	876	0.01	5.33	9.057991723	2.19E-11	3.03E-10	Up
CL13310.Contig1_All	496	0.01	5.32	9.055282436	6.63E-06	4.95E-05	Up
Unigene42491_All	1356	0.01	5.32	9.055282436	1.08E-18	2.40E-17	Up
CL3862.Contig1_All	1442	0.01	5.3	9.049848549	6.56E-20	1.53E-18	Up
CL7420.Contig1_All	1215	0.01	5.3	9.049848549	2.95E-16	5.72E-15	Up
Unigene42421_All	539	0.01	5.29	9.047123912	1.63E-06	1.33E-05	Up
CL4975.Contig2_All	862	0.01	5.27	9.041659152	4.42E-11	5.96E-10	Up
Unigene53525_All	542	0.01	5.25	9.036173613	1.63E-06	1.33E-05	Up
Unigene40064_All	472	0.01	5.24	9.033423002	2.69E-05	0.000181523	Up
Unigene52524_All	460	0.01	5.24	9.033423002	2.69E-05	0.000181288	Up
CL7392.Contig2_All	482	0.01	5.22	9.027905997	1.34E-05	9.47E-05	Up
CL9626.Contig1_All	628	0.01	5.22	9.027905997	9.88E-08	9.52E-07	Up
CL7516.Contig6_All	1308	0.01	5.2	9.022367813	1.79E-17	3.71E-16	Up
CL2078.Contig13_All	886	0.01	5.19	9.019590728	2.19E-11	3.03E-10	Up
Unigene48270_All	547	0.01	5.19	9.019590728	1.63E-06	1.33E-05	Up
CL7933.Contig3_All	547	0.01	5.18	9.016808288	3.29E-06	2.57E-05	Up
CL1773.Contig4_All	2264	0.01	5.18	9.016808288	3.57E-31	1.23E-29	Up
CL784.Contig2_All	709	0.01	5.17	9.01402047	1.21E-08	1.30E-07	Up
CL2911.Contig2_All	1284	0.01	5.14	9.005624549	7.27E-17	1.45E-15	Up
CL4907.Contig3_All	1638	0.01	5.14	9.005624549	4.85E-22	1.24E-20	Up
CL9065.Contig2_All	2109	0.01	5.14	9.005624549	9.74E-29	3.11E-27	Up
CL9684.Contig7_All	2832	0.01	5.14	9.005624549	4.34E-39	1.85E-37	Up
Unigene44071_All	466	0.01	5.14	9.005624549	2.69E-05	0.000180883	Up
CL14368.Contig6_All	1217	0.01	5.12	9	5.95E-16	1.14E-14	Up
Unigene43880_All	617	0.01	5.11	8.997179481	1.99E-07	1.84E-06	Up
Unigene44002_All	468	0.01	5.11	8.997179481	2.69E-05	0.000180857	Up
CL4533.Contig2_All	425	0.01	5.11	8.997179481	0.000109379	0.000651413	Up
CL12328.Contig2_All	447	0.01	5.1	8.994353437	5.43E-05	0.000347349	Up
Unigene38614_All	490	0.01	5.1	8.994353437	1.34E-05	9.45E-05	Up
CL9871.Contig3_All	683	0.01	5.09	8.991521846	2.43E-08	2.52E-07	Up
Unigene37477_All	512	0.01	5.09	8.991521846	6.63E-06	4.95E-05	Up
Unigene50689_All	768	0.01	5.09	8.991521846	1.47E-09	1.73E-08	Up
CL3079.Contig1_All	491	0.01	5.08	8.988684687	1.34E-05	9.45E-05	Up
Unigene48289_All	664	0.01	5.07	8.985841937	4.90E-08	4.90E-07	Up
CL13196.Contig1_All	1588	0.01	5.07	8.985841937	3.98E-21	9.77E-20	Up
Unigene56218_All	486	0.01	5.07	8.985841937	2.69E-05	0.000180988	Up
CL5409.Contig2_All	972	0.01	5.06	8.982993575	2.68E-12	3.98E-11	Up
Unigene57019_All	515	0.01	5.05	8.980139578	6.63E-06	4.97E-05	Up
CL3884.Contig2_All	1487	0.01	5.05	8.980139578	1.32E-19	3.05E-18	Up
CL527.Contig2_All	819	0.01	5.03	8.97441459	3.62E-10	4.52E-09	Up
Unigene21598_All	678	0.01	5.03	8.97441459	4.90E-08	4.90E-07	Up
Unigene44121_All	603	0.01	5.03	8.97441459	4.01E-07	3.56E-06	Up
Unigene41492_All	1275	0.01	5.02	8.971543554	1.47E-16	2.88E-15	Up
CL2376.Contig1_All	661	0.01	5.01	8.968666793	9.88E-08	9.55E-07	Up
Unigene53336_All	453	0.01	5	8.965784285	5.43E-05	0.000345102	Up
Unigene62493_All	563	0.01	4.99	8.962896005	1.63E-06	1.33E-05	Up
Unigene37626_All	797	0.01	4.99	8.962896005	1.47E-09	1.74E-08	Up
CL9807.Contig2_All	546	0.01	4.98	8.960001932	3.29E-06	2.57E-05	Up
CL8264.Contig3_All	1227	0.01	4.97	8.957102042	1.20E-15	2.24E-14	Up
CL6664.Contig6_All	1635	0.01	4.97	8.957102042	3.98E-21	9.77E-20	Up
CL9103.Contig2_All	527	0.01	4.95	8.951284715	6.63E-06	4.96E-05	Up
Unigene51977_All	632	0.01	4.95	8.951284715	1.99E-07	1.84E-06	Up
CL2928.Contig4_All	657	0.01	4.92	8.942514505	9.88E-08	9.53E-07	Up
CL15282.Contig4_All	992	0.01	4.91	8.939579214	2.68E-12	3.99E-11	Up
Unigene39216_All	503	0.01	4.91	8.939579214	1.34E-05	9.49E-05	Up
CL14163.Contig2_All	631	0.01	4.91	8.939579214	4.01E-07	3.57E-06	Up
CL3239.Contig11_All	1746	0.01	4.91	8.939579214	1.19E-22	3.12E-21	Up
Unigene43324_All	437	0.01	4.9	8.936637939	0.000109379	0.000655804	Up
CL11981.Contig5_All	481	0.01	4.9	8.936637939	5.43E-05	0.000345737	Up
CL4237.Contig4_All	661	0.01	4.9	8.936637939	9.88E-08	9.52E-07	Up
CL9460.Contig2_All	953	0.01	4.89	8.933690655	1.09E-11	1.54E-10	Up
CL14085.Contig1_All	535	0.01	4.89	8.933690655	6.63E-06	4.94E-05	Up
CL14837.Contig1_All	880	0.01	4.87	8.927777962	1.80E-10	2.29E-09	Up
Unigene61566_All	439	0.01	4.87	8.927777962	0.000109379	0.000651787	Up
CL11933.Contig1_All	1210	0.01	4.87	8.927777962	4.88E-15	8.76E-14	Up
CL14922.Contig3_All	2546	0.01	4.86	8.924812504	2.64E-33	9.66E-32	Up
Unigene46218_All	576	0.01	4.84	8.918863237	1.63E-06	1.33E-05	Up
CL4206.Contig3_All	725	0.01	4.84	8.918863237	2.43E-08	2.51E-07	Up
CL3994.Contig3_All	3960	0.01	4.83	8.915879379	3.52E-52	1.92E-50	Up
Unigene38939_All	938	0.01	4.82	8.912889336	2.19E-11	3.03E-10	Up
CL4573.Contig6_All	1258	0.01	4.81	8.909893084	1.20E-15	2.24E-14	Up
Unigene62162_All	782	0.01	4.81	8.909893084	2.97E-09	3.39E-08	Up
Unigene37309_All	1189	0.01	4.81	8.909893084	9.83E-15	1.73E-13	Up
Unigene55195_All	601	0.01	4.81	8.909893084	8.09E-07	6.88E-06	Up
Unigene43619_All	444	0.01	4.79	8.903881846	0.000109379	0.000653956	Up
Unigene41674_All	786	0.01	4.78	8.900866808	2.97E-09	3.40E-08	Up
CL782.Contig1_All	922	0.01	4.78	8.900866808	4.42E-11	5.97E-10	Up
CL1533.Contig2_All	1106	0.01	4.78	8.900866808	1.62E-13	2.64E-12	Up
Unigene44343_All	764	0.01	4.77	8.897845456	5.98E-09	6.63E-08	Up
Unigene43718_All	673	0.01	4.77	8.897845456	9.88E-08	9.50E-07	Up
Unigene49839_All	455	0.01	4.76	8.894817763	0.000109379	0.000655888	Up
CL11990.Contig1_All	537	0.01	4.76	8.894817763	6.63E-06	4.96E-05	Up
CL13751.Contig2_All	489	0.01	4.76	8.894817763	5.43E-05	0.000344609	Up
Unigene51484_All	1385	0.01	4.75	8.891783703	3.61E-17	7.35E-16	Up
Unigene47188_All	788	0.01	4.75	8.891783703	5.98E-09	6.62E-08	Up
Unigene53852_All	516	0.01	4.74	8.888743249	1.34E-05	9.48E-05	Up
Unigene53845_All	2083	0.01	4.73	8.885696373	2.65E-26	7.83E-25	Up
Unigene48308_All	448	0.01	4.72	8.882643049	0.000109379	0.000657661	Up
Unigene42224_All	587	0.01	4.72	8.882643049	1.63E-06	1.33E-05	Up
CL1916.Contig3_All	1866	0.01	4.72	8.882643049	2.94E-23	7.86E-22	Up
Unigene53275_All	517	0.01	4.72	8.882643049	1.34E-05	9.48E-05	Up
CL4828.Contig1_All	975	0.01	4.72	8.882643049	2.19E-11	3.03E-10	Up
CL8652.Contig1_All	704	0.01	4.7	8.876516947	4.90E-08	4.91E-07	Up
Unigene43044_All	913	0.01	4.7	8.876516947	8.92E-11	1.17E-09	Up
Unigene44015_All	729	0.01	4.69	8.873444113	2.43E-08	2.52E-07	Up
Unigene56682_All	450	0.01	4.69	8.873444113	0.000109379	0.00065133	Up
CL4975.Contig3_All	797	0.01	4.68	8.87036472	5.98E-09	6.63E-08	Up
Unigene40998_All	474	0.01	4.68	8.87036472	5.43E-05	0.000345902	Up
Unigene41332_All	997	0.01	4.67	8.86727874	1.09E-11	1.54E-10	Up
Unigene58819_All	498	0.01	4.67	8.86727874	2.69E-05	0.000181799	Up
Unigene53405_All	1421	0.01	4.67	8.86727874	3.61E-17	7.34E-16	Up
CL653.Contig6_All	1048	0.01	4.67	8.86727874	2.68E-12	3.98E-11	Up
CL14525.Contig1_All	521	0.01	4.67	8.86727874	1.34E-05	9.44E-05	Up
Unigene45786_All	499	0.01	4.66	8.864186145	2.69E-05	0.000181681	Up
Unigene54300_All	592	0.01	4.66	8.864186145	1.63E-06	1.33E-05	Up
Unigene56384_All	477	0.01	4.64	8.857980995	5.43E-05	0.000346517	Up
CL13505.Contig1_All	1185	0.01	4.64	8.857980995	3.99E-14	6.78E-13	Up
CL5039.Contig2_All	2657	0.01	4.64	8.857980995	5.33E-33	1.93E-31	Up
CL8043.Contig2_All	909	0.01	4.62	8.851749041	1.80E-10	2.30E-09	Up
CL6712.Contig2_All	2173	0.01	4.62	8.851749041	6.53E-27	1.97E-25	Up
CL4288.Contig1_All	635	0.01	4.61	8.84862294	8.09E-07	6.90E-06	Up
Unigene14693_All	1068	0.01	4.61	8.84862294	2.68E-12	3.98E-11	Up
CL8603.Contig2_All	597	0.01	4.61	8.84862294	1.63E-06	1.33E-05	Up
Unigene39978_All	835	0.01	4.6	8.845490051	1.47E-09	1.74E-08	Up
CL590.Contig1_All	704	0.01	4.59	8.842350343	9.88E-08	9.53E-07	Up
Unigene46685_All	457	0.01	4.58	8.839203788	0.000109379	0.000653705	Up
Unigene52015_All	458	0.01	4.57	8.836050355	0.000109379	0.000652245	Up
Unigene46423_All	1507	0.01	4.57	8.836050355	4.40E-18	9.42E-17	Up
CL7339.Contig2_All	742	0.01	4.57	8.836050355	4.90E-08	4.89E-07	Up
CL9718.Contig4_All	547	0.01	4.56	8.832890014	1.34E-05	9.49E-05	Up
CL8217.Contig2_All	1885	0.01	4.56	8.832890014	1.19E-22	3.12E-21	Up
Unigene59674_All	459	0.01	4.55	8.829722735	0.000109379	0.00065745	Up
CL2371.Contig5_All	622	0.01	4.55	8.829722735	1.63E-06	1.33E-05	Up
Unigene42869_All	459	0.01	4.55	8.829722735	0.000109379	0.000654208	Up
Unigene39737_All	573	0.01	4.55	8.829722735	6.63E-06	4.95E-05	Up
Unigene55060_All	460	0.01	4.54	8.826548487	0.000109379	0.000651662	Up
Unigene39674_All	754	0.01	4.53	8.82336724	2.43E-08	2.52E-07	Up
Unigene57661_All	509	0.01	4.53	8.82336724	2.69E-05	0.000181092	Up
Unigene42927_All	854	0.01	4.52	8.820178962	1.47E-09	1.74E-08	Up
CL2884.Contig2_All	621	0.01	4.51	8.816983623	1.63E-06	1.33E-05	Up
CL7817.Contig3_All	754	0.01	4.5	8.813781191	2.43E-08	2.52E-07	Up
CL4737.Contig2_All	477	0.01	4.5	8.813781191	0.000109379	0.000654627	Up
Unigene48381_All	560	0.01	4.5	8.813781191	6.63E-06	4.95E-05	Up
Unigene44209_All	1943	0.01	4.49	8.810571635	2.94E-23	7.86E-22	Up
CL4744.Contig3_All	816	0.01	4.49	8.810571635	5.98E-09	6.62E-08	Up
Unigene62841_All	488	0.01	4.49	8.810571635	5.43E-05	0.000344398	Up
Unigene47649_All	756	0.01	4.48	8.807354922	2.43E-08	2.52E-07	Up
CL7213.Contig4_All	1269	0.01	4.47	8.804131021	9.83E-15	1.73E-13	Up
CL10719.Contig2_All	2405	0.01	4.47	8.804131021	9.74E-29	3.11E-27	Up
CL124.Contig2_All	987	0.01	4.47	8.804131021	4.42E-11	5.95E-10	Up
CL4955.Contig1_All	491	0.01	4.45	8.797661526	5.43E-05	0.000345055	Up
CL12082.Contig1_All	516	0.01	4.44	8.794415866	2.69E-05	0.000181576	Up
CL13127.Contig4_All	468	0.01	4.43	8.791162889	0.000109379	0.000654333	Up
Unigene43418_All	1132	0.01	4.43	8.791162889	6.59E-13	1.02E-11	Up
CL15594.Contig12_All	1351	0.01	4.42	8.787902559	2.42E-15	4.43E-14	Up
CL4764.Contig2_All	764	0.01	4.42	8.787902559	2.43E-08	2.51E-07	Up
CL6907.Contig2_All	621	0.01	4.41	8.784634846	1.63E-06	1.33E-05	Up
Unigene42926_All	932	0.01	4.41	8.784634846	3.62E-10	4.51E-09	Up
Unigene61859_All	988	0.01	4.41	8.784634846	4.42E-11	5.95E-10	Up
Unigene16836_All	2333	0.01	4.39	8.77807713	1.61E-27	4.95E-26	Up
Unigene23326_All	590	0.01	4.38	8.77478706	6.63E-06	4.97E-05	Up
CL5784.Contig8_All	547	0.01	4.37	8.77148947	1.34E-05	9.48E-05	Up
CL6164.Contig2_All	472	0.01	4.37	8.77148947	0.000109379	0.000654501	Up
CL5127.Contig3_All	1172	0.01	4.36	8.768184325	3.27E-13	5.21E-12	Up
CL14184.Contig2_All	578	0.01	4.36	8.768184325	6.63E-06	4.97E-05	Up
CL2108.Contig6_All	1538	0.01	4.35	8.764871591	1.79E-17	3.71E-16	Up
Unigene54287_All	699	0.01	4.35	8.764871591	1.99E-07	1.84E-06	Up
Unigene41177_All	1277	0.01	4.34	8.761551232	1.98E-14	3.44E-13	Up
CL14221.Contig4_All	1758	0.01	4.33	8.758223215	3.26E-20	7.70E-19	Up
Unigene47806_All	501	0.01	4.32	8.754887502	5.43E-05	0.00034595	Up
CL3176.Contig5_All	803	0.01	4.32	8.754887502	1.21E-08	1.29E-07	Up
CL7932.Contig3_All	716	0.01	4.31	8.751544059	1.99E-07	1.84E-06	Up
CL2069.Contig2_All	2257	0.01	4.31	8.751544059	5.35E-26	1.57E-24	Up
Unigene48319_All	881	0.01	4.31	8.751544059	1.47E-09	1.74E-08	Up
CL4459.Contig3_All	762	0.01	4.31	8.751544059	4.90E-08	4.89E-07	Up
CL1909.Contig3_All	1362	0.01	4.3	8.74819285	2.42E-15	4.43E-14	Up
Unigene40581_All	503	0.01	4.3	8.74819285	5.43E-05	0.00034529	Up
Unigene57966_All	528	0.01	4.3	8.74819285	2.69E-05	0.000180805	Up
Unigene62014_All	478	0.01	4.29	8.744833837	0.000109379	0.000657196	Up
CL7167.Contig1_All	1155	0.01	4.29	8.744833837	1.33E-12	2.02E-11	Up
Unigene38938_All	786	0.01	4.27	8.73809226	2.43E-08	2.52E-07	Up
CL12229.Contig1_All	645	0.01	4.27	8.73809226	1.63E-06	1.33E-05	Up
Unigene44809_All	634	0.01	4.26	8.73470962	1.63E-06	1.33E-05	Up
CL15297.Contig2_All	759	0.01	4.25	8.731319031	9.88E-08	9.55E-07	Up
Unigene45996_All	483	0.01	4.23	8.724513853	0.000109379	0.000655551	Up
CL6184.Contig1_All	562	0.01	4.22	8.721099189	1.34E-05	9.51E-05	Up
Unigene37356_All	871	0.01	4.22	8.721099189	2.97E-09	3.40E-08	Up
CL2347.Contig1_All	1352	0.01	4.22	8.721099189	9.83E-15	1.74E-13	Up
CL8802.Contig5_All	1205	0.01	4.21	8.717676423	6.59E-13	1.03E-11	Up
Unigene44527_All	640	0.01	4.21	8.717676423	1.63E-06	1.33E-05	Up
CL14773.Contig1_All	1822	0.01	4.21	8.717676423	3.26E-20	7.70E-19	Up
CL11270.Contig2_All	796	0.01	4.2	8.714245518	2.43E-08	2.51E-07	Up
CL7041.Contig2_All	822	0.01	4.2	8.714245518	1.21E-08	1.29E-07	Up
CL3685.Contig1_All	590	0.01	4.19	8.710806434	6.63E-06	4.95E-05	Up
Unigene52989_All	598	0.01	4.19	8.710806434	6.63E-06	4.95E-05	Up
Unigene37992_All	627	0.01	4.18	8.707359132	3.29E-06	2.58E-05	Up
CL4070.Contig1_All	1655	0.01	4.18	8.707359132	4.40E-18	9.43E-17	Up
Unigene52567_All	696	0.01	4.17	8.703903573	4.01E-07	3.57E-06	Up
CL2470.Contig5_All	515	0.01	4.16	8.700439718	5.43E-05	0.000346683	Up
CL5804.Contig3_All	646	0.01	4.16	8.700439718	1.63E-06	1.33E-05	Up
Unigene40988_All	489	0.01	4.15	8.696967526	0.000109379	0.000655215	Up
Unigene48330_All	882	0.01	4.15	8.696967526	2.97E-09	3.39E-08	Up
CL980.Contig1_All	537	0.01	4.14	8.693486957	5.43E-05	0.000346778	Up
CL737.Contig1_All	669	0.01	4.13	8.689997971	1.63E-06	1.33E-05	Up
CL14759.Contig2_All	491	0.01	4.13	8.689997971	0.000109379	0.000652037	Up
CL12961.Contig1_All	563	0.01	4.12	8.686500527	2.69E-05	0.000181825	Up
Unigene8959_All	1154	0.01	4.11	8.682994584	2.68E-12	3.99E-11	Up
Unigene38942_All	681	0.01	4.09	8.675957033	8.09E-07	6.90E-06	Up
CL1059.Contig2_All	1273	0.01	4.09	8.675957033	1.62E-13	2.64E-12	Up
CL5705.Contig2_All	1517	0.01	4.09	8.675957033	2.95E-16	5.72E-15	Up
CL7757.Contig1_All	1723	0.01	4.09	8.675957033	1.08E-18	2.40E-17	Up
Unigene40858_All	496	0.01	4.07	8.668884984	0.000109379	0.000656014	Up
Unigene39518_All	550	0.01	4.07	8.668884984	2.69E-05	0.000181196	Up
CL5247.Contig2_All	1380	0.01	4.07	8.668884984	9.83E-15	1.73E-13	Up
CL6727.Contig1_All	1638	0.01	4.06	8.665335917	1.79E-17	3.72E-16	Up
CL5700.Contig1_All	497	0.01	4.06	8.665335917	0.000109379	0.000654082	Up
CL12428.Contig3_All	497	0.01	4.06	8.665335917	0.000109379	0.000653079	Up
CL3841.Contig1_All	524	0.01	4.06	8.665335917	5.43E-05	0.000344234	Up
Unigene41489_All	498	0.01	4.05	8.661778098	0.000109379	0.000656098	Up
CL1597.Contig7_All	632	0.01	4.05	8.661778098	3.29E-06	2.58E-05	Up
CL15120.Contig2_All	556	0.01	4.04	8.658211483	2.69E-05	0.000181957	Up
Unigene57288_All	580	0.01	4.04	8.658211483	1.34E-05	9.51E-05	Up
CL7357.Contig4_All	1289	0.01	4.04	8.658211483	1.62E-13	2.64E-12	Up
Unigene40802_All	553	0.01	4.04	8.658211483	2.69E-05	0.000180936	Up
CL14919.Contig2_All	720	0.01	4.04	8.658211483	4.01E-07	3.56E-06	Up
CL5629.Contig3_All	581	0.01	4.03	8.654636029	1.34E-05	9.48E-05	Up
CL4857.Contig1_All	1227	0.01	4.03	8.654636029	1.33E-12	2.02E-11	Up
Unigene38089_All	921	0.01	4.03	8.654636029	2.97E-09	3.39E-08	Up
Unigene44394_All	826	0.01	4.02	8.651051691	2.43E-08	2.52E-07	Up
Unigene44130_All	691	0.01	4.01	8.647458426	8.09E-07	6.90E-06	Up
CL9618.Contig1_All	556	0.01	4.01	8.647458426	2.69E-05	0.000181668	Up
CL6591.Contig2_All	1717	0.01	4.01	8.647458426	4.40E-18	9.42E-17	Up
CL4860.Contig2_All	887	0.01	4	8.64385619	5.98E-09	6.63E-08	Up
Unigene41043_All	777	0.01	3.99	8.640244936	9.88E-08	9.54E-07	Up
CL13102.Contig3_All	2786	0.01	3.99	8.640244936	5.90E-30	1.96E-28	Up
CL15046.Contig3_All	912	0.01	3.99	8.640244936	2.97E-09	3.40E-08	Up
Unigene60171_All	503	0.01	3.99	8.640244936	0.000109379	0.000654124	Up
CL1648.Contig2_All	1516	0.01	3.99	8.640244936	5.95E-16	1.13E-14	Up
CL6654.Contig2_All	722	0.01	3.99	8.640244936	4.01E-07	3.56E-06	Up
Unigene42488_All	668	0.01	3.98	8.636624621	1.63E-06	1.33E-05	Up
Unigene54074_All	587	0.01	3.97	8.632995197	1.34E-05	9.46E-05	Up
Unigene60761_All	560	0.01	3.97	8.632995197	2.69E-05	0.000181157	Up
Unigene40440_All	533	0.01	3.96	8.62935662	5.43E-05	0.000344961	Up
Unigene53843_All	727	0.01	3.95	8.625708843	4.01E-07	3.57E-06	Up
CL5670.Contig1_All	1030	0.01	3.95	8.625708843	1.80E-10	2.30E-09	Up
Unigene48715_All	618	0.01	3.94	8.622051819	6.63E-06	4.97E-05	Up
CL1960.Contig6_All	1100	0.01	3.94	8.622051819	4.42E-11	5.96E-10	Up
CL3352.Contig2_All	757	0.01	3.94	8.622051819	1.99E-07	1.84E-06	Up
Unigene39116_All	1048	0.01	3.93	8.618385502	1.80E-10	2.30E-09	Up
Unigene19360_All	536	0.01	3.93	8.618385502	5.43E-05	0.000344281	Up
Unigene37670_All	731	0.01	3.92	8.614709844	4.01E-07	3.57E-06	Up
CL10831.Contig1_All	622	0.01	3.91	8.611024797	6.63E-06	4.96E-05	Up
CL3253.Contig10_All	1535	0.01	3.91	8.611024797	1.20E-15	2.24E-14	Up
CL13791.Contig1_All	511	0.01	3.9	8.607330314	0.000109379	0.000657831	Up
Unigene15700_All	1124	0.01	3.9	8.607330314	2.19E-11	3.04E-10	Up
CL13389.Contig2_All	1656	0.01	3.9	8.607330314	3.61E-17	7.34E-16	Up
CL1616.Contig1_All	621	0.01	3.9	8.607330314	1.34E-05	9.46E-05	Up
CL12928.Contig4_All	1338	0.01	3.89	8.603626345	1.62E-13	2.64E-12	Up
CL4630.Contig1_All	512	0.01	3.89	8.603626345	0.000109379	0.000657492	Up
Unigene37853_All	852	0.01	3.89	8.603626345	2.43E-08	2.52E-07	Up
CL1172.Contig2_All	1235	0.01	3.89	8.603626345	2.68E-12	3.98E-11	Up
CL519.Contig10_All	1308	0.01	3.89	8.603626345	3.27E-13	5.19E-12	Up
Unigene37746_All	2810	0.01	3.88	8.599912842	1.19E-29	3.91E-28	Up
Unigene41343_All	738	0.01	3.88	8.599912842	4.01E-07	3.56E-06	Up
Unigene42174_All	1355	0.01	3.88	8.599912842	8.05E-14	1.34E-12	Up
CL1172.Contig7_All	1412	0.01	3.87	8.596189756	3.99E-14	6.80E-13	Up
Unigene40958_All	598	0.01	3.87	8.596189756	1.34E-05	9.51E-05	Up
CL522.Contig6_All	1534	0.01	3.87	8.596189756	1.20E-15	2.24E-14	Up
Unigene56611_All	515	0.01	3.86	8.592457037	0.000109379	0.000651828	Up
CL10153.Contig3_All	620	0.01	3.84	8.584962501	1.34E-05	9.47E-05	Up
CL4194.Contig2_All	624	0.01	3.83	8.581200582	1.34E-05	9.46E-05	Up
Unigene62370_All	661	0.01	3.82	8.577428828	3.29E-06	2.58E-05	Up
CL3117.Contig7_All	703	0.01	3.82	8.577428828	1.63E-06	1.33E-05	Up
CL3186.Contig3_All	1830	0.01	3.82	8.577428828	1.08E-18	2.40E-17	Up
Unigene37916_All	631	0.01	3.82	8.577428828	1.34E-05	9.46E-05	Up
CL8560.Contig4_All	1536	0.01	3.81	8.573647187	2.42E-15	4.43E-14	Up
CL13161.Contig2_All	600	0.01	3.81	8.573647187	2.69E-05	0.000180701	Up
CL2928.Contig5_All	655	0.01	3.8	8.569855608	6.63E-06	4.95E-05	Up
Unigene53782_All	1071	0.01	3.78	8.562242424	1.80E-10	2.30E-09	Up
CL5785.Contig2_All	1118	0.01	3.78	8.562242424	8.92E-11	1.17E-09	Up
CL6788.Contig2_All	811	0.01	3.78	8.562242424	9.88E-08	9.54E-07	Up
CL12495.Contig4_All	754	0.01	3.78	8.562242424	4.01E-07	3.57E-06	Up
Unigene57736_All	524	0.01	3.77	8.558420713	0.000109379	0.000654795	Up
Unigene57518_All	524	0.01	3.77	8.558420713	0.000109379	0.000653455	Up
Unigene38858_All	878	0.02	7.54	8.558420713	5.95E-16	1.14E-14	Up
CL6098.Contig1_All	805	0.01	3.77	8.558420713	1.99E-07	1.84E-06	Up
CL3136.Contig2_All	1378	0.01	3.76	8.554588852	1.62E-13	2.64E-12	Up
CL547.Contig1_All	653	0.01	3.76	8.554588852	6.63E-06	4.98E-05	Up
CL5070.Contig2_All	1254	0.01	3.76	8.554588852	2.68E-12	3.99E-11	Up
CL2026.Contig2_All	844	0.01	3.76	8.554588852	4.90E-08	4.89E-07	Up
Unigene54541_All	1075	0.01	3.76	8.554588852	1.80E-10	2.29E-09	Up
CL3687.Contig2_All	698	0.01	3.76	8.554588852	1.63E-06	1.33E-05	Up
CL1009.Contig9_All	1950	0.01	3.75	8.550746785	1.32E-19	3.05E-18	Up
CL5495.Contig2_All	1950	0.01	3.75	8.550746785	1.32E-19	3.05E-18	Up
Unigene62918_All	613	0.01	3.75	8.550746785	1.34E-05	9.44E-05	Up
Unigene62435_All	555	0.01	3.75	8.550746785	5.43E-05	0.000344258	Up
Unigene44536_All	556	0.01	3.74	8.54689446	5.43E-05	0.000347016	Up
CL15348.Contig5_All	714	0.01	3.74	8.54689446	1.63E-06	1.33E-05	Up
Unigene12596_All	737	0.01	3.73	8.54303182	8.09E-07	6.90E-06	Up
CL3537.Contig5_All	838	0.01	3.73	8.54303182	9.88E-08	9.52E-07	Up
CL564.Contig5_All	528	0.01	3.73	8.54303182	0.000109379	0.00065237	Up
CL7940.Contig4_All	1030	0.01	3.72	8.539158811	7.30E-10	8.87E-09	Up
Unigene44146_All	589	0.01	3.71	8.535275377	2.69E-05	0.000181904	Up
Unigene42812_All	618	0.01	3.71	8.535275377	1.34E-05	9.51E-05	Up
Unigene46663_All	588	0.01	3.71	8.535275377	2.69E-05	0.000181497	Up
Unigene62562_All	882	0.01	3.71	8.535275377	2.43E-08	2.52E-07	Up
Unigene43808_All	1205	0.01	3.71	8.535275377	1.09E-11	1.54E-10	Up
CL13870.Contig1_All	1295	0.01	3.7	8.531381461	1.33E-12	2.02E-11	Up
Unigene60924_All	766	0.01	3.7	8.531381461	4.01E-07	3.57E-06	Up
CL5087.Contig1_All	751	0.01	3.7	8.531381461	8.09E-07	6.88E-06	Up
CL6124.Contig2_All	2968	0.01	3.69	8.527477006	1.19E-29	3.91E-28	Up
Unigene37320_All	691	0.01	3.69	8.527477006	3.29E-06	2.57E-05	Up
CL4468.Contig2_All	1105	0.01	3.68	8.523561956	1.80E-10	2.30E-09	Up
Unigene39886_All	533	0.01	3.68	8.523561956	0.000109379	0.000655383	Up
CL3316.Contig1_All	636	0.01	3.68	8.523561956	1.34E-05	9.45E-05	Up
Unigene41325_All	534	0.01	3.67	8.519636253	0.000109379	0.000657365	Up
CL11225.Contig3_All	635	0.01	3.67	8.519636253	1.34E-05	9.47E-05	Up
Unigene37825_All	919	0.01	3.67	8.519636253	1.21E-08	1.29E-07	Up
CL1509.Contig3_All	771	0.01	3.67	8.519636253	4.01E-07	3.56E-06	Up
CL10956.Contig2_All	593	0.01	3.67	8.519636253	2.69E-05	0.00018104	Up
Unigene63190_All	686	0.01	3.67	8.519636253	3.29E-06	2.57E-05	Up
Unigene53434_All	744	0.01	3.66	8.515699838	8.09E-07	6.90E-06	Up
CL1687.Contig2_All	1070	0.01	3.66	8.515699838	3.62E-10	4.52E-09	Up
CL14905.Contig2_All	595	0.01	3.66	8.515699838	2.69E-05	0.000181379	Up
Unigene38203_All	592	0.01	3.66	8.515699838	5.43E-05	0.000345337	Up
CL10139.Contig2_All	1394	0.01	3.66	8.515699838	3.27E-13	5.19E-12	Up
CL6990.Contig1_All	745	0.01	3.65	8.511752654	8.09E-07	6.91E-06	Up
CL15245.Contig2_All	1843	0.01	3.65	8.511752654	8.88E-18	1.87E-16	Up
CL7420.Contig2_All	1257	0.01	3.65	8.511752654	5.40E-12	7.83E-11	Up
CL8525.Contig4_All	1197	0.1	36.41	8.508190931	4.95E-105	4.93E-103	Up
Unigene58291_All	567	0.01	3.64	8.50779464	5.43E-05	0.000346636	Up
Unigene38737_All	1224	0.01	3.64	8.50779464	1.09E-11	1.54E-10	Up
CL4663.Contig2_All	580	0.01	3.63	8.503825738	5.43E-05	0.000346328	Up
Unigene46727_All	989	0.01	3.63	8.503825738	2.97E-09	3.40E-08	Up
CL3014.Contig3_All	1046	0.01	3.63	8.503825738	1.47E-09	1.73E-08	Up
Unigene62117_All	598	0.01	3.63	8.503825738	2.69E-05	0.000180844	Up
Unigene39607_All	1053	0.01	3.61	8.495855027	7.30E-10	8.87E-09	Up
CL14847.Contig10_All	747	0.01	3.6	8.491853096	1.63E-06	1.33E-05	Up
Unigene38176_All	898	0.01	3.6	8.491853096	4.90E-08	4.90E-07	Up
CL1142.Contig3_All	543	0.01	3.59	8.487840034	0.000109379	0.000657703	Up
CL2852.Contig7_All	604	0.01	3.59	8.487840034	2.69E-05	0.00018197	Up
CL5875.Contig2_All	634	0.01	3.59	8.487840034	1.34E-05	9.49E-05	Up
Unigene47979_All	1300	0.01	3.59	8.487840034	2.68E-12	3.98E-11	Up
Unigene41862_All	696	0.01	3.58	8.483815777	3.29E-06	2.58E-05	Up
Unigene64020_All	848	0.01	3.58	8.483815777	9.88E-08	9.54E-07	Up
Unigene63620_All	756	0.01	3.58	8.483815777	8.09E-07	6.89E-06	Up
Unigene45456_All	575	0.01	3.57	8.479780264	5.43E-05	0.000345784	Up
CL3147.Contig2_All	923	0.01	3.57	8.479780264	2.43E-08	2.51E-07	Up
CL15531.Contig1_All	545	0.01	3.57	8.479780264	0.000109379	0.000652786	Up
CL3682.Contig2_All	1458	0.01	3.57	8.479780264	8.05E-14	1.34E-12	Up
CL4745.Contig4_All	588	0.01	3.57	8.479780264	5.43E-05	0.000344375	Up
CL1687.Contig3_All	1218	0.01	3.56	8.475733431	4.42E-11	5.97E-10	Up
Unigene55217_All	576	0.01	3.56	8.475733431	5.43E-05	0.000346091	Up
CL10464.Contig2_All	547	0.01	3.55	8.471675214	0.000109379	0.000655131	Up
Unigene39111_All	970	0.01	3.55	8.471675214	1.21E-08	1.29E-07	Up
CL10186.Contig2_All	792	0.01	3.55	8.471675214	4.01E-07	3.56E-06	Up
CL6500.Contig2_All	591	0.01	3.54	8.46760555	5.43E-05	0.000347206	Up
Unigene43937_All	1780	0.01	3.54	8.46760555	7.27E-17	1.45E-15	Up
Unigene44688_All	918	0.01	3.54	8.46760555	2.43E-08	2.51E-07	Up
Unigene39437_All	1040	0.01	3.54	8.46760555	1.47E-09	1.74E-08	Up
Unigene44309_All	1414	0.01	3.53	8.463524373	3.27E-13	5.20E-12	Up
Unigene42242_All	674	0.01	3.52	8.459431619	6.63E-06	4.96E-05	Up
Unigene38700_All	1130	0.01	3.52	8.459431619	3.62E-10	4.52E-09	Up
Unigene46254_All	550	0.01	3.52	8.459431619	0.000109379	0.000652286	Up
Unigene8277_All	798	0.01	3.52	8.459431619	4.01E-07	3.56E-06	Up
Unigene43234_All	551	0.01	3.51	8.45532722	0.000109379	0.000655173	Up
CL6711.Contig2_All	644	0.01	3.51	8.45532722	1.34E-05	9.48E-05	Up
CL9670.Contig3_All	706	0.01	3.51	8.45532722	3.29E-06	2.57E-05	Up
Unigene44839_All	583	0.01	3.51	8.45532722	5.43E-05	0.000345125	Up
CL506.Contig5_All	1102	0.02	7.01	8.453270634	2.67E-19	6.04E-18	Up
CL3108.Contig2_All	1468	0.01	3.5	8.451211112	1.62E-13	2.64E-12	Up
CL3911.Contig3_All	697	0.01	3.49	8.447083226	6.63E-06	4.97E-05	Up
Unigene56114_All	1302	0.01	3.49	8.447083226	5.40E-12	7.83E-11	Up
CL3836.Contig2_All	1914	0.01	3.49	8.447083226	8.88E-18	1.87E-16	Up
CL424.Contig20_All	554	0.01	3.49	8.447083226	0.000109379	0.000653538	Up
Unigene47501_All	555	0.01	3.48	8.442943496	0.000109379	0.000657027	Up
Unigene47942_All	1023	0.01	3.48	8.442943496	2.97E-09	3.40E-08	Up
Unigene63784_All	836	0.01	3.48	8.442943496	1.99E-07	1.84E-06	Up
CL2371.Contig4_All	644	0.01	3.48	8.442943496	2.69E-05	0.000181236	Up
CL288.Contig7_All	1248	0.01	3.48	8.442943496	2.19E-11	3.03E-10	Up
CL242.Contig5_All	1201	0.01	3.48	8.442943496	8.92E-11	1.17E-09	Up
Unigene53905_All	745	0.01	3.47	8.438791853	1.63E-06	1.33E-05	Up
Unigene40609_All	619	0.01	3.47	8.438791853	2.69E-05	0.00018117	Up
Unigene62685_All	2573	0.01	3.46	8.434628228	3.59E-24	9.93E-23	Up
CL3652.Contig2_All	1223	0.01	3.46	8.434628228	4.42E-11	5.97E-10	Up
CL2913.Contig2_All	1775	0.01	3.46	8.434628228	2.95E-16	5.72E-15	Up
Unigene43161_All	779	0.01	3.45	8.430452552	8.09E-07	6.89E-06	Up
Unigene41694_All	558	0.01	3.45	8.430452552	0.000109379	0.000651454	Up
CL13190.Contig1_All	1000	0.01	3.45	8.430452552	5.98E-09	6.61E-08	Up
CL1837.Contig1_All	902	0.01	3.44	8.426264755	9.88E-08	9.55E-07	Up
Unigene52847_All	718	0.01	3.44	8.426264755	3.29E-06	2.58E-05	Up
Unigene37962_All	1504	0.01	3.44	8.426264755	1.62E-13	2.64E-12	Up
CL13362.Contig2_All	687	0.01	3.44	8.426264755	6.63E-06	4.95E-05	Up
CL1510.Contig2_All	1459	0.01	3.43	8.422064766	3.27E-13	5.20E-12	Up
CL11854.Contig1_All	561	0.01	3.43	8.422064766	0.000109379	0.000653622	Up
Unigene39039_All	1195	0.01	3.43	8.422064766	1.80E-10	2.30E-09	Up
CL9356.Contig2_All	1413	0.08	27.43	8.421538907	2.48E-95	2.31E-93	Up
CL1773.Contig2_All	2464	0.01	3.42	8.417852515	1.19E-22	3.12E-21	Up
Unigene38725_All	721	0.01	3.42	8.417852515	3.29E-06	2.57E-05	Up
CL6030.Contig3_All	1041	0.01	3.42	8.417852515	2.97E-09	3.39E-08	Up
CL5121.Contig2_All	813	0.01	3.42	8.417852515	8.09E-07	6.87E-06	Up
Unigene48542_All	1008	0.01	3.41	8.413627929	1.21E-08	1.29E-07	Up
Unigene56634_All	978	0.01	3.41	8.413627929	1.21E-08	1.29E-07	Up
CL13531.Contig5_All	564	0.01	3.4	8.409390936	0.000109379	0.000657619	Up
CL4070.Contig2_All	791	0.01	3.4	8.409390936	8.09E-07	6.91E-06	Up
Unigene39091_All	1111	0.01	3.4	8.409390936	7.30E-10	8.87E-09	Up
Unigene42260_All	693	0.01	3.4	8.409390936	6.63E-06	4.96E-05	Up
Unigene41490_All	1077	0.01	3.4	8.409390936	1.47E-09	1.74E-08	Up
Unigene39948_All	829	0.01	3.4	8.409390936	4.01E-07	3.56E-06	Up
CL15191.Contig3_All	1713	0.01	3.39	8.405141463	2.42E-15	4.43E-14	Up
Unigene54139_All	1240	0.01	3.39	8.405141463	4.42E-11	5.96E-10	Up
CL11422.Contig1_All	639	0.01	3.38	8.400879436	2.69E-05	0.000181602	Up
Unigene38696_All	2843	0.01	3.38	8.400879436	5.35E-26	1.57E-24	Up
CL8900.Contig1_All	798	0.01	3.38	8.400879436	8.09E-07	6.88E-06	Up
CL1856.Contig1_All	856	0.01	3.38	8.400879436	1.99E-07	1.84E-06	Up
Unigene41041_All	601	0.01	3.37	8.396604781	5.43E-05	0.00034536	Up
Unigene57897_All	568	0.01	3.37	8.396604781	0.000109379	0.000653371	Up
Unigene43566_All	828	0.01	3.36	8.392317423	4.01E-07	3.57E-06	Up
CL9511.Contig5_All	931	0.01	3.36	8.392317423	4.90E-08	4.90E-07	Up
CL13990.Contig2_All	623	0.01	3.36	8.392317423	5.43E-05	0.000345596	Up
Unigene42949_All	955	0.01	3.36	8.392317423	4.90E-08	4.89E-07	Up
CL10875.Contig3_All	808	0.01	3.35	8.388017285	8.09E-07	6.89E-06	Up
CL6159.Contig2_All	766	0.01	3.35	8.388017285	1.63E-06	1.33E-05	Up
CL10489.Contig1_All	572	0.01	3.34	8.383704292	0.000109379	0.000657153	Up
Unigene50453_All	670	0.01	3.34	8.383704292	1.34E-05	9.51E-05	Up
CL1280.Contig15_All	711	0.01	3.33	8.379378367	6.63E-06	4.98E-05	Up
Unigene37682_All	737	0.01	3.33	8.379378367	3.29E-06	2.58E-05	Up
Unigene43420_All	1521	0.01	3.33	8.379378367	1.62E-13	2.64E-12	Up
Unigene41661_All	736	0.01	3.33	8.379378367	3.29E-06	2.57E-05	Up
Unigene51099_All	606	0.01	3.33	8.379378367	5.43E-05	0.000344984	Up
Unigene41935_All	770	0.01	3.33	8.379378367	1.63E-06	1.33E-05	Up
CL1944.Contig1_All	1450	0.01	3.32	8.375039431	1.33E-12	2.02E-11	Up
Unigene59578_All	772	0.01	3.32	8.375039431	1.63E-06	1.33E-05	Up
CL2766.Contig1_All	1469	0.01	3.32	8.375039431	6.59E-13	1.02E-11	Up
CL3035.Contig7_All	916	0.01	3.32	8.375039431	9.88E-08	9.51E-07	Up
Unigene37463_All	905	0.01	3.31	8.370687407	9.88E-08	9.55E-07	Up
Unigene40343_All	1169	0.01	3.31	8.370687407	3.62E-10	4.52E-09	Up
CL8247.Contig4_All	1761	0.01	3.31	8.370687407	1.20E-15	2.24E-14	Up
Unigene46071_All	727	0.01	3.31	8.370687407	6.63E-06	4.94E-05	Up
CL2328.Contig2_All	656	0.01	3.3	8.366322214	2.69E-05	0.000181983	Up
Unigene41686_All	1137	0.01	3.3	8.366322214	7.30E-10	8.88E-09	Up
Unigene22775_All	1723	0.01	3.3	8.366322214	4.88E-15	8.77E-14	Up
CL3813.Contig11_All	1784	0.01	3.3	8.366322214	1.20E-15	2.24E-14	Up
CL2076.Contig5_All	610	0.01	3.3	8.366322214	5.43E-05	0.000344843	Up
Unigene52611_All	577	0.01	3.3	8.366322214	0.000109379	0.000651496	Up
CL4497.Contig2_All	579	0.01	3.29	8.361943774	0.000109379	0.000654837	Up
CL10698.Contig5_All	999	0.01	3.29	8.361943774	2.43E-08	2.52E-07	Up
Unigene43841_All	579	0.01	3.29	8.361943774	0.000109379	0.000651288	Up
CL15500.Contig15_All	1033	0.01	3.28	8.357552005	1.21E-08	1.29E-07	Up
CL5526.Contig5_All	2261	0.01	3.28	8.357552005	6.56E-20	1.53E-18	Up
CL1464.Contig2_All	613	0.01	3.28	8.357552005	5.43E-05	0.000345219	Up
CL5299.Contig2_All	628	0.01	3.27	8.353146825	5.43E-05	0.000344914	Up
Unigene60030_All	1844	0.01	3.27	8.353146825	5.95E-16	1.13E-14	Up
CL14712.Contig5_All	582	0.01	3.26	8.348728154	0.000109379	0.00065593	Up
CL8914.Contig3_All	1216	0.01	3.26	8.348728154	1.80E-10	2.30E-09	Up
Unigene53154_All	782	0.01	3.26	8.348728154	1.63E-06	1.33E-05	Up
CL7051.Contig1_All	1564	0.01	3.25	8.344295908	1.62E-13	2.64E-12	Up
CL2557.Contig1_All	736	0.01	3.25	8.344295908	6.63E-06	4.97E-05	Up
CL7817.Contig1_All	652	0.01	3.24	8.339850003	5.43E-05	0.000346257	Up
CL11908.Contig1_All	989	0.01	3.24	8.339850003	2.43E-08	2.52E-07	Up
Unigene42809_All	920	0.01	3.24	8.339850003	9.88E-08	9.50E-07	Up
Unigene39525_All	586	0.01	3.23	8.335390355	0.000109379	0.000656604	Up
CL10719.Contig1_All	1372	0.01	3.23	8.335390355	1.09E-11	1.54E-10	Up
CL3224.Contig2_All	785	0.01	3.23	8.335390355	3.29E-06	2.57E-05	Up
Unigene41410_All	893	0.01	3.22	8.330916878	1.99E-07	1.85E-06	Up
Unigene45744_All	588	0.01	3.22	8.330916878	0.000109379	0.00065652	Up
Unigene42209_All	927	0.01	3.22	8.330916878	9.88E-08	9.52E-07	Up
CL8226.Contig1_All	591	0.01	3.21	8.326429487	0.000109379	0.000657238	Up
CL4421.Contig3_All	596	0.01	3.21	8.326429487	0.000109379	0.000652161	Up
Unigene42961_All	589	0.01	3.21	8.326429487	0.000109379	0.000651081	Up
CL2379.Contig3_All	1023	0.01	3.2	8.321928095	2.43E-08	2.52E-07	Up
CL5454.Contig2_All	1399	0.01	3.2	8.321928095	1.09E-11	1.54E-10	Up
CL2471.Contig2_All	1275	0.01	3.19	8.317412614	8.92E-11	1.17E-09	Up
Unigene44461_All	866	0.01	3.19	8.317412614	4.01E-07	3.57E-06	Up
Unigene43265_All	1038	0.01	3.18	8.312882955	1.21E-08	1.30E-07	Up
Unigene56484_All	653	0.01	3.18	8.312882955	5.43E-05	0.000346731	Up
CL8122.Contig2_All	594	0.01	3.18	8.312882955	0.000109379	0.000655467	Up
Unigene41498_All	901	0.01	3.18	8.312882955	1.99E-07	1.84E-06	Up
Unigene42594_All	1008	0.01	3.17	8.30833903	2.43E-08	2.52E-07	Up
CL10467.Contig3_All	3274	0.01	3.17	8.30833903	1.96E-28	6.20E-27	Up
Unigene41666_All	698	0.01	3.17	8.30833903	1.34E-05	9.48E-05	Up
CL1558.Contig1_All	2047	0.01	3.17	8.30833903	1.79E-17	3.71E-16	Up
CL653.Contig3_All	1015	0.01	3.16	8.303780748	2.43E-08	2.52E-07	Up
CL295.Contig5_All	1989	0.01	3.16	8.303780748	7.27E-17	1.45E-15	Up
CL2146.Contig2_All	1817	0.01	3.16	8.303780748	2.42E-15	4.43E-14	Up
Unigene59719_All	596	0.01	3.16	8.303780748	0.000109379	0.000652453	Up
CL5406.Contig2_All	803	0.01	3.16	8.303780748	1.63E-06	1.33E-05	Up
CL8827.Contig1_All	597	0.01	3.16	8.303780748	0.000109379	0.000652203	Up
CL150.Contig2_All	666	0.01	3.15	8.299208018	2.69E-05	0.000181733	Up
CL12248.Contig2_All	773	0.01	3.15	8.299208018	3.29E-06	2.58E-05	Up
CL3272.Contig2_All	777	0.01	3.15	8.299208018	3.29E-06	2.58E-05	Up
CL15420.Contig1_All	669	0.01	3.14	8.294620749	2.69E-05	0.000182023	Up
Unigene63625_All	1337	0.01	3.14	8.294620749	4.42E-11	5.96E-10	Up
Unigene57505_All	633	0.01	3.14	8.294620749	5.43E-05	0.000344703	Up
CL9837.Contig1_All	2497	0.01	3.13	8.290018847	3.98E-21	9.78E-20	Up
Unigene60413_All	600	0.01	3.13	8.290018847	0.000109379	0.000652912	Up
CL3951.Contig1_All	704	0.01	3.13	8.290018847	1.34E-05	9.46E-05	Up
CL7507.Contig3_All	761	0.01	3.13	8.290018847	6.63E-06	4.95E-05	Up
CL9533.Contig2_All	671	0.01	3.12	8.285402219	2.69E-05	0.000181891	Up
Unigene58116_All	604	0.01	3.11	8.28077077	0.000109379	0.000657407	Up
Unigene55756_All	604	0.01	3.11	8.28077077	0.000109379	0.000653998	Up
Unigene53388_All	814	0.01	3.11	8.28077077	1.63E-06	1.33E-05	Up
Unigene47585_All	779	0.01	3.11	8.28077077	3.29E-06	2.57E-05	Up
CL3339.Contig1_All	642	0.01	3.09	8.271463028	5.43E-05	0.000345384	Up
CL14651.Contig2_All	676	0.01	3.09	8.271463028	2.69E-05	0.000181027	Up
CL2793.Contig3_All	1102	0.01	3.09	8.271463028	5.98E-09	6.61E-08	Up
CL11620.Contig3_All	1326	0.01	3.08	8.266786541	8.92E-11	1.17E-09	Up
Unigene48415_All	1420	0.01	3.08	8.266786541	1.09E-11	1.54E-10	Up
CL2992.Contig8_All	975	0.01	3.08	8.266786541	9.88E-08	9.53E-07	Up
CL1529.Contig2_All	1210	0.01	3.08	8.266786541	7.30E-10	8.86E-09	Up
CL4070.Contig6_All	753	0.01	3.07	8.262094845	6.63E-06	4.97E-05	Up
Unigene59962_All	609	0.01	3.07	8.262094845	0.000109379	0.000656183	Up
CL4723.Contig1_All	752	0.01	3.07	8.262094845	6.63E-06	4.97E-05	Up
CL2560.Contig1_All	1000	0.01	3.07	8.262094845	9.88E-08	9.53E-07	Up
Unigene48109_All	1036	0.01	3.07	8.262094845	2.43E-08	2.51E-07	Up
CL3002.Contig4_All	2142	0.01	3.07	8.262094845	8.88E-18	1.87E-16	Up
Unigene54144_All	647	0.01	3.06	8.257387843	5.43E-05	0.000346588	Up
CL5964.Contig2_All	646	0.01	3.06	8.257387843	5.43E-05	0.000345172	Up
CL784.Contig1_All	819	0.01	3.06	8.257387843	3.29E-06	2.57E-05	Up
CL295.Contig11_All	1897	0.01	3.06	8.257387843	1.20E-15	2.24E-14	Up
Unigene56112_All	684	0.01	3.05	8.252665432	2.69E-05	0.000182036	Up
CL1172.Contig5_All	1768	0.01	3.05	8.252665432	1.98E-14	3.44E-13	Up
CL1009.Contig3_All	1064	0.01	3.05	8.252665432	2.43E-08	2.51E-07	Up
CL7906.Contig3_All	1261	0.01	3.05	8.252665432	3.62E-10	4.51E-09	Up
Unigene6363_All	2233	0.01	3.04	8.247927513	2.18E-18	4.76E-17	Up
Unigene56348_All	829	0.01	3.04	8.247927513	1.63E-06	1.33E-05	Up
CL484.Contig4_All	1458	0.01	3.04	8.247927513	1.09E-11	1.54E-10	Up
CL4579.Contig14_All	724	0.01	3.03	8.243173983	1.34E-05	9.51E-05	Up
CL13853.Contig2_All	783	0.01	3.03	8.243173983	6.63E-06	4.97E-05	Up
CL225.Contig9_All	1979	0.01	3.03	8.243173983	5.95E-16	1.14E-14	Up
Unigene62086_All	653	0.01	3.02	8.238404739	5.43E-05	0.000346612	Up
CL4947.Contig3_All	2990	0.01	3.02	8.238404739	1.78E-24	5.00E-23	Up
CL3133.Contig2_All	617	0.01	3.02	8.238404739	0.000109379	0.000652828	Up
CL2743.Contig5_All	1552	0.01	3.02	8.238404739	1.33E-12	2.02E-11	Up
CL586.Contig1_All	2246	0.01	3.01	8.233619677	2.18E-18	4.76E-17	Up
CL3953.Contig1_All	1414	0.01	3.01	8.233619677	2.19E-11	3.03E-10	Up
CL6815.Contig1_All	988	0.01	3	8.22881869	9.88E-08	9.52E-07	Up
CL101.Contig1_All	757	0.01	2.99	8.224001674	1.34E-05	9.50E-05	Up
Unigene42411_All	658	0.01	2.99	8.224001674	5.43E-05	0.000345761	Up
CL3419.Contig2_All	2731	0.01	2.99	8.224001674	4.85E-22	1.24E-20	Up
CL12067.Contig1_All	764	0.01	2.99	8.224001674	1.34E-05	9.45E-05	Up
CL14397.Contig1_All	627	0.01	2.98	8.21916852	0.000109379	0.000656478	Up
CL3134.Contig2_All	940	0.01	2.98	8.21916852	4.01E-07	3.57E-06	Up
CL13844.Contig2_All	1359	0.01	2.98	8.21916852	8.92E-11	1.17E-09	Up
CL3149.Contig2_All	1750	0.01	2.97	8.214319121	8.05E-14	1.34E-12	Up
CL3287.Contig1_All	698	0.01	2.97	8.214319121	2.69E-05	0.000181419	Up
CL3057.Contig3_All	2253	0.01	2.97	8.214319121	4.40E-18	9.43E-17	Up
Unigene56473_All	1106	0.01	2.96	8.209453366	1.21E-08	1.29E-07	Up
Unigene43059_All	885	0.01	2.96	8.209453366	8.09E-07	6.87E-06	Up
Unigene46729_All	701	0.01	2.95	8.204571144	2.69E-05	0.00018201	Up
CL934.Contig3_All	997	0.01	2.95	8.204571144	9.88E-08	9.53E-07	Up
Unigene55530_All	1072	0.01	2.95	8.204571144	2.43E-08	2.51E-07	Up
Unigene48280_All	741	0.01	2.94	8.199672345	1.34E-05	9.50E-05	Up
Unigene40915_All	649	0.01	2.94	8.199672345	0.000109379	0.000656562	Up
CL8159.Contig2_All	926	0.01	2.94	8.199672345	4.01E-07	3.57E-06	Up
CL13927.Contig1_All	675	0.01	2.94	8.199672345	5.43E-05	0.000346021	Up
CL15139.Contig2_All	872	0.01	2.94	8.199672345	1.63E-06	1.33E-05	Up
CL876.Contig6_All	1484	0.01	2.94	8.199672345	1.09E-11	1.54E-10	Up
CL6714.Contig2_All	1486	0.01	2.93	8.194756854	1.09E-11	1.54E-10	Up
Unigene40103_All	669	0.01	2.93	8.194756854	5.43E-05	0.000346044	Up
CL3195.Contig1_All	818	0.01	2.93	8.194756854	3.29E-06	2.57E-05	Up
CL8331.Contig3_All	2260	0.01	2.93	8.194756854	8.88E-18	1.87E-16	Up
CL2964.Contig1_All	815	0.01	2.93	8.194756854	6.63E-06	4.95E-05	Up
Unigene39146_All	1314	0.01	2.93	8.194756854	3.62E-10	4.51E-09	Up
Unigene37662_All	968	0.01	2.92	8.189824559	1.99E-07	1.85E-06	Up
CL8353.Contig3_All	1210	0.01	2.92	8.189824559	2.97E-09	3.40E-08	Up
CL6166.Contig2_All	961	0.01	2.92	8.189824559	4.01E-07	3.58E-06	Up
CL1563.Contig1_All	1695	0.01	2.92	8.189824559	3.27E-13	5.20E-12	Up
Unigene41405_All	1640	0.01	2.92	8.189824559	6.59E-13	1.03E-11	Up
CL1172.Contig1_All	1467	0.01	2.92	8.189824559	2.19E-11	3.03E-10	Up
Unigene40345_All	1488	0.01	2.91	8.184875343	2.19E-11	3.04E-10	Up
CL6593.Contig3_All	1501	0.01	2.91	8.184875343	1.09E-11	1.54E-10	Up
CL166.Contig16_All	634	0.01	2.91	8.184875343	0.000109379	0.000655719	Up
CL7782.Contig2_All	634	0.01	2.91	8.184875343	0.000109379	0.000652328	Up
CL12326.Contig2_All	674	0.01	2.9	8.17990909	5.43E-05	0.000345855	Up
Unigene61557_All	911	0.01	2.9	8.17990909	8.09E-07	6.89E-06	Up
CL4284.Contig4_All	807	0.01	2.9	8.17990909	6.63E-06	4.96E-05	Up
CL14436.Contig2_All	678	0.01	2.9	8.17990909	5.43E-05	0.000345549	Up
Unigene63821_All	1425	0.01	2.9	8.17990909	4.42E-11	5.96E-10	Up
CL1009.Contig4_All	2019	0.01	2.89	8.174925683	1.20E-15	2.25E-14	Up
Unigene45866_All	659	0.01	2.89	8.174925683	0.000109379	0.00065404	Up
CL7134.Contig3_All	2987	0.01	2.89	8.174925683	1.46E-23	3.94E-22	Up
CL7807.Contig3_All	791	0.01	2.88	8.169925001	6.63E-06	4.97E-05	Up
Unigene40960_All	1057	0.01	2.88	8.169925001	4.90E-08	4.90E-07	Up
CL1058.Contig2_All	1227	0.01	2.88	8.169925001	2.97E-09	3.40E-08	Up
Unigene21579_All	2111	0.01	2.88	8.169925001	1.47E-16	2.88E-15	Up
CL7025.Contig2_All	640	0.01	2.88	8.169925001	0.000109379	0.000651953	Up
CL12066.Contig1_All	678	0.01	2.88	8.169925001	5.43E-05	0.000344422	Up
Unigene43263_All	679	0.01	2.87	8.164906927	5.43E-05	0.000346139	Up
CL5923.Contig3_All	649	0.01	2.87	8.164906927	0.000109379	0.000654417	Up
CL9220.Contig2_All	707	0.01	2.87	8.164906927	5.43E-05	0.000344539	Up
CL5482.Contig2_All	806	0.01	2.86	8.159871337	6.63E-06	4.96E-05	Up
CL7363.Contig2_All	768	0.01	2.86	8.159871337	1.34E-05	9.48E-05	Up
Unigene21763_All	791	0.01	2.85	8.154818109	1.34E-05	9.50E-05	Up
CL5635.Contig2_All	750	0.01	2.85	8.154818109	2.69E-05	0.00018155	Up
CL5081.Contig1_All	1264	0.01	2.85	8.154818109	1.47E-09	1.74E-08	Up
CL2108.Contig4_All	1238	0.01	2.85	8.154818109	2.97E-09	3.40E-08	Up
Unigene42069_All	913	0.01	2.85	8.154818109	8.09E-07	6.88E-06	Up
CL4422.Contig5_All	1897	0.01	2.85	8.154818109	1.98E-14	3.44E-13	Up
Unigene41224_All	683	0.01	2.85	8.154818109	5.43E-05	0.000344305	Up
CL10543.Contig1_All	1183	0.01	2.84	8.14974712	5.98E-09	6.62E-08	Up
CL780.Contig5_All	977	0.01	2.84	8.14974712	4.01E-07	3.56E-06	Up
CL1018.Contig1_All	1645	0.01	2.84	8.14974712	1.33E-12	2.02E-11	Up
Unigene60181_All	743	0.01	2.83	8.144658243	2.69E-05	0.000181563	Up
CL4829.Contig2_All	1379	0.01	2.83	8.144658243	1.80E-10	2.29E-09	Up
CL2313.Contig2_All	803	0.01	2.83	8.144658243	6.63E-06	4.95E-05	Up
CL4781.Contig1_All	1008	0.01	2.82	8.139551352	1.99E-07	1.84E-06	Up
CL615.Contig5_All	1194	0.01	2.81	8.13442632	5.98E-09	6.63E-08	Up
Unigene57930_All	773	0.01	2.81	8.13442632	1.34E-05	9.47E-05	Up
CL7932.Contig1_All	1004	0.01	2.81	8.13442632	1.99E-07	1.84E-06	Up
CL4772.Contig2_All	692	0.01	2.8	8.129283017	5.43E-05	0.000346992	Up
Unigene43932_All	731	0.01	2.8	8.129283017	2.69E-05	0.000181746	Up
Unigene42268_All	770	0.01	2.8	8.129283017	1.34E-05	9.46E-05	Up
CL1621.Contig3_All	847	0.01	2.79	8.124121312	6.63E-06	4.98E-05	Up
CL4030.Contig3_All	690	0.01	2.79	8.124121312	0.000109379	0.000655089	Up
CL1439.Contig1_All	928	0.01	2.79	8.124121312	8.09E-07	6.88E-06	Up
Unigene45320_All	773	0.01	2.79	8.124121312	1.34E-05	9.46E-05	Up
Unigene42446_All	1011	0.01	2.78	8.118941073	1.99E-07	1.84E-06	Up
CL3587.Contig4_All	1620	0.01	2.78	8.118941073	5.40E-12	7.83E-11	Up
CL1568.Contig1_All	781	0.01	2.78	8.118941073	1.34E-05	9.45E-05	Up
CL110.Contig6_All	1391	0.01	2.78	8.118941073	3.62E-10	4.51E-09	Up
CL8638.Contig3_All	803	0.01	2.78	8.118941073	1.34E-05	9.44E-05	Up
Unigene56008_All	1801	0.01	2.77	8.113742166	1.62E-13	2.64E-12	Up
CL15585.Contig4_All	1055	0.01	2.76	8.108524457	9.88E-08	9.53E-07	Up
Unigene55832_All	1136	0.01	2.76	8.108524457	2.43E-08	2.51E-07	Up
Unigene51414_All	743	0.01	2.75	8.103287808	2.69E-05	0.000181917	Up
Unigene43673_All	703	0.01	2.75	8.103287808	5.43E-05	0.00034621	Up
Unigene42951_All	1615	0.01	2.75	8.103287808	5.40E-12	7.83E-11	Up
Unigene62276_All	703	0.01	2.75	8.103287808	5.43E-05	0.000345525	Up
Unigene42948_All	988	0.01	2.75	8.103287808	4.01E-07	3.56E-06	Up
CL2043.Contig3_All	705	0.01	2.74	8.098032083	0.000109379	0.000653287	Up
CL6598.Contig1_All	1233	0.01	2.73	8.092757141	5.98E-09	6.63E-08	Up
Unigene41290_All	867	0.01	2.73	8.092757141	3.29E-06	2.58E-05	Up
Unigene37884_All	1075	0.01	2.73	8.092757141	9.88E-08	9.54E-07	Up
Unigene40512_All	1223	0.01	2.73	8.092757141	1.21E-08	1.29E-07	Up
Unigene44122_All	1302	0.01	2.73	8.092757141	2.97E-09	3.40E-08	Up
CL15496.Contig6_All	2708	0.01	2.72	8.087462841	6.56E-20	1.53E-18	Up
Unigene48282_All	1549	0.01	2.72	8.087462841	2.19E-11	3.03E-10	Up
Unigene63931_All	668	0.01	2.72	8.087462841	0.000109379	0.000651912	Up
CL7644.Contig1_All	1113	0.01	2.71	8.082149041	4.90E-08	4.91E-07	Up
Unigene48453_All	830	0.01	2.71	8.082149041	6.63E-06	4.96E-05	Up
CL8697.Contig1_All	952	0.01	2.71	8.082149041	8.09E-07	6.89E-06	Up
CL5059.Contig1_All	779	0.01	2.71	8.082149041	2.69E-05	0.000181079	Up
CL15514.Contig1_All	874	0.01	2.7	8.076815597	3.29E-06	2.58E-05	Up
Unigene44110_All	905	0.01	2.7	8.076815597	3.29E-06	2.58E-05	Up
CL14564.Contig12_All	2525	0.01	2.7	8.076815597	2.18E-18	4.76E-17	Up
CL6715.Contig3_All	352	1.02	274.38	8.071462363	5.57E-153	7.79E-151	Up
Unigene40536_All	675	0.01	2.69	8.071462363	0.000109379	0.000653747	Up
Unigene51367_All	877	0.01	2.69	8.071462363	3.29E-06	2.57E-05	Up
CL2092.Contig2_All	925	0.01	2.69	8.071462363	1.63E-06	1.33E-05	Up
CL5351.Contig4_All	817	0.01	2.68	8.06608919	1.34E-05	9.49E-05	Up
CL9769.Contig2_All	792	0.01	2.68	8.06608919	2.69E-05	0.000181536	Up
Unigene41512_All	1043	0.01	2.68	8.06608919	1.99E-07	1.84E-06	Up
CL8087.Contig2_All	761	0.01	2.67	8.060695932	2.69E-05	0.000181838	Up
Unigene48118_All	678	0.01	2.67	8.060695932	0.000109379	0.000656773	Up
Unigene56649_All	1127	0.01	2.67	8.060695932	4.90E-08	4.90E-07	Up
Unigene53547_All	759	0.01	2.67	8.060695932	2.69E-05	0.000180792	Up
Unigene41590_All	1006	0.01	2.67	8.060695932	4.01E-07	3.56E-06	Up
CL1009.Contig8_All	2151	0.01	2.66	8.055282436	2.42E-15	4.43E-14	Up
CL2899.Contig7_All	715	0.01	2.66	8.055282436	0.000109379	0.000655341	Up
Unigene42342_All	680	0.01	2.66	8.055282436	0.000109379	0.000653831	Up
Unigene53744_All	769	0.01	2.65	8.049848549	2.69E-05	0.000181432	Up
Unigene2214_All	1140	0.01	2.65	8.049848549	4.90E-08	4.90E-07	Up
CL12304.Contig1_All	723	0.01	2.65	8.049848549	5.43E-05	0.000344632	Up
Unigene63028_All	1585	0.01	2.65	8.049848549	2.19E-11	3.03E-10	Up
CL318.Contig2_All	1907	0.01	2.64	8.044394119	1.62E-13	2.64E-12	Up
Unigene51557_All	809	0.01	2.64	8.044394119	1.34E-05	9.49E-05	Up
Unigene42321_All	768	0.01	2.64	8.044394119	2.69E-05	0.000181628	Up
CL8921.Contig2_All	726	0.01	2.64	8.044394119	5.43E-05	0.000345454	Up
Unigene42286_All	768	0.01	2.64	8.044394119	2.69E-05	0.000181275	Up
Unigene44319_All	891	0.01	2.64	8.044394119	3.29E-06	2.57E-05	Up
Unigene40370_All	834	0.01	2.64	8.044394119	1.34E-05	9.45E-05	Up
Unigene48909_All	726	0.01	2.64	8.044394119	5.43E-05	0.000344211	Up
CL11087.Contig1_All	1316	0.01	2.63	8.038918989	2.97E-09	3.40E-08	Up
CL5466.Contig4_All	1169	0.01	2.63	8.038918989	4.90E-08	4.90E-07	Up
CL3546.Contig2_All	1278	0.01	2.63	8.038918989	5.98E-09	6.62E-08	Up
CL3196.Contig3_All	2287	0.01	2.63	8.038918989	2.95E-16	5.72E-15	Up
Unigene43239_All	812	0.01	2.62	8.033423002	1.34E-05	9.48E-05	Up
CL14088.Contig1_All	822	0.01	2.62	8.033423002	1.34E-05	9.48E-05	Up
CL11721.Contig6_All	1888	0.01	2.62	8.033423002	3.27E-13	5.19E-12	Up
CL11188.Contig2_All	1141	0.01	2.61	8.027905997	9.88E-08	9.55E-07	Up
Unigene52129_All	940	0.01	2.61	8.027905997	1.63E-06	1.33E-05	Up
Unigene58190_All	690	0.01	2.61	8.027905997	0.000109379	0.000653873	Up
Unigene8567_All	2258	0.01	2.6	8.022367813	5.95E-16	1.14E-14	Up
CL2470.Contig3_All	1238	0.01	2.6	8.022367813	1.21E-08	1.29E-07	Up
CL609.Contig9_All	1577	0.01	2.6	8.022367813	4.42E-11	5.96E-10	Up
CL1059.Contig1_All	737	0.01	2.6	8.022367813	5.43E-05	0.00034475	Up
Unigene45009_All	694	0.01	2.59	8.016808288	0.000109379	0.000655593	Up
Unigene41861_All	1201	0.01	2.59	8.016808288	2.43E-08	2.52E-07	Up
CL14356.Contig4_All	1324	0.01	2.59	8.016808288	2.97E-09	3.39E-08	Up
Unigene53730_All	1203	0.01	2.58	8.011227255	2.43E-08	2.52E-07	Up
Unigene52721_All	696	0.01	2.58	8.011227255	0.000109379	0.000654459	Up
Unigene9772_All	824	0.01	2.58	8.011227255	1.34E-05	9.47E-05	Up
Unigene14924_All	746	0.01	2.58	8.011227255	5.43E-05	0.000344164	Up
CL458.Contig1_All	933	0.01	2.57	8.005624549	3.29E-06	2.58E-05	Up
CL244.Contig5_All	1124	0.01	2.57	8.005624549	9.88E-08	9.54E-07	Up
CL8024.Contig4_All	811	0.01	2.57	8.005624549	2.69E-05	0.000181249	Up
Unigene49689_All	742	0.01	2.57	8.005624549	5.43E-05	0.000345313	Up
CL12665.Contig1_All	790	0.01	2.57	8.005624549	2.69E-05	0.000181144	Up
CL6700.Contig1_All	698	0.01	2.57	8.005624549	0.000109379	0.000652495	Up
CL4112.Contig2_All	776	0.01	2.57	8.005624549	5.43E-05	0.000344867	Up
CL13482.Contig4_All	843	0.01	2.56	8	1.34E-05	9.48E-05	Up
CL10353.Contig4_All	1166	0.01	2.56	8	9.88E-08	9.52E-07	Up
CL4193.Contig2_All	1030	0.01	2.56	8	8.09E-07	6.88E-06	Up
CL1905.Contig3_All	744	0.01	2.56	8	5.43E-05	0.000344937	Up
Unigene60083_All	872	0.01	2.56	8	6.63E-06	4.95E-05	Up
Unigene41514_All	703	0.01	2.55	7.994353437	0.000109379	0.000656731	Up
Unigene48840_All	874	0.01	2.55	7.994353437	6.63E-06	4.96E-05	Up
CL437.Contig1_All	1073	0.01	2.55	7.994353437	4.01E-07	3.56E-06	Up
Unigene42221_All	832	0.01	2.55	7.994353437	1.34E-05	9.45E-05	Up
CL11612.Contig2_All	705	0.01	2.54	7.988684687	0.000109379	0.000657111	Up
CL3972.Contig3_All	1165	0.01	2.54	7.988684687	9.88E-08	9.53E-07	Up
CL6014.Contig4_All	749	0.01	2.54	7.988684687	5.43E-05	0.000345667	Up
CL10647.Contig5_All	2218	0.01	2.54	7.988684687	2.42E-15	4.43E-14	Up
CL10409.Contig1_All	911	0.01	2.53	7.982993575	6.63E-06	4.97E-05	Up
CL1942.Contig9_All	2297	0.01	2.53	7.982993575	1.20E-15	2.25E-14	Up
CL870.Contig3_All	1018	0.01	2.52	7.977279923	8.09E-07	6.90E-06	Up
Unigene41688_All	1183	0.01	2.52	7.977279923	4.90E-08	4.90E-07	Up
CL5784.Contig5_All	1076	0.01	2.51	7.971543554	4.01E-07	3.58E-06	Up
Unigene49087_All	1015	0.01	2.51	7.971543554	8.09E-07	6.90E-06	Up
Unigene40614_All	1058	0.01	2.51	7.971543554	4.01E-07	3.56E-06	Up
CL3430.Contig3_All	1020	0.01	2.5	7.965784285	8.09E-07	6.91E-06	Up
CL7136.Contig1_All	1159	0.01	2.5	7.965784285	9.88E-08	9.54E-07	Up
CL14708.Contig9_All	1237	0.01	2.5	7.965784285	2.43E-08	2.52E-07	Up
CL3526.Contig1_All	1831	0.01	2.5	7.965784285	2.68E-12	3.99E-11	Up
CL4698.Contig2_All	931	0.01	2.5	7.965784285	6.63E-06	4.96E-05	Up
CL15424.Contig1_All	1192	0.01	2.5	7.965784285	4.90E-08	4.89E-07	Up
Unigene56012_All	761	0.01	2.49	7.960001932	5.43E-05	0.000347158	Up
CL8989.Contig2_All	1909	0.01	2.49	7.960001932	6.59E-13	1.02E-11	Up
CL225.Contig6_All	1339	0.01	2.49	7.960001932	5.98E-09	6.62E-08	Up
Unigene46473_All	847	0.01	2.49	7.960001932	1.34E-05	9.44E-05	Up
Unigene46295_All	763	0.01	2.48	7.95419631	5.43E-05	0.000346754	Up
CL7262.Contig2_All	719	0.01	2.48	7.95419631	0.000109379	0.000653413	Up
Unigene48547_All	894	0.01	2.48	7.95419631	6.63E-06	4.95E-05	Up
CL3320.Contig1_All	1251	0.01	2.47	7.948367232	2.43E-08	2.51E-07	Up
Unigene37863_All	969	0.01	2.47	7.948367232	3.29E-06	2.57E-05	Up
CL52.Contig3_All	1648	0.01	2.47	7.948367232	4.42E-11	5.96E-10	Up
Unigene39099_All	1168	0.01	2.46	7.942514505	9.88E-08	9.55E-07	Up
Unigene38256_All	724	0.01	2.46	7.942514505	0.000109379	0.000656436	Up
CL2108.Contig11_All	1407	0.01	2.45	7.936637939	2.97E-09	3.40E-08	Up
Unigene41139_All	815	0.01	2.45	7.936637939	2.69E-05	0.000181458	Up
CL2744.Contig1_All	862	0.01	2.45	7.936637939	1.34E-05	9.47E-05	Up
Unigene40995_All	1360	0.01	2.45	7.936637939	5.98E-09	6.62E-08	Up
Unigene40317_All	814	0.01	2.45	7.936637939	2.69E-05	0.000181066	Up
Unigene46652_All	772	0.01	2.44	7.930737338	5.43E-05	0.000346375	Up
CL8929.Contig1_All	1359	0.01	2.43	7.924812504	5.98E-09	6.63E-08	Up
Unigene39389_All	1717	0.01	2.43	7.924812504	2.19E-11	3.04E-10	Up
Unigene39627_All	1360	0.01	2.43	7.924812504	5.98E-09	6.63E-08	Up
CL6427.Contig3_All	1090	0.01	2.43	7.924812504	4.01E-07	3.57E-06	Up
CL2197.Contig1_All	873	0.01	2.43	7.924812504	1.34E-05	9.47E-05	Up
CL4070.Contig10_All	1605	0.01	2.43	7.924812504	1.80E-10	2.29E-09	Up
Unigene55142_All	1043	0.01	2.43	7.924812504	8.09E-07	6.87E-06	Up
Unigene44153_All	869	0.01	2.42	7.918863237	1.34E-05	9.49E-05	Up
Unigene37787_All	1127	0.01	2.42	7.918863237	4.01E-07	3.56E-06	Up
Unigene41480_All	734	0.01	2.42	7.918863237	0.000109379	0.000652078	Up
Unigene60100_All	1096	0.01	2.41	7.912889336	4.01E-07	3.57E-06	Up
CL2559.Contig1_All	1968	0.01	2.41	7.912889336	6.59E-13	1.03E-11	Up
CL3246.Contig9_All	1762	0.01	2.41	7.912889336	2.19E-11	3.03E-10	Up
CL12100.Contig2_All	869	0.01	2.41	7.912889336	2.69E-05	0.000181014	Up
CL12506.Contig3_All	1785	0.01	2.4	7.906890596	1.09E-11	1.55E-10	Up
CL151.Contig2_All	1024	0.01	2.4	7.906890596	1.63E-06	1.33E-05	Up
Unigene61562_All	835	0.01	2.4	7.906890596	2.69E-05	0.000181001	Up
Unigene42728_All	874	0.01	2.4	7.906890596	1.34E-05	9.44E-05	Up
Unigene43807_All	878	0.01	2.39	7.900866808	1.34E-05	9.50E-05	Up
CL12410.Contig1_All	1061	0.01	2.39	7.900866808	8.09E-07	6.90E-06	Up
CL10852.Contig3_All	1585	0.01	2.39	7.900866808	3.62E-10	4.52E-09	Up
CL5003.Contig5_All	1019	0.01	2.39	7.900866808	1.63E-06	1.33E-05	Up
Unigene49768_All	970	0.01	2.38	7.894817763	3.29E-06	2.58E-05	Up
CL10422.Contig1_All	879	0.01	2.38	7.894817763	1.34E-05	9.49E-05	Up
CL11574.Contig1_All	742	0.01	2.38	7.894817763	0.000109379	0.000655761	Up
CL5970.Contig2_All	1158	0.01	2.38	7.894817763	1.99E-07	1.84E-06	Up
CL10446.Contig3_All	880	0.01	2.38	7.894817763	1.34E-05	9.46E-05	Up
Unigene10624_All	1771	0.01	2.37	7.888743249	2.19E-11	3.04E-10	Up
CL12939.Contig2_All	1126	0.01	2.37	7.888743249	4.01E-07	3.57E-06	Up
CL2558.Contig4_All	1476	0.01	2.37	7.888743249	2.97E-09	3.40E-08	Up
Unigene22459_All	1063	0.01	2.37	7.888743249	1.63E-06	1.33E-05	Up
CL3484.Contig1_All	769	0.01	2.36	7.882643049	0.000109379	0.00065728	Up
CL7938.Contig7_All	1578	0.01	2.36	7.882643049	7.30E-10	8.87E-09	Up
CL13392.Contig2_All	779	0.01	2.35	7.876516947	0.000109379	0.000656942	Up
Unigene39755_All	891	0.01	2.35	7.876516947	1.34E-05	9.47E-05	Up
Unigene37964_All	783	0.01	2.35	7.876516947	0.000109379	0.000651704	Up
CL15323.Contig3_All	948	0.01	2.34	7.87036472	6.63E-06	4.97E-05	Up
Unigene38588_All	1234	0.01	2.34	7.87036472	9.88E-08	9.52E-07	Up
Unigene41543_All	1173	0.01	2.34	7.87036472	1.99E-07	1.84E-06	Up
CL1136.Contig13_All	1209	0.01	2.34	7.87036472	1.99E-07	1.84E-06	Up
Unigene51191_All	1404	0.01	2.34	7.87036472	5.98E-09	6.61E-08	Up
CL1781.Contig2_All	2840	0.01	2.33	7.864186145	4.40E-18	9.43E-17	Up
CL1621.Contig5_All	879	0.01	2.33	7.864186145	2.69E-05	0.000181471	Up
CL4732.Contig2_All	2904	0.01	2.33	7.864186145	1.08E-18	2.40E-17	Up
CL6946.Contig2_All	1381	0.01	2.33	7.864186145	1.21E-08	1.29E-07	Up
CL4357.Contig6_All	838	0.01	2.32	7.857980995	5.43E-05	0.000346565	Up
CL4967.Contig3_All	824	0.01	2.32	7.857980995	5.43E-05	0.000345926	Up
Unigene53078_All	2213	0.01	2.32	7.857980995	3.99E-14	6.78E-13	Up
CL1708.Contig2_All	1246	0.01	2.31	7.851749041	9.88E-08	9.55E-07	Up
Unigene42932_All	807	0.01	2.31	7.851749041	5.43E-05	0.000346944	Up
Unigene37698_All	1750	0.01	2.31	7.851749041	4.42E-11	5.96E-10	Up
CL13102.Contig2_All	2995	0.01	2.31	7.851749041	5.38E-19	1.20E-17	Up
CL239.Contig10_All	1575	0.01	2.31	7.851749041	7.30E-10	8.86E-09	Up
Unigene60380_All	807	0.01	2.31	7.851749041	5.43E-05	0.000344492	Up
CL14681.Contig1_All	1498	0.01	2.3	7.845490051	2.97E-09	3.40E-08	Up
CL1929.Contig2_All	1579	0.01	2.3	7.845490051	7.30E-10	8.86E-09	Up
CL8094.Contig4_All	1109	0.01	2.3	7.845490051	8.09E-07	6.88E-06	Up
Unigene63013_All	813	0.01	2.29	7.839203788	5.43E-05	0.00034723	Up
Unigene41882_All	767	0.01	2.29	7.839203788	0.000109379	0.000655299	Up
CL1878.Contig3_All	1785	0.01	2.29	7.839203788	4.42E-11	5.96E-10	Up
Unigene51485_All	767	0.01	2.29	7.839203788	0.000109379	0.000651164	Up
Unigene40376_All	825	0.01	2.28	7.832890014	5.43E-05	0.000346921	Up
CL2514.Contig2_All	1165	0.01	2.28	7.832890014	4.01E-07	3.57E-06	Up
Unigene39117_All	1177	0.01	2.28	7.832890014	4.01E-07	3.57E-06	Up
CL1960.Contig4_All	1873	0.01	2.28	7.832890014	1.09E-11	1.54E-10	Up
CL2613.Contig2_All	873	0.01	2.28	7.832890014	2.69E-05	0.000181222	Up
Unigene44545_All	769	0.01	2.28	7.832890014	0.000109379	0.000653037	Up
CL368.Contig24_All	2366	0.01	2.28	7.832890014	9.83E-15	1.73E-13	Up
Unigene40036_All	1151	0.01	2.28	7.832890014	8.09E-07	6.88E-06	Up
CL1378.Contig1_All	1061	0.01	2.28	7.832890014	1.63E-06	1.33E-05	Up
CL11833.Contig3_All	947	0.01	2.28	7.832890014	1.34E-05	9.44E-05	Up
CL1447.Contig3_All	794	0.01	2.27	7.826548487	0.000109379	0.000655425	Up
CL3143.Contig1_All	957	0.01	2.27	7.826548487	1.34E-05	9.48E-05	Up
Unigene41440_All	1298	0.01	2.27	7.826548487	4.90E-08	4.89E-07	Up
CL4070.Contig7_All	1489	0.01	2.26	7.820178962	5.98E-09	6.63E-08	Up
CL3928.Contig1_All	4279	0.01	2.26	7.820178962	1.32E-26	3.92E-25	Up
CL9777.Contig2_All	924	0.01	2.25	7.813781191	1.34E-05	9.47E-05	Up
CL2932.Contig2_All	1524	0.01	2.25	7.813781191	2.97E-09	3.40E-08	Up
CL14101.Contig1_All	777	0.01	2.25	7.813781191	0.000109379	0.00065262	Up
CL14573.Contig3_All	1226	0.01	2.24	7.807354922	1.99E-07	1.85E-06	Up
CL1354.Contig3_All	1271	0.01	2.24	7.807354922	9.88E-08	9.54E-07	Up
Unigene42974_All	779	0.01	2.24	7.807354922	0.000109379	0.000652703	Up
CL1172.Contig3_All	914	0.01	2.24	7.807354922	2.69E-05	0.000180949	Up
Unigene41906_All	829	0.01	2.24	7.807354922	5.43E-05	0.000344515	Up
Unigene42272_All	926	0.01	2.24	7.807354922	1.34E-05	9.45E-05	Up
CL7102.Contig3_All	1079	0.01	2.23	7.8008999	1.63E-06	1.33E-05	Up
Unigene44483_All	1074	0.01	2.23	7.8008999	1.63E-06	1.33E-05	Up
CL3449.Contig4_All	1953	0.01	2.23	7.8008999	1.09E-11	1.54E-10	Up
CL11281.Contig2_All	882	0.01	2.23	7.8008999	2.69E-05	0.000181105	Up
CL5330.Contig1_All	1101	0.01	2.23	7.8008999	1.63E-06	1.33E-05	Up
CL15434.Contig2_All	1172	0.01	2.23	7.8008999	4.01E-07	3.56E-06	Up
Unigene42632_All	785	0.01	2.22	7.794415866	0.000109379	0.000656984	Up
CL9173.Contig3_All	1305	0.01	2.22	7.794415866	9.88E-08	9.54E-07	Up
CL3419.Contig4_All	1038	0.01	2.22	7.794415866	3.29E-06	2.58E-05	Up
CL14088.Contig5_All	983	0.01	2.22	7.794415866	6.63E-06	4.96E-05	Up
CL1610.Contig1_All	2143	0.01	2.21	7.787902559	6.59E-13	1.03E-11	Up
CL12650.Contig2_All	790	0.01	2.21	7.787902559	0.000109379	0.000653246	Up
Unigene11248_All	938	0.01	2.21	7.787902559	1.34E-05	9.46E-05	Up
CL510.Contig6_All	1673	0.01	2.2	7.781359714	7.30E-10	8.88E-09	Up
CL1433.Contig1_All	946	0.01	2.19	7.77478706	1.34E-05	9.50E-05	Up
Unigene41665_All	794	0.01	2.19	7.77478706	0.000109379	0.000655677	Up
CL10853.Contig1_All	1500	0.01	2.19	7.77478706	5.98E-09	6.62E-08	Up
Unigene42563_All	845	0.01	2.19	7.77478706	5.43E-05	0.000345997	Up
CL13640.Contig4_All	1293	0.01	2.19	7.77478706	9.88E-08	9.52E-07	Up
CL6593.Contig1_All	1133	0.01	2.19	7.77478706	1.63E-06	1.33E-05	Up
Unigene7477_All	1193	0.01	2.19	7.77478706	4.01E-07	3.56E-06	Up
CL1625.Contig3_All	917	0.01	2.19	7.77478706	2.69E-05	0.000180779	Up
Unigene62126_All	848	0.01	2.18	7.768184325	5.43E-05	0.000346352	Up
Unigene43556_All	798	0.01	2.18	7.768184325	0.000109379	0.000654543	Up
Unigene39695_All	1757	0.01	2.18	7.768184325	1.80E-10	2.29E-09	Up
CL2790.Contig2_All	1120	0.01	2.17	7.761551232	1.63E-06	1.33E-05	Up
CL1960.Contig5_All	2854	0.01	2.17	7.761551232	7.27E-17	1.45E-15	Up
CL6917.Contig1_All	2278	0.01	2.17	7.761551232	1.62E-13	2.64E-12	Up
CL14334.Contig4_All	1063	0.01	2.17	7.761551232	3.29E-06	2.58E-05	Up
CL1649.Contig32_All	1546	0.01	2.17	7.761551232	5.98E-09	6.62E-08	Up
CL15047.Contig2_All	1491	0.01	2.17	7.761551232	1.21E-08	1.29E-07	Up
Unigene61554_All	1002	0.01	2.17	7.761551232	6.63E-06	4.94E-05	Up
CL7444.Contig1_All	852	0.01	2.17	7.761551232	5.43E-05	0.000344188	Up
CL15003.Contig1_All	1889	0.01	2.16	7.754887502	4.42E-11	5.97E-10	Up
CL2458.Contig1_All	957	0.01	2.16	7.754887502	1.34E-05	9.49E-05	Up
CL9073.Contig2_All	1346	0.01	2.16	7.754887502	9.88E-08	9.51E-07	Up
CL5023.Contig14_All	3604	0.01	2.16	7.754887502	1.97E-21	4.92E-20	Up
CL5963.Contig1_All	1841	0.01	2.15	7.74819285	8.92E-11	1.17E-09	Up
CL15070.Contig3_All	934	0.01	2.15	7.74819285	2.69E-05	0.000181852	Up
CL2334.Contig1_All	2059	0.01	2.15	7.74819285	5.40E-12	7.83E-11	Up
CL7833.Contig2_All	1419	0.01	2.15	7.74819285	2.43E-08	2.51E-07	Up
Unigene37489_All	898	0.01	2.14	7.741466986	5.43E-05	0.000347372	Up
CL8163.Contig3_All	1183	0.01	2.14	7.741466986	8.09E-07	6.90E-06	Up
CL264.Contig4_All	864	0.01	2.14	7.741466986	5.43E-05	0.000346233	Up
CL4766.Contig2_All	1015	0.01	2.14	7.741466986	6.63E-06	4.95E-05	Up
CL2367.Contig6_All	1194	0.01	2.14	7.741466986	8.09E-07	6.87E-06	Up
Unigene38409_All	1031	0.01	2.13	7.73470962	6.63E-06	4.97E-05	Up
Unigene40619_All	1016	0.01	2.13	7.73470962	6.63E-06	4.97E-05	Up
CL4999.Contig5_All	888	0.01	2.13	7.73470962	5.43E-05	0.000346707	Up
CL1269.Contig1_All	1085	0.01	2.13	7.73470962	3.29E-06	2.58E-05	Up
CL12551.Contig2_All	1061	0.01	2.13	7.73470962	6.63E-06	4.96E-05	Up
Unigene38967_All	1856	0.01	2.13	7.73470962	8.92E-11	1.17E-09	Up
Unigene54198_All	814	0.01	2.13	7.73470962	0.000109379	0.000651995	Up
CL4885.Contig3_All	1847	0.01	2.13	7.73470962	8.92E-11	1.17E-09	Up
Unigene39269_All	946	0.01	2.12	7.727920455	2.69E-05	0.000182075	Up
Unigene43358_All	816	0.01	2.12	7.727920455	0.000109379	0.000654753	Up
Unigene37867_All	2158	0.01	2.12	7.727920455	1.33E-12	2.02E-11	Up
CL3033.Contig9_All	1717	0.01	2.12	7.727920455	7.30E-10	8.85E-09	Up
CL6701.Contig3_All	1050	0.01	2.12	7.727920455	6.63E-06	4.94E-05	Up
CL563.Contig17_All	1094	0.01	2.11	7.721099189	3.29E-06	2.58E-05	Up
CL615.Contig2_All	964	0.01	2.11	7.721099189	2.69E-05	0.000181118	Up
Unigene39014_All	913	0.01	2.1	7.714245518	5.43E-05	0.000347087	Up
CL14027.Contig1_All	1031	0.01	2.1	7.714245518	6.63E-06	4.96E-05	Up
CL11541.Contig1_All	935	0.01	2.1	7.714245518	2.69E-05	0.000181131	Up
CL814.Contig2_All	1272	0.01	2.09	7.707359132	4.01E-07	3.57E-06	Up
CL7529.Contig5_All	2016	0.01	2.09	7.707359132	2.19E-11	3.03E-10	Up
CL15024.Contig1_All	876	0.01	2.09	7.707359132	5.43E-05	0.000344351	Up
Unigene46488_All	1297	0.01	2.08	7.700439718	1.99E-07	1.84E-06	Up
CL437.Contig5_All	1382	0.01	2.08	7.700439718	9.88E-08	9.51E-07	Up
CL1445.Contig12_All	1071	0.01	2.08	7.700439718	6.63E-06	4.94E-05	Up
Unigene37441_All	984	0.01	2.08	7.700439718	1.34E-05	9.44E-05	Up
CL11051.Contig4_All	2514	0.01	2.07	7.693486957	3.99E-14	6.79E-13	Up
CL7957.Contig6_All	1494	0.01	2.07	7.693486957	2.43E-08	2.52E-07	Up
Unigene61905_All	1410	0.01	2.07	7.693486957	4.90E-08	4.90E-07	Up
CL3035.Contig6_All	1592	0.01	2.07	7.693486957	5.98E-09	6.62E-08	Up
CL3437.Contig3_All	1522	0.01	2.06	7.686500527	1.21E-08	1.29E-07	Up
Unigene37552_All	1852	0.01	2.06	7.686500527	1.80E-10	2.30E-09	Up
CL7414.Contig4_All	1042	0.01	2.06	7.686500527	1.34E-05	9.45E-05	Up
CL11871.Contig2_All	1420	0.01	2.05	7.6794801	9.88E-08	9.56E-07	Up
CL5744.Contig3_All	1486	0.01	2.05	7.6794801	2.43E-08	2.51E-07	Up
CL15063.Contig2_All	2405	0.01	2.04	7.672425342	1.62E-13	2.64E-12	Up
Unigene56902_All	1056	0.01	2.04	7.672425342	6.63E-06	4.96E-05	Up
Unigene56595_All	844	0.01	2.03	7.665335917	0.000109379	0.000654921	Up
CL225.Contig4_All	1474	0.01	2.02	7.658211483	4.90E-08	4.90E-07	Up
CL14925.Contig2_All	903	0.01	2.02	7.658211483	5.43E-05	0.000345619	Up
CL295.Contig7_All	1962	0.01	2.02	7.658211483	8.92E-11	1.17E-09	Up
CL8778.Contig2_All	973	0.01	2.01	7.651051691	2.69E-05	0.000181865	Up
Unigene43877_All	1608	0.01	2.01	7.651051691	5.98E-09	6.63E-08	Up
Unigene91_All	1536	0.01	2.01	7.651051691	2.43E-08	2.51E-07	Up
Unigene42445_All	3425	0.03	6.01	7.64625868	7.26E-54	4.07E-52	Up
Unigene41481_All	911	0.01	2	7.64385619	5.43E-05	0.000347277	Up
Unigene39218_All	977	0.01	2	7.64385619	2.69E-05	0.000181392	Up
Unigene44473_All	1241	0.01	1.99	7.636624621	8.09E-07	6.90E-06	Up
CL11687.Contig1_All	1022	0.01	1.99	7.636624621	1.34E-05	9.49E-05	Up
CL15286.Contig6_All	1303	0.01	1.99	7.636624621	4.01E-07	3.57E-06	Up
CL10769.Contig11_All	1468	0.01	1.99	7.636624621	4.90E-08	4.90E-07	Up
Unigene57032_All	916	0.01	1.99	7.636624621	5.43E-05	0.000345643	Up
CL9163.Contig4_All	2411	0.01	1.99	7.636624621	3.27E-13	5.20E-12	Up
CL10769.Contig1_All	1302	0.01	1.99	7.636624621	4.01E-07	3.56E-06	Up
CL7678.Contig2_All	1711	0.01	1.99	7.636624621	2.97E-09	3.39E-08	Up
CL550.Contig6_All	1562	0.01	1.99	7.636624621	2.43E-08	2.51E-07	Up
CL4572.Contig1_All	1689	0.01	1.99	7.636624621	2.97E-09	3.39E-08	Up
CL1009.Contig1_All	1034	0.01	1.98	7.62935662	1.34E-05	9.50E-05	Up
CL6493.Contig2_All	1007	0.01	1.98	7.62935662	2.69E-05	0.000181484	Up
CL316.Contig3_All	1391	0.01	1.98	7.62935662	1.99E-07	1.84E-06	Up
CL638.Contig1_All	1499	0.01	1.98	7.62935662	4.90E-08	4.89E-07	Up
Unigene42130_All	972	0.01	1.98	7.62935662	2.69E-05	0.000180818	Up
CL8182.Contig5_All	883	0.01	1.97	7.622051819	0.000109379	0.000657746	Up
CL8977.Contig1_All	1306	0.01	1.97	7.622051819	8.09E-07	6.91E-06	Up
CL5320.Contig2_All	1003	0.01	1.97	7.622051819	2.69E-05	0.000181314	Up
CL94.Contig2_All	1031	0.01	1.97	7.622051819	1.34E-05	9.46E-05	Up
CL3314.Contig2_All	1196	0.01	1.97	7.622051819	1.63E-06	1.33E-05	Up
CL2772.Contig9_All	3741	0.01	1.96	7.614709844	3.26E-20	7.70E-19	Up
CL4488.Contig2_All	1614	0.01	1.96	7.614709844	1.21E-08	1.29E-07	Up
CL5406.Contig3_All	2598	0.01	1.96	7.614709844	3.99E-14	6.79E-13	Up
CL14313.Contig1_All	1151	0.01	1.95	7.607330314	3.29E-06	2.57E-05	Up
CL13853.Contig3_All	2486	0.01	1.94	7.599912842	3.27E-13	5.21E-12	Up
Unigene60175_All	876	0.01	1.94	7.599912842	0.000109379	0.000653664	Up
Unigene42263_All	879	0.01	1.94	7.599912842	0.000109379	0.000652661	Up
CL3292.Contig8_All	1319	0.01	1.93	7.592457037	8.09E-07	6.91E-06	Up
CL548.Contig6_All	1386	0.01	1.93	7.592457037	4.01E-07	3.57E-06	Up
CL6960.Contig5_All	1947	0.01	1.92	7.584962501	3.62E-10	4.52E-09	Up
CL9301.Contig3_All	993	0.01	1.92	7.584962501	5.43E-05	0.000345502	Up
CL13882.Contig1_All	1167	0.01	1.92	7.584962501	6.63E-06	4.95E-05	Up
CL5448.Contig1_All	1111	0.01	1.92	7.584962501	1.34E-05	9.45E-05	Up
Unigene12992_All	1677	0.01	1.91	7.577428828	1.21E-08	1.30E-07	Up
CL15421.Contig8_All	1078	0.01	1.91	7.577428828	1.34E-05	9.51E-05	Up
CL2335.Contig2_All	896	0.01	1.91	7.577428828	0.000109379	0.000655972	Up
CL6165.Contig6_All	1067	0.01	1.91	7.577428828	1.34E-05	9.47E-05	Up
Unigene43739_All	1401	0.01	1.91	7.577428828	1.99E-07	1.84E-06	Up
CL2078.Contig9_All	1315	0.01	1.91	7.577428828	8.09E-07	6.88E-06	Up
Unigene40344_All	1273	0.01	1.9	7.569855608	1.63E-06	1.33E-05	Up
Unigene58852_All	1295	0.01	1.9	7.569855608	8.09E-07	6.88E-06	Up
Unigene60882_All	1009	0.01	1.9	7.569855608	2.69E-05	0.000180909	Up
Unigene39198_All	1130	0.01	1.9	7.569855608	6.63E-06	4.94E-05	Up
CL8621.Contig2_All	949	0.01	1.89	7.562242424	0.000109379	0.000656056	Up
CL13349.Contig6_All	1402	0.01	1.89	7.562242424	4.01E-07	3.56E-06	Up
CL13180.Contig2_All	1304	0.01	1.88	7.554588852	1.63E-06	1.33E-05	Up
CL1862.Contig5_All	1167	0.01	1.88	7.554588852	6.63E-06	4.95E-05	Up
Unigene56650_All	1074	0.01	1.88	7.554588852	1.34E-05	9.45E-05	Up
CL8177.Contig2_All	1846	0.01	1.87	7.54689446	1.47E-09	1.74E-08	Up
CL5837.Contig5_All	964	0.01	1.87	7.54689446	5.43E-05	0.000344562	Up
CL152.Contig1_All	2690	0.01	1.86	7.539158811	8.05E-14	1.34E-12	Up
Unigene44019_All	909	0.01	1.86	7.539158811	0.000109379	0.000657323	Up
CL6970.Contig1_All	1142	0.01	1.86	7.539158811	6.63E-06	4.96E-05	Up
Unigene62200_All	911	0.01	1.86	7.539158811	0.000109379	0.000654879	Up
Unigene48165_All	966	0.01	1.86	7.539158811	5.43E-05	0.000345832	Up
CL15049.Contig7_All	2720	0.01	1.86	7.539158811	3.99E-14	6.79E-13	Up
CL1325.Contig3_All	1196	0.01	1.85	7.531381461	6.63E-06	4.98E-05	Up
CL4280.Contig1_All	912	0.01	1.85	7.531381461	0.000109379	0.000655509	Up
CL441.Contig3_All	1334	0.01	1.85	7.531381461	8.09E-07	6.90E-06	Up
CL12875.Contig1_All	2300	0.01	1.85	7.531381461	1.09E-11	1.54E-10	Up
Unigene43949_All	972	0.01	1.85	7.531381461	5.43E-05	0.000344773	Up
Unigene58476_All	1030	0.01	1.85	7.531381461	2.69E-05	0.000180896	Up
CL176.Contig4_All	1655	0.01	1.84	7.523561956	2.43E-08	2.52E-07	Up
CL10981.Contig3_All	1746	0.01	1.84	7.523561956	1.21E-08	1.29E-07	Up
CL4664.Contig1_All	1030	0.01	1.84	7.523561956	5.43E-05	0.000345407	Up
Unigene54469_All	1157	0.01	1.83	7.515699838	6.63E-06	4.97E-05	Up
CL5465.Contig1_All	1756	0.01	1.83	7.515699838	1.21E-08	1.29E-07	Up
CL13096.Contig3_All	2079	0.01	1.83	7.515699838	1.80E-10	2.30E-09	Up
CL5263.Contig1_All	1552	0.01	1.83	7.515699838	9.88E-08	9.52E-07	Up
CL9704.Contig5_All	1045	0.01	1.83	7.515699838	2.69E-05	0.000180831	Up
Unigene40239_All	1215	0.01	1.83	7.515699838	6.63E-06	4.94E-05	Up
Unigene39122_All	1146	0.01	1.82	7.50779464	1.34E-05	9.50E-05	Up
CL5216.Contig4_All	1346	0.01	1.82	7.50779464	8.09E-07	6.89E-06	Up
CL14912.Contig2_All	1344	0.01	1.82	7.50779464	8.09E-07	6.89E-06	Up
CL4467.Contig6_All	1164	0.01	1.82	7.50779464	6.63E-06	4.96E-05	Up
CL6960.Contig2_All	1932	0.01	1.82	7.50779464	1.47E-09	1.73E-08	Up
CL15601.Contig2_All	2928	0.04	7.27	7.505811554	4.49E-55	2.56E-53	Up
CL4240.Contig2_All	934	0.01	1.81	7.499845887	0.000109379	0.000654166	Up
CL8773.Contig3_All	1225	0.01	1.81	7.499845887	6.63E-06	4.96E-05	Up
CL368.Contig1_All	3266	0.01	1.8	7.491853096	2.95E-16	5.73E-15	Up
CL5176.Contig3_All	1205	0.01	1.8	7.491853096	6.63E-06	4.97E-05	Up
Unigene42656_All	1176	0.01	1.8	7.491853096	6.63E-06	4.96E-05	Up
CL1091.Contig4_All	1632	0.01	1.8	7.491853096	4.90E-08	4.89E-07	Up
CL1844.Contig5_All	1411	0.01	1.79	7.483815777	8.09E-07	6.90E-06	Up
CL8903.Contig3_All	1910	0.01	1.79	7.483815777	2.97E-09	3.40E-08	Up
Unigene632_All	1512	0.01	1.79	7.483815777	1.99E-07	1.84E-06	Up
CL12892.Contig2_All	1070	0.01	1.79	7.483815777	2.69E-05	0.000181405	Up
Unigene40519_All	1513	0.01	1.79	7.483815777	1.99E-07	1.84E-06	Up
CL2937.Contig1_All	1083	0.01	1.79	7.483815777	2.69E-05	0.00018087	Up
Unigene20708_All	1566	0.01	1.78	7.475733431	9.88E-08	9.54E-07	Up
CL14595.Contig3_All	1741	0.01	1.78	7.475733431	1.21E-08	1.29E-07	Up
CL10380.Contig2_All	1128	0.01	1.78	7.475733431	1.34E-05	9.46E-05	Up
CL1851.Contig1_All	1789	0.01	1.78	7.475733431	1.21E-08	1.29E-07	Up
CL351.Contig7_All	1511	0.01	1.77	7.46760555	1.99E-07	1.85E-06	Up
CL6598.Contig3_All	1241	0.01	1.77	7.46760555	6.63E-06	4.97E-05	Up
CL157.Contig3_All	1226	0.01	1.77	7.46760555	6.63E-06	4.96E-05	Up
Unigene41393_All	1011	0.01	1.77	7.46760555	5.43E-05	0.000345572	Up
CL2172.Contig5_All	1563	0.01	1.77	7.46760555	1.99E-07	1.84E-06	Up
CL393.Contig8_All	3073	0.01	1.77	7.46760555	4.88E-15	8.76E-14	Up
Unigene40641_All	1196	0.01	1.77	7.46760555	6.63E-06	4.95E-05	Up
CL542.Contig5_All	1702	0.01	1.77	7.46760555	2.43E-08	2.51E-07	Up
Unigene50162_All	1015	0.01	1.76	7.459431619	5.43E-05	0.00034569	Up
Unigene17726_All	951	0.01	1.76	7.459431619	0.000109379	0.000653496	Up
CL14433.Contig2_All	1077	0.01	1.75	7.451211112	5.43E-05	0.000345478	Up
CL1273.Contig1_All	1103	0.01	1.75	7.451211112	2.69E-05	0.000181209	Up
CL4249.Contig3_All	1929	0.01	1.74	7.442943496	2.97E-09	3.40E-08	Up
CL9671.Contig4_All	1137	0.01	1.73	7.434628228	2.69E-05	0.000181996	Up
CL3949.Contig2_All	1248	0.01	1.72	7.426264755	6.63E-06	4.97E-05	Up
CL3879.Contig1_All	1480	0.01	1.72	7.426264755	4.01E-07	3.57E-06	Up
CL563.Contig16_All	1549	0.01	1.72	7.426264755	1.99E-07	1.84E-06	Up
CL446.Contig3_All	1353	0.01	1.71	7.417852515	3.29E-06	2.58E-05	Up
CL6674.Contig3_All	1622	0.01	1.71	7.417852515	9.88E-08	9.54E-07	Up
CL2648.Contig2_All	1045	0.01	1.71	7.417852515	5.43E-05	0.000345808	Up
CL9655.Contig2_All	1334	0.01	1.71	7.417852515	3.29E-06	2.57E-05	Up
CL11051.Contig3_All	1329	0.01	1.7	7.409390936	3.29E-06	2.58E-05	Up
Unigene45809_All	1174	0.01	1.7	7.409390936	1.34E-05	9.44E-05	Up
CL5003.Contig7_All	1116	0.01	1.69	7.400879436	5.43E-05	0.000346423	Up
Unigene14674_All	1171	0.01	1.69	7.400879436	2.69E-05	0.000181589	Up
CL1972.Contig3_All	1076	0.01	1.69	7.400879436	5.43E-05	0.000344445	Up
Unigene47440_All	1078	0.01	1.69	7.400879436	5.43E-05	0.000344328	Up
CL5615.Contig2_All	1390	0.01	1.69	7.400879436	1.63E-06	1.33E-05	Up
Unigene62155_All	952	0.4	67.32	7.394891366	1.32E-145	1.77E-143	Up
Unigene46431_All	990	0.01	1.68	7.392317423	0.000109379	0.000656351	Up
CL1493.Contig3_All	1100	0.01	1.68	7.392317423	5.43E-05	0.000346304	Up
CL8085.Contig2_All	1670	0.01	1.68	7.392317423	9.88E-08	9.53E-07	Up
Unigene39461_All	1149	0.01	1.68	7.392317423	2.69E-05	0.000180962	Up
CL9510.Contig3_All	996	0.01	1.68	7.392317423	0.000109379	0.000651371	Up
Unigene58332_All	1124	0.01	1.67	7.383704292	2.69E-05	0.000181878	Up
CL11379.Contig1_All	2623	0.01	1.67	7.383704292	5.40E-12	7.83E-11	Up
CL2184.Contig8_All	2238	0.01	1.66	7.375039431	3.62E-10	4.52E-09	Up
CL484.Contig8_All	1901	0.01	1.65	7.366322214	1.21E-08	1.29E-07	Up
CL3370.Contig2_All	1424	0.01	1.65	7.366322214	1.63E-06	1.33E-05	Up
CL2517.Contig1_All	1288	0.01	1.65	7.366322214	6.63E-06	4.94E-05	Up
Unigene22315_All	1028	0.01	1.64	7.357552005	0.000109379	0.000657576	Up
Unigene61481_All	1075	0.01	1.64	7.357552005	5.43E-05	0.000347182	Up
CL7230.Contig2_All	1149	0.01	1.64	7.357552005	2.69E-05	0.000181641	Up
CL8715.Contig2_All	1748	0.01	1.64	7.357552005	4.90E-08	4.90E-07	Up
Unigene8713_All	1448	0.01	1.64	7.357552005	1.63E-06	1.33E-05	Up
CL960.Contig3_All	1085	0.03	4.89	7.348728154	1.62E-13	2.64E-12	Up
CL8306.Contig3_All	1015	0.01	1.63	7.348728154	0.000109379	0.000656225	Up
CL1856.Contig6_All	3957	0.01	1.63	7.348728154	4.40E-18	9.43E-17	Up
Unigene19929_All	630	0.22	35.71	7.3426808	6.38E-47	3.19E-45	Up
CL5291.Contig1_All	1374	0.01	1.62	7.339850003	3.29E-06	2.58E-05	Up
CL4467.Contig4_All	1218	0.01	1.62	7.339850003	2.69E-05	0.000181327	Up
CL13627.Contig1_All	1706	0.01	1.62	7.339850003	9.88E-08	9.51E-07	Up
Unigene61237_All	1023	0.01	1.62	7.339850003	0.000109379	0.000651537	Up
Unigene17293_All	1194	0.01	1.61	7.330916878	2.69E-05	0.000182049	Up
CL9530.Contig1_All	1576	0.01	1.61	7.330916878	4.01E-07	3.58E-06	Up
CL15241.Contig3_All	1367	0.01	1.61	7.330916878	3.29E-06	2.58E-05	Up
Unigene38418_All	2113	0.01	1.61	7.330916878	1.47E-09	1.74E-08	Up
Unigene37768_All	1244	0.01	1.6	7.321928095	1.34E-05	9.50E-05	Up
CL225.Contig11_All	1561	0.01	1.6	7.321928095	8.09E-07	6.90E-06	Up
Unigene47891_All	1033	0.01	1.6	7.321928095	0.000109379	0.000654585	Up
CL1081.Contig1_All	1402	0.01	1.6	7.321928095	3.29E-06	2.57E-05	Up
CL318.Contig11_All	1578	0.01	1.6	7.321928095	4.01E-07	3.56E-06	Up
Unigene12210_All	1297	0.74	118.26	7.320221196	0	0	Up
Unigene39033_All	3181	0.07	11.16	7.31676639	2.61E-91	2.33E-89	Up
CL4135.Contig2_All	1760	0.01	1.59	7.312882955	9.88E-08	9.55E-07	Up
Unigene57588_All	1311	0.01	1.59	7.312882955	1.34E-05	9.51E-05	Up
Unigene12622_All	1396	0.01	1.59	7.312882955	3.29E-06	2.58E-05	Up
CL6879.Contig3_All	1072	0.01	1.59	7.312882955	0.000109379	0.000655846	Up
Unigene14721_All	1414	0.01	1.59	7.312882955	3.29E-06	2.58E-05	Up
CL15613.Contig10_All	2095	0.01	1.59	7.312882955	2.97E-09	3.40E-08	Up
CL8802.Contig4_All	1180	0.01	1.59	7.312882955	2.69E-05	0.00018151	Up
CL11236.Contig3_All	2093	0.01	1.59	7.312882955	2.97E-09	3.40E-08	Up
Unigene47081_All	1115	0.01	1.58	7.303780748	5.43E-05	0.000346826	Up
Unigene10574_All	1301	0.01	1.58	7.303780748	1.34E-05	9.50E-05	Up
Unigene41408_All	1448	0.01	1.58	7.303780748	3.29E-06	2.57E-05	Up
CL3239.Contig1_All	1553	0.01	1.58	7.303780748	8.09E-07	6.88E-06	Up
Unigene40414_All	1291	0.01	1.57	7.294620749	1.34E-05	9.50E-05	Up
CL4054.Contig5_All	1346	0.01	1.57	7.294620749	6.63E-06	4.97E-05	Up
Unigene12655_All	1774	0.01	1.57	7.294620749	9.88E-08	9.51E-07	Up
CL1609.Contig11_All	1349	0.01	1.56	7.285402219	6.63E-06	4.98E-05	Up
CL11857.Contig1_All	1083	0.01	1.56	7.285402219	0.000109379	0.000657069	Up
CL14221.Contig3_All	3029	0.01	1.56	7.285402219	3.27E-13	5.20E-12	Up
CL1282.Contig7_All	1329	0.01	1.56	7.285402219	1.34E-05	9.46E-05	Up
CL2750.Contig1_All	1068	0.01	1.55	7.276124405	0.000109379	0.00065312	Up
Unigene59676_All	1141	0.01	1.54	7.266786541	5.43E-05	0.000347134	Up
CL8657.Contig1_All	1978	0.01	1.54	7.266786541	2.43E-08	2.52E-07	Up
CL449.Contig1_All	2172	0.01	1.54	7.266786541	2.97E-09	3.40E-08	Up
CL15527.Contig10_All	1140	0.01	1.54	7.266786541	5.43E-05	0.000344796	Up
Unigene21796_All	1198	0.01	1.54	7.266786541	5.43E-05	0.000344656	Up
CL4289.Contig3_All	1513	0.01	1.53	7.257387843	1.63E-06	1.33E-05	Up
CL1674.Contig3_All	1129	0.01	1.53	7.257387843	0.000109379	0.000655047	Up
CL15500.Contig11_All	1541	0.01	1.53	7.257387843	1.63E-06	1.33E-05	Up
CL2549.Contig5_All	1357	0.01	1.52	7.247927513	1.34E-05	9.45E-05	Up
CL8168.Contig3_All	1267	0.01	1.52	7.247927513	2.69E-05	0.00018074	Up
CL1649.Contig10_All	2180	0.01	1.51	7.238404739	2.97E-09	3.40E-08	Up
CL13155.Contig6_All	1718	0.01	1.51	7.238404739	4.01E-07	3.57E-06	Up
Unigene10544_All	2694	0.01	1.51	7.238404739	2.19E-11	3.03E-10	Up
CL2504.Contig9_All	1262	0.01	1.51	7.238404739	2.69E-05	0.000181183	Up
CL164.Contig2_All	2137	0.01	1.5	7.22881869	5.98E-09	6.63E-08	Up
Unigene39391_All	1643	0.01	1.5	7.22881869	8.09E-07	6.88E-06	Up
CL1848.Contig6_All	1304	0.01	1.5	7.22881869	2.69E-05	0.000180923	Up
CL326.Contig1_All	1319	0.01	1.49	7.21916852	1.34E-05	9.50E-05	Up
CL3057.Contig1_All	1196	0.01	1.49	7.21916852	5.43E-05	0.000345031	Up
CL5570.Contig6_All	1184	0.01	1.48	7.209453366	5.43E-05	0.000346968	Up
Unigene59567_All	1251	0.01	1.48	7.209453366	2.69E-05	0.00018176	Up
CL13155.Contig5_All	1883	0.01	1.48	7.209453366	9.88E-08	9.50E-07	Up
Unigene10546_All	2590	0.01	1.48	7.209453366	8.92E-11	1.17E-09	Up
CL2367.Contig3_All	1161	0.01	1.47	7.199672345	0.000109379	0.000656647	Up
CL7238.Contig4_All	1143	0.01	1.47	7.199672345	0.000109379	0.000656393	Up
Unigene39306_All	1240	0.01	1.47	7.199672345	5.43E-05	0.000346281	Up
CL653.Contig4_All	2049	0.06	8.81	7.198035708	2.06E-45	9.99E-44	Up
CL9289.Contig2_All	1164	0.01	1.46	7.189824559	0.000109379	0.000656689	Up
CL5645.Contig4_All	3684	0.01	1.46	7.189824559	4.88E-15	8.77E-14	Up
CL15373.Contig2_All	1119	0.01	1.46	7.189824559	0.000109379	0.000654292	Up
Unigene37381_All	1180	0.01	1.46	7.189824559	0.000109379	0.000651247	Up
Unigene39503_All	1335	0.01	1.45	7.17990909	2.69E-05	0.000182062	Up
CL1856.Contig7_All	3896	0.01	1.45	7.17990909	1.20E-15	2.24E-14	Up
CL6284.Contig1_All	1136	0.01	1.45	7.17990909	0.000109379	0.000651579	Up
CL4892.Contig4_All	1283	0.01	1.44	7.169925001	2.69E-05	0.000181353	Up
CL124.Contig1_All	1175	0.01	1.44	7.169925001	0.000109379	0.000652953	Up
Unigene42952_All	1207	0.1	14.39	7.168922782	1.71E-41	7.68E-40	Up
CL312.Contig1_All	1267	0.01	1.43	7.159871337	5.43E-05	0.000347325	Up
CL6102.Contig3_All	1184	0.01	1.43	7.159871337	0.000109379	0.000656815	Up
CL1472.Contig2_All	1291	0.01	1.43	7.159871337	2.69E-05	0.000181655	Up
CL1856.Contig8_All	4026	0.01	1.43	7.159871337	5.95E-16	1.13E-14	Up
CL15283.Contig10_All	2161	0.01	1.41	7.139551352	1.21E-08	1.30E-07	Up
CL2216.Contig1_All	1159	0.01	1.41	7.139551352	0.000109379	0.000657788	Up
CL2793.Contig1_All	1284	0.01	1.41	7.139551352	5.43E-05	0.000345431	Up
Unigene39946_All	1133	0.11	15.45	7.133959504	3.43E-41	1.53E-39	Up
Unigene41429_All	1318	0.01	1.4	7.129283017	2.69E-05	0.000181366	Up
CL6444.Contig2_All	916	0.28	39.14	7.127073119	9.31E-81	7.41E-79	Up
CL4952.Contig3_All	2542	0.01	1.39	7.118941073	7.30E-10	8.86E-09	Up
Unigene44478_All	3132	0.04	5.52	7.108524457	8.25E-45	3.95E-43	Up
CL10429.Contig2_All	1664	0.05	6.86	7.100136671	1.19E-29	3.91E-28	Up
CL5033.Contig3_All	2221	0.01	1.37	7.098032083	1.21E-08	1.29E-07	Up
CL5644.Contig5_All	2140	0.01	1.37	7.098032083	2.43E-08	2.51E-07	Up
CL14507.Contig1_All	1082	0.11	15.04	7.095157233	3.53E-38	1.47E-36	Up
CL2767.Contig3_All	1821	0.01	1.36	7.087462841	8.09E-07	6.89E-06	Up
Unigene40296_All	1497	0.01	1.36	7.087462841	1.34E-05	9.48E-05	Up
CL15500.Contig14_All	1736	0.01	1.36	7.087462841	1.63E-06	1.33E-05	Up
Unigene42663_All	2201	0.05	6.79	7.085339669	7.05E-38	2.92E-36	Up
CL8691.Contig2_All	1801	0.01	1.35	7.076815597	8.09E-07	6.89E-06	Up
CL5454.Contig1_All	2162	0.01	1.35	7.076815597	4.90E-08	4.89E-07	Up
CL3610.Contig2_All	1835	0.01	1.34	7.06608919	8.09E-07	6.91E-06	Up
CL4947.Contig1_All	2958	0.01	1.34	7.06608919	4.42E-11	5.96E-10	Up
CL59.Contig32_All	1737	0.01	1.33	7.055282436	1.63E-06	1.33E-05	Up
CL15212.Contig4_All	1530	0.01	1.33	7.055282436	1.34E-05	9.47E-05	Up
CL2019.Contig2_All	1269	0.01	1.33	7.055282436	0.000109379	0.000651621	Up
CL5325.Contig9_All	1592	0.01	1.32	7.044394119	6.63E-06	4.97E-05	Up
Unigene47888_All	1559	0.01	1.32	7.044394119	6.63E-06	4.96E-05	Up
Unigene38376_All	1579	0.01	1.32	7.044394119	6.63E-06	4.94E-05	Up
CL3674.Contig6_All	1485	0.01	1.31	7.033423002	1.34E-05	9.48E-05	Up
CL12616.Contig3_All	2080	0.01	1.31	7.033423002	9.88E-08	9.51E-07	Up
CL10338.Contig2_All	2166	0.01	1.3	7.022367813	4.90E-08	4.91E-07	Up
CL9530.Contig2_All	1405	0.01	1.3	7.022367813	2.69E-05	0.000181445	Up
CL11157.Contig1_All	1010	0.12	15.54	7.016808288	3.56E-38	1.48E-36	Up
CL2264.Contig10_All	1283	0.01	1.29	7.011227255	0.000109379	0.000656858	Up
CL519.Contig16_All	1978	0.01	1.29	7.011227255	4.01E-07	3.57E-06	Up
CL167.Contig2_All	1345	0.01	1.29	7.011227255	5.43E-05	0.000346399	Up
Unigene6454_All	1544	0.01	1.29	7.011227255	1.34E-05	9.47E-05	Up
CL2385.Contig1_All	3655	0.01	1.29	7.011227255	3.27E-13	5.19E-12	Up
Unigene61721_All	3178	0.04	5.14	7.005624549	2.13E-42	9.75E-41	Up
CL1199.Contig1_All	1559	0.01	1.28	7	1.34E-05	9.51E-05	Up
Unigene5740_All	3140	0.01	1.28	7	2.19E-11	3.03E-10	Up
CL4300.Contig2_All	1516	0.01	1.27	6.988684687	2.69E-05	0.00018172	Up
CL5928.Contig1_All	1763	0.01	1.26	6.977279923	3.29E-06	2.57E-05	Up
CL12962.Contig17_All	1511	0.01	1.25	6.965784285	2.69E-05	0.000181301	Up
CL1136.Contig10_All	1372	0.01	1.25	6.965784285	5.43E-05	0.000345243	Up
Unigene17024_All	2927	0.15	18.72	6.963474124	4.36E-138	5.60E-136	Up
CL8160.Contig1_All	1094	0.56	69.53	6.956064952	2.97E-174	4.73E-172	Up
CL4065.Contig3_All	3534	0.01	1.24	6.95419631	2.68E-12	3.99E-11	Up
CL15208.Contig3_All	1647	0.01	1.24	6.95419631	6.63E-06	4.95E-05	Up
Unigene2334_All	1413	0.01	1.24	6.95419631	5.43E-05	0.000344679	Up
CL10153.Contig6_All	2261	0.01	1.24	6.95419631	4.90E-08	4.89E-07	Up
CL74.Contig5_All	1473	0.01	1.24	6.95419631	2.69E-05	0.000180727	Up
Unigene14842_All	2328	0.02	2.46	6.942514505	1.20E-15	2.24E-14	Up
Unigene59969_All	1374	0.09	11.01	6.934673752	1.13E-36	4.54E-35	Up
Unigene40663_All	2666	0.04	4.88	6.930737338	2.30E-33	8.43E-32	Up
Unigene38304_All	1471	0.01	1.22	6.930737338	5.43E-05	0.000345078	Up
CL2910.Contig3_All	1686	0.01	1.22	6.930737338	6.63E-06	4.95E-05	Up
CL381.Contig6_All	1774	0.01	1.21	6.918863237	3.29E-06	2.58E-05	Up
CL14108.Contig3_All	911	0.42	50.67	6.914598691	8.24E-103	8.09E-101	Up
Unigene40639_All	1898	0.06	7.22	6.910892526	2.88E-34	1.09E-32	Up
Unigene59725_All	2057	0.11	13.12	6.898120386	6.56E-67	4.44E-65	Up
CL15096.Contig2_All	2132	0.22	25.96	6.882643049	1.39E-136	1.75E-134	Up
CL13.Contig1_All	1376	0.01	1.18	6.882643049	0.000109379	0.000655635	Up
CL4216.Contig1_All	1366	0.01	1.18	6.882643049	0.000109379	0.000654963	Up
CL15500.Contig7_All	2066	0.01	1.18	6.882643049	8.09E-07	6.89E-06	Up
Unigene37374_All	1533	0.01	1.18	6.882643049	2.69E-05	0.000181262	Up
CL5981.Contig1_All	1278	0.66	77.57	6.876888967	3.19E-231	6.95E-229	Up
CL8510.Contig1_All	546	0.5	58.69	6.875042803	7.69E-64	4.98E-62	Up
CL7274.Contig8_All	1866	0.01	1.17	6.87036472	3.29E-06	2.57E-05	Up
CL4921.Contig1_All	1813	0.01	1.16	6.857980995	6.63E-06	4.96E-05	Up
Unigene37984_All	1435	0.01	1.16	6.857980995	0.000109379	0.000652995	Up
Unigene6556_All	859	0.15	17.27	6.847161772	4.60E-33	1.67E-31	Up
Unigene37987_All	2077	0.01	1.15	6.845490051	8.09E-07	6.88E-06	Up
CL7516.Contig9_All	1486	0.01	1.14	6.832890014	0.000109379	0.000657534	Up
Unigene37377_All	1640	0.01	1.14	6.832890014	2.69E-05	0.000181615	Up
CL10907.Contig6_All	1695	0.01	1.14	6.832890014	1.34E-05	9.48E-05	Up
CL7197.Contig2_All	1864	0.01	1.14	6.832890014	3.29E-06	2.57E-05	Up
Unigene14774_All	2218	0.01	1.13	6.820178962	4.01E-07	3.57E-06	Up
Unigene45381_All	2222	0.05	5.62	6.812498225	1.46E-31	5.12E-30	Up
CL9170.Contig1_All	1848	0.01	1.12	6.807354922	6.63E-06	4.98E-05	Up
CL6415.Contig1_All	1736	0.01	1.12	6.807354922	1.34E-05	9.49E-05	Up
Unigene37375_All	1464	0.01	1.12	6.807354922	0.000109379	0.000650998	Up
Unigene44453_All	2294	0.05	5.58	6.802193217	1.84E-32	6.59E-31	Up
Unigene38597_All	1100	0.2	22.26	6.798309782	8.57E-58	5.09E-56	Up
CL4889.Contig1_All	1530	0.01	1.11	6.794415866	5.43E-05	0.000346541	Up
CL3553.Contig3_All	1584	0.01	1.1	6.781359714	5.43E-05	0.000346802	Up
CL7647.Contig1_All	1768	0.01	1.08	6.754887502	1.34E-05	9.51E-05	Up
CL1444.Contig7_All	1763	0.01	1.08	6.754887502	1.34E-05	9.46E-05	Up
CL14681.Contig5_All	1655	0.01	1.07	6.741466986	5.43E-05	0.000347039	Up
Unigene37633_All	1533	0.01	1.07	6.741466986	0.000109379	0.000656141	Up
CL210.Contig2_All	1945	0.01	1.06	6.727920455	6.63E-06	4.97E-05	Up
CL641.Contig6_All	1905	0.01	1.06	6.727920455	6.63E-06	4.96E-05	Up
CL756.Contig6_All	1560	0.01	1.06	6.727920455	0.000109379	0.000651039	Up
CL1444.Contig8_All	1859	0.01	1.05	6.714245518	1.34E-05	9.51E-05	Up
CL3199.Contig1_All	1496	0.01	1.05	6.714245518	0.000109379	0.00065212	Up
Unigene16844_All	2825	0.01	1.05	6.714245518	2.43E-08	2.51E-07	Up
CL9548.Contig1_All	8974	0.05	5.24	6.711494907	1.38E-123	1.59E-121	Up
Unigene55241_All	2239	0.15	15.72	6.711494907	6.97E-87	5.93E-85	Up
Unigene61657_All	1626	0.07	7.29	6.702420082	3.70E-29	1.20E-27	Up
CL7529.Contig3_All	1962	0.01	1.04	6.700439718	6.63E-06	4.97E-05	Up
CL5644.Contig3_All	1551	0.01	1.04	6.700439718	0.000109379	0.00065187	Up
CL15561.Contig17_All	1846	0.01	1.03	6.686500527	1.34E-05	9.52E-05	Up
CL1376.Contig11_All	2167	0.01	1.03	6.686500527	1.63E-06	1.33E-05	Up
CL2129.Contig1_All	1624	0.01	1.03	6.686500527	5.43E-05	0.00034666	Up
CL74.Contig3_All	1579	0.01	1.03	6.686500527	0.000109379	0.000655257	Up
CL838.Contig9_All	2018	0.01	1.03	6.686500527	6.63E-06	4.96E-05	Up
CL1944.Contig3_All	1537	0.01	1.02	6.672425342	0.000109379	0.000654375	Up
CL1960.Contig1_All	1759	0.01	1.01	6.658211483	5.43E-05	0.000346873	Up
CL5838.Contig2_All	1623	0.01	1.01	6.658211483	0.000109379	0.000653162	Up
CL368.Contig12_All	3396	0.01	1	6.64385619	1.47E-09	1.74E-08	Up
CL10910.Contig2_All	532	0.28	27.99	6.64334085	7.39E-29	2.37E-27	Up
CL368.Contig3_All	2919	0.01	0.99	6.62935662	2.43E-08	2.52E-07	Up
CL3057.Contig2_All	1713	0.01	0.99	6.62935662	5.43E-05	0.000344585	Up
CL10029.Contig3_All	1708	0.01	0.98	6.614709844	5.43E-05	0.000347253	Up
CL7274.Contig3_All	2219	0.01	0.98	6.614709844	3.29E-06	2.58E-05	Up
CL393.Contig9_All	2162	0.01	0.98	6.614709844	3.29E-06	2.58E-05	Up
CL2096.Contig3_All	1648	0.01	0.98	6.614709844	0.000109379	0.000653329	Up
CL15561.Contig14_All	1696	0.01	0.98	6.614709844	0.000109379	0.000652578	Up
CL3599.Contig1_All	1858	0.12	11.71	6.60856286	4.27E-53	2.37E-51	Up
CL13159.Contig1_All	3049	0.15	14.61	6.605849867	2.40E-111	2.51E-109	Up
CL2734.Contig4_All	1774	0.01	0.97	6.599912842	5.43E-05	0.000347396	Up
CL8232.Contig7_All	2385	0.01	0.97	6.599912842	8.09E-07	6.90E-06	Up
Unigene39392_All	1644	0.01	0.97	6.599912842	0.000109379	0.000654669	Up
CL8486.Contig1_All	2499	0.01	0.97	6.599912842	8.09E-07	6.89E-06	Up
CL644.Contig6_All	2814	0.01	0.97	6.599912842	9.88E-08	9.50E-07	Up
CL381.Contig5_All	2047	0.01	0.94	6.554588852	1.34E-05	9.52E-05	Up
CL110.Contig8_All	1950	0.01	0.93	6.539158811	2.69E-05	0.000181812	Up
CL1718.Contig10_All	2094	0.01	0.93	6.539158811	1.34E-05	9.49E-05	Up
CL2451.Contig3_All	1720	0.01	0.93	6.539158811	0.000109379	0.000652536	Up
Unigene38919_All	2020	0.01	0.92	6.523561956	2.69E-05	0.000181944	Up
CL1851.Contig9_All	1703	0.01	0.92	6.523561956	0.000109379	0.000656267	Up
Unigene59055_All	1095	0.23	21.16	6.523561956	4.27E-53	2.37E-51	Up
CL15289.Contig1_All	732	0.22	20.19	6.519993577	7.33E-32	2.58E-30	Up
Unigene55867_All	1069	0.12	11	6.518325308	2.34E-27	7.14E-26	Up
Unigene43769_All	1515	0.08	7.33	6.517669388	4.66E-27	1.41E-25	Up
CL3763.Contig4_All	1259	0.19	17.15	6.496065348	2.12E-50	1.13E-48	Up
CL6456.Contig2_All	1314	0.17	15.33	6.49467914	9.87E-49	5.09E-47	Up
CL295.Contig8_All	1906	0.01	0.9	6.491853096	5.43E-05	0.00034489	Up
Unigene44111_All	1480	0.16	14.3	6.481799432	2.12E-50	1.13E-48	Up
CL5722.Contig6_All	2758	0.01	0.89	6.475733431	4.01E-07	3.57E-06	Up
Unigene2223_All	1852	0.01	0.89	6.475733431	0.000109379	0.000653915	Up
CL1444.Contig9_All	1745	0.01	0.89	6.475733431	0.000109379	0.000653204	Up
CL9655.Contig3_All	2651	0.04	3.49	6.447083226	1.83E-23	4.94E-22	Up
CL11171.Contig1_All	823	0.16	13.88	6.438791853	2.93E-25	8.39E-24	Up
CL2451.Contig4_All	1952	0.01	0.86	6.426264755	5.43E-05	0.000345196	Up
Unigene37704_All	637	0.22	18.9	6.4247389	1.16E-24	3.28E-23	Up
CL2611.Contig5_All	601	0.28	23.87	6.413627929	3.70E-29	1.20E-27	Up
CL6988.Contig2_All	2190	0.09	7.67	6.413157766	2.13E-42	9.75E-41	Up
CL7186.Contig1_All	4106	0.01	0.85	6.409390936	7.30E-10	8.86E-09	Up
CL838.Contig8_All	1946	0.01	0.83	6.375039431	0.000109379	0.000654711	Up
CL2340.Contig3_All	2448	0.01	0.83	6.375039431	6.63E-06	4.96E-05	Up
CL5078.Contig2_All	403	0.41	33.73	6.362264598	7.27E-23	1.91E-21	Up
CL5033.Contig1_All	2146	0.01	0.82	6.357552005	5.43E-05	0.000345149	Up
Unigene40118_All	1265	0.19	15.4	6.340787122	2.60E-45	1.26E-43	Up
CL13150.Contig1_All	758	0.17	13.75	6.337753062	1.45E-22	3.77E-21	Up
Unigene38312_All	2200	0.1	8.06	6.332707934	1.62E-43	7.54E-42	Up
Unigene46723_All	1743	0.13	10.44	6.327466278	8.14E-44	3.82E-42	Up
CL12711.Contig2_All	1039	0.12	9.63	6.326429487	7.27E-23	1.91E-21	Up
Unigene38685_All	1920	0.01	0.8	6.321928095	0.000109379	0.000656309	Up
Unigene60741_All	850	0.15	11.95	6.315904307	1.45E-22	3.76E-21	Up
CL8725.Contig1_All	1212	0.1	7.94	6.311067102	1.45E-22	3.77E-21	Up
CL7147.Contig3_All	2144	0.01	0.79	6.303780748	5.43E-05	0.00034647	Up
Unigene21372_All	3032	0.01	0.79	6.303780748	8.09E-07	6.89E-06	Up
CL11721.Contig5_All	2493	0.05	3.9	6.285402219	2.32E-24	6.46E-23	Up
CL9312.Contig3_All	1323	1.54	120	6.283960245	0	0	Up
Unigene49912_All	695	0.19	14.54	6.25788404	2.27E-21	5.64E-20	Up
Unigene44805_All	2391	0.01	0.76	6.247927513	2.69E-05	0.000181786	Up
Unigene41532_All	826	0.16	12.05	6.234817431	5.73E-22	1.46E-20	Up
Unigene62091_All	1435	0.08	6.01	6.231221181	8.98E-21	2.18E-19	Up
Unigene41863_All	623	0.22	16.51	6.229692786	4.51E-21	1.11E-19	Up
Unigene39626_All	2326	0.06	4.5	6.22881869	1.85E-26	5.49E-25	Up
CL1958.Contig6_All	1730	0.05	3.74	6.224966365	3.61E-17	7.35E-16	Up
CL596.Contig12_All	2265	0.01	0.73	6.189824559	5.43E-05	0.000345973	Up
CL8525.Contig1_All	1175	0.1	7.23	6.175923742	7.06E-20	1.65E-18	Up
CL368.Contig5_All	3451	0.01	0.72	6.169925001	4.01E-07	3.58E-06	Up
CL7529.Contig2_All	2127	0.01	0.72	6.169925001	0.000109379	0.00065287	Up
CL14314.Contig2_All	1661	0.07	5	6.158429363	3.55E-20	8.38E-19	Up
CL12604.Contig2_All	1006	0.72	50.95	6.14494143	2.47E-113	2.64E-111	Up
CL1087.Contig7_All	776	0.51	36.08	6.144558281	9.59E-59	5.80E-57	Up
CL7637.Contig1_All	552	0.26	18.23	6.131659128	1.40E-19	3.22E-18	Up
CL265.Contig2_All	2444	0.01	0.7	6.129283017	5.43E-05	0.000344468	Up
Unigene17926_All	1266	0.1	6.93	6.114783447	8.98E-21	2.18E-19	Up
CL8409.Contig2_All	1977	0.17	11.51	6.081209277	8.53E-56	4.92E-54	Up
Unigene4386_All	4226	0.08	5.4	6.076815597	5.90E-57	3.46E-55	Up
CL1172.Contig6_All	1678	0.07	4.7	6.069162025	2.79E-19	6.30E-18	Up
CL13680.Contig1_All	891	0.16	10.72	6.06608919	2.27E-21	5.64E-20	Up
Unigene21479_All	2500	0.01	0.67	6.06608919	5.43E-05	0.000346068	Up
CL2385.Contig8_All	3465	0.01	0.67	6.06608919	8.09E-07	6.89E-06	Up
CL11241.Contig2_All	2606	0.04	2.66	6.055282436	1.71E-17	3.54E-16	Up
CL1765.Contig1_All	2128	0.22	14.62	6.054295977	1.49E-74	1.13E-72	Up
Unigene3359_All	463	0.33	21.79	6.045056362	2.18E-18	4.76E-17	Up
CL4908.Contig3_All	1639	0.14	9.2	6.038135129	9.24E-36	3.61E-34	Up
CL6372.Contig1_All	940	0.13	8.53	6.035962213	4.33E-18	9.29E-17	Up
Unigene38100_All	676	0.2	13.07	6.030115331	2.18E-18	4.76E-17	Up
Unigene15920_All	699	0.58	37.76	6.024662054	1.12E-53	6.24E-52	Up
Unigene42817_All	2076	0.06	3.9	6.022367813	3.55E-20	8.38E-19	Up
CL950.Contig3_All	927	0.14	9.09	6.020781562	5.53E-19	1.24E-17	Up
Unigene18131_All	624	0.22	14.19	6.011227255	4.33E-18	9.29E-17	Up
Unigene52103_All	1437	0.08	5.15	6.008428622	8.60E-18	1.81E-16	Up
CL10520.Contig1_All	814	0.48	30.42	5.985841937	3.44E-52	1.88E-50	Up
CL4918.Contig5_All	1718	0.07	4.37	5.964134547	2.18E-18	4.76E-17	Up
CL15371.Contig1_All	3638	0.09	5.58	5.95419631	4.16E-50	2.20E-48	Up
CL1748.Contig4_All	3340	0.07	4.33	5.950868293	4.66E-36	1.84E-34	Up
Unigene41843_All	2037	0.51	31.41	5.944582886	3.30E-150	4.55E-148	Up
Unigene40222_All	2233	0.1	6.11	5.933100475	4.40E-33	1.60E-31	Up
Unigene44959_All	698	0.19	11.49	5.918235569	6.71E-17	1.35E-15	Up
CL13995.Contig1_All	553	0.26	15.6	5.906890596	6.71E-17	1.35E-15	Up
Unigene48536_All	2095	0.11	6.49	5.882643049	8.72E-33	3.15E-31	Up
Unigene44293_All	1110	0.11	6.45	5.873723732	1.33E-16	2.62E-15	Up
Unigene17140_All	1600	1.4	81.95	5.871245217	2.15E-298	6.56E-296	Up
Unigene61025_All	541	0.27	15.8	5.870821341	1.33E-16	2.62E-15	Up
CL14487.Contig2_All	1369	0.35	20.46	5.869307413	1.52E-63	9.81E-62	Up
CL8746.Contig1_All	4416	0.25	14.51	5.858975614	6.99E-156	1.00E-153	Up
Unigene17644_All	456	0.34	19.46	5.838833154	5.23E-16	1.00E-14	Up
Unigene3886_All	803	0.97	54.71	5.817675998	2.19E-90	1.94E-88	Up
Unigene39638_All	1710	0.21	11.82	5.814696897	3.89E-47	1.95E-45	Up
Unigene12740_All	2492	1.32	73.56	5.800311645	0	0	Up
CL11420.Contig2_All	636	0.22	12.22	5.795596951	1.04E-15	1.94E-14	Up
Unigene2607_All	1738	0.34	18.83	5.791354443	8.81E-76	6.71E-74	Up
CL3079.Contig3_All	1191	0.2	11.07	5.790511412	8.11E-30	2.68E-28	Up
Unigene5660_All	2393	0.71	39.03	5.780620628	1.03E-218	2.11E-216	Up
CL8170.Contig1_All	898	0.14	7.69	5.779484866	4.06E-15	7.33E-14	Up
CL2731.Contig2_All	1053	0.24	13.14	5.77478706	1.04E-30	3.55E-29	Up
Unigene40816_All	1482	0.4	21.87	5.77280941	1.05E-73	7.80E-72	Up
Unigene43266_All	1030	0.12	6.54	5.768184325	2.05E-15	3.78E-14	Up
Unigene18953_All	943	1.87	101.78	5.766272016	9.22E-202	1.70E-199	Up
CL2002.Contig1_All	1709	0.82	44.61	5.765599428	3.21E-175	5.13E-173	Up
Unigene20297_All	2968	0.15	8.14	5.761994389	3.34E-58	2.00E-56	Up
CL10391.Contig1_All	680	0.2	10.85	5.761551232	2.05E-15	3.77E-14	Up
CL21.Contig6_All	980	0.06	3.23	5.750427854	4.90E-08	4.89E-07	Up
CL2238.Contig4_All	1393	0.03	1.61	5.745954377	3.29E-06	2.58E-05	Up
CL5453.Contig5_All	2249	0.28	15.02	5.745314175	6.15E-80	4.87E-78	Up
CL5771.Contig1_All	395	0.43	22.93	5.736755885	4.06E-15	7.34E-14	Up
Unigene40620_All	428	0.38	20.23	5.734353091	4.06E-15	7.33E-14	Up
CL1877.Contig1_All	1335	0.09	4.77	5.727920455	4.06E-15	7.33E-14	Up
CL13389.Contig3_All	2406	0.14	7.42	5.727920455	1.09E-42	5.01E-41	Up
CL12082.Contig3_All	646	0.43	22.75	5.725386075	3.17E-29	1.03E-27	Up
CL12205.Contig1_All	1395	0.17	8.96	5.719892081	1.24E-28	3.95E-27	Up
CL3711.Contig3_All	717	0.75	39.44	5.716625146	1.01E-56	5.92E-55	Up
CL11991.Contig3_All	1528	0.37	19.44	5.715359138	1.35E-68	9.36E-67	Up
Unigene39005_All	1390	0.1	5.23	5.708739041	3.38E-17	6.91E-16	Up
Unigene62634_All	759	0.17	8.89	5.708576768	3.14E-14	5.39E-13	Up
Unigene45400_All	1025	0.24	12.54	5.707359132	2.46E-28	7.75E-27	Up
CL2385.Contig11_All	3517	0.01	0.52	5.700439718	1.34E-05	9.44E-05	Up
CL10979.Contig1_All	1195	1.12	57.72	5.687500662	2.60E-150	3.59E-148	Up
CL12767.Contig1_All	770	0.17	8.76	5.687324218	1.59E-14	2.77E-13	Up
CL10019.Contig2_All	753	0.24	12.36	5.686500527	7.06E-20	1.65E-18	Up
Unigene41733_All	691	0.39	20.06	5.684703672	4.86E-28	1.52E-26	Up
CL2826.Contig5_All	1424	0.5	25.65	5.680886921	3.31E-83	2.71E-81	Up
CL5315.Contig7_All	1263	0.65	33.34	5.680670576	6.01E-94	5.49E-92	Up
Unigene40174_All	529	0.28	14.29	5.673435279	3.14E-14	5.39E-13	Up
CL2916.Contig2_All	615	0.23	11.72	5.671194898	1.59E-14	2.77E-13	Up
Unigene9478_All	803	0.16	8.15	5.670656249	3.14E-14	5.39E-13	Up
Unigene60332_All	923	0.41	20.8	5.664815808	6.52E-41	2.89E-39	Up
CL11420.Contig1_All	2900	0.82	41.54	5.662733496	8.66E-283	2.45E-280	Up
CL5981.Contig2_All	2699	1.51	75.95	5.65242951	0	0	Up
Unigene1868_All	938	0.13	6.53	5.650499463	1.23E-13	2.02E-12	Up
Unigene64044_All	1992	0.06	3.01	5.648657176	8.04E-15	1.42E-13	Up
Unigene56909_All	1283	0.09	4.51	5.647058622	1.23E-13	2.02E-12	Up
Unigene13349_All	2057	0.28	14.03	5.646944372	3.44E-67	2.34E-65	Up
Unigene37846_All	3425	0.13	6.51	5.646074015	9.22E-54	5.16E-52	Up
CL6168.Contig2_All	1674	0.07	3.5	5.64385619	3.14E-14	5.39E-13	Up
CL11236.Contig2_All	2007	0.98	48.92	5.641498844	8.85E-225	1.88E-222	Up
Unigene3513_All	1254	0.29	14.47	5.640868211	1.29E-40	5.68E-39	Up
Unigene51012_All	568	0.25	12.45	5.638073837	6.22E-14	1.04E-12	Up
CL3173.Contig4_All	1800	0.46	22.89	5.636939791	2.55E-94	2.34E-92	Up
Unigene43242_All	432	0.37	18.41	5.636820546	6.22E-14	1.04E-12	Up
Unigene44287_All	723	0.55	27.29	5.632796966	9.94E-40	4.30E-38	Up
CL4388.Contig6_All	2079	0.65	32.15	5.628235209	9.42E-155	1.34E-152	Up
CL3134.Contig1_All	906	0.23	11.37	5.627454583	3.65E-23	9.72E-22	Up
CL9965.Contig1_All	554	0.3	14.81	5.62546533	5.23E-16	1.00E-14	Up
CL5652.Contig4_All	4061	0.03	1.48	5.624490865	2.05E-15	3.78E-14	Up
CL14936.Contig1_All	549	0.26	12.78	5.619232403	1.23E-13	2.02E-12	Up
Unigene42953_All	1330	0.1	4.91	5.617651119	2.05E-15	3.77E-14	Up
CL4743.Contig3_All	1094	1.75	85.86	5.616559346	6.03E-201	1.11E-198	Up
CL7471.Contig1_All	1012	2.3	112.31	5.609708719	6.01E-240	1.40E-237	Up
Unigene43689_All	1844	0.06	2.92	5.604862058	4.79E-13	7.55E-12	Up
Unigene39871_All	3205	0.41	19.88	5.599550037	3.37E-151	4.67E-149	Up
CL9846.Contig1_All	593	0.48	23.26	5.598672881	1.46E-26	4.35E-25	Up
CL8037.Contig2_All	1888	0.16	7.71	5.59058705	7.22E-35	2.76E-33	Up
Unigene18605_All	606	1.62	77.79	5.585518989	2.08E-88	1.80E-86	Up
Unigene44686_All	1019	0.12	5.75	5.582455645	2.43E-13	3.90E-12	Up
Unigene40337_All	536	0.27	12.92	5.580502853	2.43E-13	3.90E-12	Up
Unigene54439_All	1322	0.18	8.53	5.56647693	1.13E-25	3.27E-24	Up
Unigene13361_All	3526	0.25	11.83	5.564378169	7.25E-99	6.92E-97	Up
Unigene42254_All	631	0.22	10.38	5.56015911	2.43E-13	3.90E-12	Up
CL2093.Contig2_All	2306	1.13	53.29	5.559470155	3.59E-283	1.02E-280	Up
CL4711.Contig1_All	800	0.49	23.05	5.555841191	5.89E-38	2.44E-36	Up
Unigene37855_All	1433	0.09	4.22	5.551174187	3.14E-14	5.39E-13	Up
CL4934.Contig1_All	1135	0.32	15	5.550746785	2.29E-37	9.41E-36	Up
Unigene38064_All	1769	0.46	21.56	5.550579507	1.23E-86	1.04E-84	Up
Unigene38554_All	848	0.15	7	5.544320516	4.79E-13	7.55E-12	Up
Unigene56865_All	629	0.22	10.19	5.533506718	4.79E-13	7.54E-12	Up
Unigene38206_All	2210	0.16	7.39	5.529430554	1.51E-38	6.37E-37	Up
Unigene40778_All	1883	0.06	2.76	5.523561956	9.46E-13	1.46E-11	Up
CL3060.Contig1_All	1203	0.1	4.57	5.51412226	9.46E-13	1.46E-11	Up
CL2563.Contig2_All	1254	3.58	162.6	5.50522386	0	0	Up
CL210.Contig1_All	1816	0.06	2.71	5.497186541	7.25E-12	1.04E-10	Up
CL1345.Contig2_All	2118	0.06	2.7	5.491853096	6.22E-14	1.04E-12	Up
CL628.Contig6_All	1860	0.04	1.8	5.491853096	2.97E-09	3.40E-08	Up
CL4050.Contig1_All	3751	0.01	0.45	5.491853096	2.69E-05	0.000180975	Up
CL10523.Contig1_All	589	0.96	42.99	5.484822894	2.89E-47	1.45E-45	Up
Unigene11842_All	1650	0.14	6.23	5.475733431	6.64E-24	1.82E-22	Up
Unigene14584_All	730	5.66	251.18	5.471775732	0	0	Up
CL3994.Contig2_All	3797	0.21	9.3	5.468769483	1.09E-83	9.01E-82	Up
CL14990.Contig2_All	736	0.18	7.97	5.468510913	1.87E-12	2.81E-11	Up
Unigene61627_All	1088	0.11	4.87	5.468346343	3.68E-12	5.41E-11	Up
CL5179.Contig1_All	2760	0.08	3.54	5.46760555	1.31E-23	3.54E-22	Up
CL5094.Contig1_All	1389	0.5	22.08	5.464668267	1.14E-68	7.92E-67	Up
CL5008.Contig1_All	1247	0.09	3.97	5.463070196	6.59E-13	1.02E-11	Up
Unigene57055_All	1215	0.1	4.39	5.456149035	1.87E-12	2.81E-11	Up
Unigene44486_All	1242	0.1	4.38	5.452858965	9.46E-13	1.46E-11	Up
Unigene58730_All	1775	0.13	5.69	5.451845124	1.31E-23	3.54E-22	Up
Unigene38207_All	2721	0.21	9.18	5.450032921	1.25E-58	7.57E-57	Up
CL7398.Contig2_All	3622	0.12	5.2	5.437405312	6.55E-45	3.14E-43	Up
CL15201.Contig3_All	862	0.74	32.03	5.435754717	1.45E-56	8.44E-55	Up
CL5029.Contig1_All	1409	0.08	3.45	5.430452552	1.43E-11	2.00E-10	Up
Unigene13083_All	1009	0.25	10.75	5.426264755	1.31E-23	3.54E-22	Up
CL1659.Contig4_All	4156	0.01	0.43	5.426264755	1.34E-05	9.47E-05	Up
CL7965.Contig4_All	248	1.93	82.31	5.414394964	7.63E-22	1.94E-20	Up
Unigene17469_All	638	0.22	9.34	5.407847121	3.68E-12	5.41E-11	Up
Unigene41844_All	3585	0.37	15.68	5.405256478	2.97E-131	3.62E-129	Up
CL14510.Contig1_All	2052	0.17	7.2	5.404390255	2.03E-34	7.70E-33	Up
Unigene58927_All	1996	0.06	2.53	5.398031074	1.87E-12	2.81E-11	Up
CL6674.Contig1_All	1546	0.22	9.27	5.39699391	1.12E-33	4.13E-32	Up
Unigene19880_All	1053	0.24	10.11	5.396604781	2.58E-23	6.92E-22	Up
Unigene41687_All	1259	0.1	4.21	5.395748328	1.87E-12	2.81E-11	Up
CL2519.Contig2_All	804	0.32	13.45	5.393390457	1.97E-22	5.10E-21	Up
CL8339.Contig1_All	2003	0.06	2.52	5.392317423	1.87E-12	2.81E-11	Up
Unigene63732_All	1734	0.2	8.37	5.387155718	3.06E-33	1.12E-31	Up
Unigene62636_All	980	0.26	10.86	5.38436867	5.08E-23	1.35E-21	Up
Unigene46001_All	970	0.13	5.43	5.38436867	7.25E-12	1.04E-10	Up
Unigene3480_All	971	0.26	10.85	5.383039609	1.00E-22	2.62E-21	Up
CL178.Contig13_All	1723	0.06	2.5	5.380821784	1.09E-11	1.54E-10	Up
CL5094.Contig3_All	1669	1.7	70.78	5.37973511	2.01E-260	5.21E-258	Up
CL2044.Contig2_All	2741	0.08	3.33	5.379378367	3.65E-23	9.72E-22	Up
CL12849.Contig2_All	2342	1.77	73.62	5.378276484	0	0	Up
CL13302.Contig13_All	2681	0.13	5.38	5.371022644	1.83E-35	7.11E-34	Up
CL9407.Contig2_All	871	0.15	6.18	5.364572432	7.25E-12	1.04E-10	Up
CL1891.Contig4_All	652	0.21	8.65	5.3642389	1.43E-11	2.00E-10	Up
CL10770.Contig2_All	1131	2.71	111.55	5.363253852	1.08E-264	2.85E-262	Up
Unigene7313_All	507	1.47	60.4	5.360660489	2.48E-53	1.38E-51	Up
Unigene44515_All	1341	0.18	7.39	5.359505553	1.97E-22	5.10E-21	Up
CL8217.Contig4_All	2552	0.09	3.68	5.353636955	1.97E-22	5.10E-21	Up
CL8530.Contig2_All	1182	0.15	6.11	5.348137974	6.71E-17	1.35E-15	Up
CL4632.Contig2_All	1240	0.2	8.14	5.346956889	1.97E-22	5.10E-21	Up
Unigene41369_All	1136	0.22	8.93	5.343084746	1.97E-22	5.10E-21	Up
CL10144.Contig2_All	737	0.61	24.71	5.340141958	1.76E-36	7.04E-35	Up
CL5400.Contig2_All	1375	0.09	3.64	5.337869639	7.25E-12	1.04E-10	Up
CL3819.Contig2_All	1735	0.47	19	5.337194852	1.11E-73	8.22E-72	Up
CL13844.Contig1_All	1353	0.09	3.6	5.321928095	2.81E-11	3.85E-10	Up
CL8073.Contig1_All	1125	0.11	4.4	5.321928095	2.81E-11	3.85E-10	Up
CL8803.Contig2_All	1553	0.08	3.18	5.312882955	7.25E-12	1.04E-10	Up
Unigene7233_All	843	0.15	5.96	5.312277925	5.53E-11	7.39E-10	Up
CL10343.Contig1_All	532	1.19	47.22	5.310364563	6.55E-45	3.14E-43	Up
Unigene7483_All	602	0.23	9.12	5.309328058	5.53E-11	7.39E-10	Up
CL3561.Contig4_All	640	0.86	34.1	5.309291269	2.20E-41	9.86E-40	Up
CL1436.Contig3_All	1387	2.26	89.54	5.30813764	1.28E-266	3.42E-264	Up
CL12632.Contig1_All	898	0.14	5.52	5.301169535	5.53E-11	7.39E-10	Up
CL3041.Contig4_All	2593	0.13	5.12	5.299560282	3.48E-31	1.20E-29	Up
CL11946.Contig1_All	1855	0.06	2.36	5.297680549	1.09E-10	1.41E-09	Up
Unigene17835_All	618	0.24	9.41	5.293088412	1.43E-11	2.00E-10	Up
Unigene43216_All	1108	0.22	8.62	5.29211244	5.81E-21	1.42E-19	Up
CL10343.Contig2_All	1477	1.98	77.22	5.285402219	6.58E-247	1.60E-244	Up
CL8163.Contig2_All	1726	0.16	6.23	5.283088353	4.39E-25	1.25E-23	Up
Unigene48926_All	625	0.44	17.13	5.282877817	1.14E-20	2.76E-19	Up
CL13400.Contig3_All	1037	0.12	4.67	5.282316239	5.53E-11	7.39E-10	Up
Unigene13268_All	1492	0.24	9.32	5.279223644	3.48E-31	1.20E-29	Up
CL7977.Contig1_All	648	0.21	8.15	5.278338826	1.09E-10	1.41E-09	Up
Unigene8489_All	1376	0.09	3.48	5.273018494	2.81E-11	3.85E-10	Up
CL4465.Contig1_All	447	2.82	108.96	5.271959636	7.31E-79	5.74E-77	Up
Unigene19212_All	1385	0.6	23.15	5.269905883	1.42E-69	1.00E-67	Up
Unigene43173_All	615	0.23	8.87	5.269228338	5.53E-11	7.40E-10	Up
Unigene55271_All	1165	0.1	3.85	5.266786541	2.14E-10	2.72E-09	Up
CL9206.Contig1_All	1883	0.62	23.84	5.26497221	4.55E-100	4.38E-98	Up
Unigene43804_All	1381	0.09	3.44	5.256339753	2.81E-11	3.85E-10	Up
Unigene17235_All	2203	0.28	10.67	5.251989539	6.41E-54	3.59E-52	Up
CL10232.Contig1_All	2162	0.16	6.09	5.250298418	2.64E-30	8.87E-29	Up
Unigene45465_All	240	2.06	78.4	5.250137412	1.70E-19	3.89E-18	Up
CL13680.Contig2_All	1340	0.35	13.32	5.25009535	5.03E-40	2.19E-38	Up
Unigene3320_All	2606	0.13	4.92	5.242074787	5.19E-30	1.72E-28	Up
CL4023.Contig2_All	1646	0.1	3.77	5.236492618	8.04E-15	1.42E-13	Up
CL11749.Contig1_All	3429	0.36	13.57	5.236280004	2.68E-107	2.73E-105	Up
Unigene44152_All	1164	0.1	3.75	5.22881869	4.20E-10	5.21E-09	Up
CL8421.Contig1_All	1488	0.72	26.97	5.227214805	2.87E-87	2.46E-85	Up
Unigene19451_All	1766	0.66	24.69	5.225317002	2.93E-96	2.74E-94	Up
CL9204.Contig1_All	2363	0.29	10.84	5.224168046	3.14E-58	1.88E-56	Up
Unigene16674_All	1094	3.38	126.16	5.222087509	2.41E-284	6.87E-282	Up
Unigene60434_All	538	0.54	20.12	5.219527088	8.64E-20	2.01E-18	Up
Unigene39367_All	2023	0.06	2.23	5.215937399	5.53E-11	7.39E-10	Up
CL539.Contig2_All	2594	0.07	2.6	5.215012891	6.71E-17	1.35E-15	Up
CL5605.Contig7_All	697	0.54	19.93	5.205838493	4.86E-28	1.52E-26	Up
Unigene18208_All	1658	0.49	18.02	5.200673452	9.11E-66	6.07E-64	Up
CL2174.Contig1_All	3014	0.22	8.07	5.196993245	6.88E-56	3.98E-54	Up
Unigene43789_All	1559	0.08	2.93	5.194756854	5.53E-11	7.39E-10	Up
CL3134.Contig5_All	638	0.08	2.93	5.194756854	0.000109379	0.000651745	Up
Unigene44055_All	806	4.85	176.52	5.185703095	1.44E-275	4.02E-273	Up
Unigene14436_All	1385	0.69	25.08	5.183797176	9.18E-75	6.92E-73	Up
Unigene41506_All	1469	0.57	20.69	5.181827916	4.64E-66	3.11E-64	Up
Unigene2589_All	1717	1.02	36.84	5.174632004	5.73E-138	7.33E-136	Up
CL2471.Contig3_All	1449	0.33	11.88	5.169925001	1.42E-37	5.85E-36	Up
CL8918.Contig1_All	2229	1.13	40.54	5.164951411	1.55E-200	2.84E-198	Up
CL13951.Contig2_All	1545	0.18	6.45	5.163230349	1.00E-22	2.62E-21	Up
Unigene24429_All	523	2.83	101.38	5.162827206	1.06E-90	9.44E-89	Up
Unigene15653_All	408	0.4	14.24	5.153805336	8.24E-10	9.97E-09	Up
Unigene2825_All	2147	0.27	9.53	5.141444902	2.69E-46	1.33E-44	Up
CL14167.Contig1_All	938	0.67	23.57	5.136646853	3.97E-45	1.91E-43	Up
Unigene37672_All	1036	0.27	9.49	5.135376775	2.95E-21	7.30E-20	Up
CL5935.Contig2_All	923	0.14	4.92	5.135159583	4.20E-10	5.20E-09	Up
CL4930.Contig2_All	1886	1.55	54.37	5.132470708	5.80E-224	1.23E-221	Up
Unigene992_All	1169	0.21	7.36	5.131244533	6.53E-19	1.46E-17	Up
CL10019.Contig3_All	1141	0.28	9.8	5.129283017	8.66E-25	2.45E-23	Up
Unigene44323_All	1055	0.23	8.04	5.127489735	2.51E-18	5.45E-17	Up
CL7398.Contig1_All	4288	0.17	5.94	5.12685628	5.47E-60	3.37E-58	Up
Unigene4804_All	2329	1.08	37.73	5.126608883	5.50E-195	9.68E-193	Up
Unigene19153_All	2088	1.16	40.46	5.124299609	5.24E-186	8.86E-184	Up
CL13138.Contig2_All	780	0.36	12.54	5.122396631	8.64E-20	2.01E-18	Up
CL7471.Contig2_All	931	1.27	43.95	5.112962763	2.70E-82	2.18E-80	Up
Unigene40732_All	3157	0.18	6.22	5.110845769	2.02E-45	9.83E-44	Up
CL847.Contig4_All	3126	0.11	3.8	5.11042399	5.81E-28	1.81E-26	Up
Unigene60595_All	664	0.41	14.15	5.109034333	2.51E-18	5.45E-17	Up
Unigene18123_All	438	0.73	25.17	5.107664942	2.51E-18	5.45E-17	Up
CL9824.Contig2_All	1104	1.11	38.18	5.104185521	6.62E-87	5.64E-85	Up
Unigene13442_All	848	1.06	36.41	5.102198571	4.31E-61	2.70E-59	Up
Unigene1833_All	764	2.24	76.92	5.101788125	2.09E-112	2.21E-110	Up
CL477.Contig1_All	1723	0.1	3.39	5.083213368	3.14E-14	5.39E-13	Up
CL15019.Contig1_All	1211	0.1	3.38	5.078951341	1.62E-09	1.90E-08	Up
Unigene41671_All	1529	0.46	15.53	5.077280158	1.65E-51	8.93E-50	Up
Unigene712_All	742	1.61	54.28	5.075288127	9.51E-77	7.30E-75	Up
Unigene18026_All	714	0.75	25.21	5.070961712	1.18E-34	4.49E-33	Up
CL2254.Contig6_All	1140	1.29	43.25	5.067257162	1.13E-101	1.10E-99	Up
Unigene38119_All	2399	0.14	4.69	5.06608919	6.43E-26	1.88E-24	Up
CL5503.Contig1_All	501	0.3	10.02	5.061776198	3.17E-09	3.61E-08	Up
CL9129.Contig2_All	1851	0.15	4.99	5.05600541	1.50E-21	3.76E-20	Up
Unigene7531_All	338	0.55	18.28	5.054690642	3.17E-09	3.61E-08	Up
CL9020.Contig2_All	1460	0.24	7.97	5.053473413	1.26E-25	3.64E-24	Up
Unigene40265_All	1271	0.19	6.3	5.051280505	9.62E-18	2.02E-16	Up
Unigene40833_All	2679	0.3	9.93	5.048759312	3.23E-60	2.00E-58	Up
Unigene3113_All	780	0.5	16.55	5.048759312	1.26E-25	3.65E-24	Up
CL8236.Contig2_All	1102	0.31	10.24	5.04580369	8.66E-25	2.45E-23	Up
CL1107.Contig6_All	2514	0.05	1.65	5.044394119	4.20E-10	5.21E-09	Up
Unigene8556_All	1107	0.11	3.63	5.044394119	3.17E-09	3.61E-08	Up
Unigene3458_All	993	0.25	8.25	5.044394119	1.88E-17	3.90E-16	Up
CL7877.Contig1_All	1826	0.38	12.52	5.042091333	2.42E-50	1.29E-48	Up
CL9768.Contig1_All	2450	0.51	16.79	5.040961173	1.61E-91	1.44E-89	Up
CL14262.Contig2_All	1926	0.12	3.95	5.040746342	1.88E-17	3.90E-16	Up
Unigene8557_All	451	1.39	45.67	5.038090002	1.73E-33	6.38E-32	Up
CL528.Contig3_All	1248	0.11	3.61	5.036423408	2.14E-10	2.72E-09	Up
CL2065.Contig2_All	2052	6.06	198.62	5.034549298	0	0	Up
CL15031.Contig1_All	909	4.2	137.62	5.034157011	6.27E-245	1.51E-242	Up
CL549.Contig1_All	505	0.35	11.46	5.033108312	1.09E-10	1.42E-09	Up
CL3314.Contig1_All	4517	0.56	18.29	5.029484438	2.41E-187	4.12E-185	Up
[truncated: 9,826 more rows]
