# Supplementary material for: Investigation of Differences in Fertility among Progenies from Self-Pollinated Chrysanthemum
Source: Int J Mol Sci. 2018 Mar 13;19(3):832. doi: 10.3390/ijms19030832 (PMC5877693; doi:10.3390/ijms19030832)
Supplement: Supplementary file 1 [file ijms-19-00832-s001.zip › Supplementary files/Table S8 The 133 pathways of DEGs in anther transcriptome.xls]

## Sheet: Sheet1
1. Q2-2-VS-Q10-2.PossionDis_Method
#	Pathway	DEGs genes with pathway annotation (7020)	All genes with pathway annotation (43970)	Pvalue	Qvalue	Pathway ID	Level 1	Level 2
1	Photosynthesis - antenna proteins	28 (0.4%)	47 (0.11%)	1.37801e-11	1.83275e-09	ko00196	Metabolism	Energy metabolism
2	Pentose and glucuronate interconversions	147 (2.09%)	554 (1.26%)	1.25235e-10	8.32812e-09	ko00040	Metabolism	Carbohydrate metabolism
3	Metabolic pathways	1691 (24.09%)	9392 (21.36%)	9.91948e-10	4.39764e-08	ko01100	Metabolism	Global and overview maps
4	Starch and sucrose metabolism	294 (4.19%)	1364 (3.1%)	2.24128e-08	7.45227e-07	ko00500	Metabolism	Carbohydrate metabolism
5	Photosynthesis	42 (0.6%)	115 (0.26%)	6.80247e-08	1.80946e-06	ko00195	Metabolism	Energy metabolism
6	Biosynthesis of secondary metabolites	986 (14.05%)	5346 (12.16%)	1.14894e-07	2.54681e-06	ko01110	Metabolism	Global and overview maps
7	Stilbenoid, diarylheptanoid and gingerol biosynthesis	92 (1.31%)	346 (0.79%)	2.98776e-07	5.67675e-06	ko00945	Metabolism	Biosynthesis of other secondary metabolites
8	Phenylpropanoid biosynthesis	159 (2.26%)	705 (1.6%)	2.63125e-06	4.37445e-05	ko00940	Metabolism	Biosynthesis of other secondary metabolites
9	Endocytosis	361 (5.14%)	1819 (4.14%)	4.10019e-06	6.05916e-05	ko04144	Cellular Processes	Transport and catabolism
10	Limonene and pinene degradation	67 (0.95%)	255 (0.58%)	1.7068e-05	0.000227005	ko00903	Metabolism	Metabolism of terpenoids and polyketides
11	Flavonoid biosynthesis	68 (0.97%)	278 (0.63%)	0.000160628	0.00194213	ko00941	Metabolism	Biosynthesis of other secondary metabolites
12	Glyoxylate and dicarboxylate metabolism	80 (1.14%)	369 (0.84%)	0.00229834	0.0254733	ko00630	Metabolism	Carbohydrate metabolism
13	Circadian rhythm - plant	71 (1.01%)	325 (0.74%)	0.00319149	0.0326514	ko04712	Organismal Systems	Environmental adaptation
14	Insulin resistance	79 (1.13%)	369 (0.84%)	0.00344684	0.0327449	ko04931	Human Diseases	Endocrine and metabolic diseases
15	Aminoacyl-tRNA biosynthesis	130 (1.85%)	652 (1.48%)	0.00381737	0.0338474	ko00970	Genetic Information Processing	Translation
16	Nitrogen metabolism	50 (0.71%)	219 (0.5%)	0.00493469	0.0410196	ko00910	Metabolism	Energy metabolism
17	Diterpenoid biosynthesis	45 (0.64%)	194 (0.44%)	0.00543974	0.042558	ko00904	Metabolism	Metabolism of terpenoids and polyketides
18	Pantothenate and CoA biosynthesis	39 (0.56%)	164 (0.37%)	0.00596137	0.0440479	ko00770	Metabolism	Metabolism of cofactors and vitamins
19	Synthesis and degradation of ketone bodies	14 (0.2%)	45 (0.1%)	0.00844339	0.0554764	ko00072	Metabolism	Lipid metabolism
20	Cutin, suberine and wax biosynthesis	42 (0.6%)	183 (0.42%)	0.00850704	0.0554764	ko00073	Metabolism	Lipid metabolism
21	Valine, leucine and isoleucine biosynthesis	29 (0.41%)	117 (0.27%)	0.00902398	0.0554764	ko00290	Metabolism	Amino acid metabolism
22	Carotenoid biosynthesis	38 (0.54%)	163 (0.37%)	0.00917655	0.0554764	ko00906	Metabolism	Metabolism of terpenoids and polyketides
23	Butanoate metabolism	25 (0.36%)	101 (0.23%)	0.0148006	0.0855237	ko00650	Metabolism	Carbohydrate metabolism
24	Phenylalanine metabolism	46 (0.66%)	211 (0.48%)	0.0156054	0.0855237	ko00360	Metabolism	Amino acid metabolism
25	Glycine, serine and threonine metabolism	78 (1.11%)	387 (0.88%)	0.0162539	0.0855237	ko00260	Metabolism	Amino acid metabolism
26	alpha-Linolenic acid metabolism	49 (0.7%)	228 (0.52%)	0.0167189	0.0855237	ko00592	Metabolism	Lipid metabolism
27	Ubiquinone and other terpenoid-quinone biosynthesis	42 (0.6%)	195 (0.44%)	0.0242686	0.119545	ko00130	Metabolism	Metabolism of cofactors and vitamins
28	Isoquinoline alkaloid biosynthesis	34 (0.48%)	157 (0.36%)	0.0366224	0.168965	ko00950	Metabolism	Biosynthesis of other secondary metabolites
29	Lysine biosynthesis	24 (0.34%)	104 (0.24%)	0.0368421	0.168965	ko00300	Metabolism	Amino acid metabolism
30	Tyrosine metabolism	49 (0.7%)	242 (0.55%)	0.0444667	0.197136	ko00350	Metabolism	Amino acid metabolism
31	Protein processing in endoplasmic reticulum	273 (3.89%)	1556 (3.54%)	0.0461377	0.197946	ko04141	Genetic Information Processing	Folding, sorting and degradation
32	Nicotinate and nicotinamide metabolism	19 (0.27%)	82 (0.19%)	0.0563174	0.234069	ko00760	Metabolism	Metabolism of cofactors and vitamins
33	Biosynthesis of amino acids	244 (3.48%)	1393 (3.17%)	0.0596553	0.240429	ko01230	Metabolism	Global and overview maps
34	Plant-pathogen interaction	301 (4.29%)	1739 (3.95%)	0.0644655	0.252174	ko04626	Organismal Systems	Environmental adaptation
35	Cysteine and methionine metabolism	88 (1.25%)	473 (1.08%)	0.0673221	0.255824	ko00270	Metabolism	Amino acid metabolism
36	Monobactam biosynthesis	17 (0.24%)	74 (0.17%)	0.0730239	0.269783	ko00261	Metabolism	Biosynthesis of other secondary metabolites
37	Arachidonic acid metabolism	28 (0.4%)	135 (0.31%)	0.0840813	0.289274	ko00590	Metabolism	Lipid metabolism
38	Carbon metabolism	234 (3.33%)	1348 (3.07%)	0.0846939	0.289274	ko01200	Metabolism	Global and overview maps
39	Alanine, aspartate and glutamate metabolism	51 (0.73%)	265 (0.6%)	0.0864312	0.289274	ko00250	Metabolism	Amino acid metabolism
40	Zeatin biosynthesis	29 (0.41%)	141 (0.32%)	0.0869998	0.289274	ko00908	Metabolism	Metabolism of terpenoids and polyketides
41	Porphyrin and chlorophyll metabolism	43 (0.61%)	220 (0.5%)	0.0891927	0.289332	ko00860	Metabolism	Metabolism of cofactors and vitamins
42	Carbon fixation in photosynthetic organisms	79 (1.13%)	435 (0.99%)	0.117971	0.373574	ko00710	Metabolism	Energy metabolism
43	Phagosome	65 (0.93%)	354 (0.81%)	0.123427	0.381763	ko04145	Cellular Processes	Transport and catabolism
44	Glycerolipid metabolism	77 (1.1%)	426 (0.97%)	0.130364	0.388647	ko00561	Metabolism	Lipid metabolism
45	Ether lipid metabolism	46 (0.66%)	245 (0.56%)	0.132887	0.388647	ko00565	Metabolism	Lipid metabolism
46	2-Oxocarboxylic acid metabolism	59 (0.84%)	321 (0.73%)	0.134419	0.388647	ko01210	Metabolism	Global and overview maps
47	Benzoxazinoid biosynthesis	7 (0.1%)	28 (0.06%)	0.147377	0.417045	ko00402	Metabolism	Biosynthesis of other secondary metabolites
48	Flavone and flavonol biosynthesis	28 (0.4%)	144 (0.33%)	0.152121	0.421502	ko00944	Metabolism	Biosynthesis of other secondary metabolites
49	Sulfur metabolism	31 (0.44%)	163 (0.37%)	0.168116	0.456315	ko00920	Metabolism	Energy metabolism
50	Tropane, piperidine and pyridine alkaloid biosynthesis	32 (0.46%)	170 (0.39%)	0.17909	0.458344	ko00960	Metabolism	Biosynthesis of other secondary metabolites
51	Valine, leucine and isoleucine degradation	46 (0.66%)	252 (0.57%)	0.180842	0.458344	ko00280	Metabolism	Amino acid metabolism
52	Riboflavin metabolism	11 (0.16%)	51 (0.12%)	0.181001	0.458344	ko00740	Metabolism	Metabolism of cofactors and vitamins
53	ABC transporters	97 (1.38%)	557 (1.27%)	0.188194	0.458344	ko02010	Environmental Information Processing	Membrane transport
54	Glucosinolate biosynthesis	12 (0.17%)	57 (0.13%)	0.189541	0.458344	ko00966	Metabolism	Biosynthesis of other secondary metabolites
55	Other types of O-glycan biosynthesis	12 (0.17%)	57 (0.13%)	0.189541	0.458344	ko00514	Metabolism	Glycan biosynthesis and metabolism
56	Ubiquitin mediated proteolysis	144 (2.05%)	845 (1.92%)	0.206581	0.49063	ko04120	Genetic Information Processing	Folding, sorting and degradation
57	Glycerophospholipid metabolism	103 (1.47%)	598 (1.36%)	0.21343	0.496502	ko00564	Metabolism	Lipid metabolism
58	RNA transport	252 (3.59%)	1508 (3.43%)	0.22019	0.496502	ko03013	Genetic Information Processing	Translation
59	Arginine biosynthesis	46 (0.66%)	257 (0.58%)	0.220253	0.496502	ko00220	Metabolism	Amino acid metabolism
60	Amino sugar and nucleotide sugar metabolism	123 (1.75%)	724 (1.65%)	0.238048	0.514741	ko00520	Metabolism	Carbohydrate metabolism
61	Monoterpenoid biosynthesis	19 (0.27%)	100 (0.23%)	0.239213	0.514741	ko00902	Metabolism	Metabolism of terpenoids and polyketides
62	C5-Branched dibasic acid metabolism	9 (0.13%)	43 (0.1%)	0.239954	0.514741	ko00660	Metabolism	Carbohydrate metabolism
63	Regulation of autophagy	59 (0.84%)	338 (0.77%)	0.246569	0.516714	ko04140	Cellular Processes	Transport and catabolism
64	Ribosome biogenesis in eukaryotes	111 (1.58%)	653 (1.49%)	0.248644	0.516714	ko03008	Genetic Information Processing	Translation
65	Glycolysis / Gluconeogenesis	132 (1.88%)	782 (1.78%)	0.254228	0.517325	ko00010	Metabolism	Carbohydrate metabolism
66	Peroxisome	77 (1.1%)	448 (1.02%)	0.256764	0.517325	ko04146	Cellular Processes	Transport and catabolism
67	Pentose phosphate pathway	65 (0.93%)	376 (0.86%)	0.260607	0.517325	ko00030	Metabolism	Carbohydrate metabolism
68	Thiamine metabolism	7 (0.1%)	33 (0.08%)	0.267411	0.523024	ko00730	Metabolism	Metabolism of cofactors and vitamins
69	Oxidative phosphorylation	75 (1.07%)	443 (1.01%)	0.30755	0.592815	ko00190	Metabolism	Energy metabolism
70	Cyanoamino acid metabolism	63 (0.9%)	371 (0.84%)	0.316485	0.601322	ko00460	Metabolism	Metabolism of other amino acids
71	Phosphatidylinositol signaling system	68 (0.97%)	403 (0.92%)	0.328549	0.61545	ko04070	Environmental Information Processing	Signal transduction
72	Mismatch repair	102 (1.45%)	614 (1.4%)	0.346192	0.639493	ko03430	Genetic Information Processing	Replication and repair
73	Proteasome	43 (0.61%)	254 (0.58%)	0.362563	0.66056	ko03050	Genetic Information Processing	Folding, sorting and degradation
74	RNA degradation	140 (1.99%)	854 (1.94%)	0.379419	0.681928	ko03018	Genetic Information Processing	Folding, sorting and degradation
75	Vitamin B6 metabolism	10 (0.14%)	56 (0.13%)	0.403706	0.715905	ko00750	Metabolism	Metabolism of cofactors and vitamins
76	Other glycan degradation	45 (0.64%)	271 (0.62%)	0.41176	0.717825	ko00511	Metabolism	Glycan biosynthesis and metabolism
77	Inositol phosphate metabolism	59 (0.84%)	358 (0.81%)	0.41676	0.717825	ko00562	Metabolism	Carbohydrate metabolism
78	SNARE interactions in vesicular transport	21 (0.3%)	124 (0.28%)	0.42098	0.717825	ko04130	Genetic Information Processing	Folding, sorting and degradation
79	Brassinosteroid biosynthesis	8 (0.11%)	45 (0.1%)	0.430874	0.725396	ko00905	Metabolism	Metabolism of terpenoids and polyketides
80	Sesquiterpenoid and triterpenoid biosynthesis	20 (0.28%)	120 (0.27%)	0.454918	0.74271	ko00909	Metabolism	Metabolism of terpenoids and polyketides
81	Galactose metabolism	69 (0.98%)	425 (0.97%)	0.459863	0.74271	ko00052	Metabolism	Carbohydrate metabolism
82	Sphingolipid metabolism	41 (0.58%)	251 (0.57%)	0.462935	0.74271	ko00600	Metabolism	Lipid metabolism
83	Lysine degradation	27 (0.38%)	164 (0.37%)	0.463495	0.74271	ko00310	Metabolism	Amino acid metabolism
84	Lipoic acid metabolism	4 (0.06%)	22 (0.05%)	0.475576	0.750754	ko00785	Metabolism	Metabolism of cofactors and vitamins
85	Selenocompound metabolism	12 (0.17%)	72 (0.16%)	0.48468	0.750754	ko00450	Metabolism	Metabolism of other amino acids
86	Nucleotide excision repair	109 (1.55%)	679 (1.54%)	0.491375	0.750754	ko03420	Genetic Information Processing	Replication and repair
87	Betalain biosynthesis	1 (0.01%)	4 (0.01%)	0.501321	0.750754	ko00965	Metabolism	Biosynthesis of other secondary metabolites
88	DNA replication	107 (1.52%)	668 (1.52%)	0.501653	0.750754	ko03030	Genetic Information Processing	Replication and repair
89	beta-Alanine metabolism	35 (0.5%)	217 (0.49%)	0.502385	0.750754	ko00410	Metabolism	Metabolism of other amino acids
90	Terpenoid backbone biosynthesis	41 (0.58%)	256 (0.58%)	0.51769	0.756911	ko00900	Metabolism	Metabolism of terpenoids and polyketides
91	Plant hormone signal transduction	219 (3.12%)	1373 (3.12%)	0.517887	0.756911	ko04075	Environmental Information Processing	Signal transduction
92	Tryptophan metabolism	27 (0.38%)	170 (0.39%)	0.544223	0.786757	ko00380	Metabolism	Amino acid metabolism
93	Fructose and mannose metabolism	50 (0.71%)	316 (0.72%)	0.55154	0.788762	ko00051	Metabolism	Carbohydrate metabolism
94	Homologous recombination	101 (1.44%)	641 (1.46%)	0.574619	0.803975	ko03440	Genetic Information Processing	Replication and repair
95	mRNA surveillance pathway	152 (2.17%)	965 (2.19%)	0.586629	0.803975	ko03015	Genetic Information Processing	Translation
96	Biotin metabolism	14 (0.2%)	90 (0.2%)	0.586678	0.803975	ko00780	Metabolism	Metabolism of cofactors and vitamins
97	Citrate cycle (TCA cycle)	41 (0.58%)	263 (0.6%)	0.592308	0.803975	ko00020	Metabolism	Carbohydrate metabolism
98	Pyruvate metabolism	84 (1.2%)	536 (1.22%)	0.592402	0.803975	ko00620	Metabolism	Carbohydrate metabolism
99	Degradation of aromatic compounds	7 (0.1%)	46 (0.1%)	0.616978	0.820677	ko01220	Metabolism	Global and overview maps
100	Phenylalanine, tyrosine and tryptophan biosynthesis	35 (0.5%)	227 (0.52%)	0.61705	0.820677	ko00400	Metabolism	Amino acid metabolism
101	Base excision repair	42 (0.6%)	273 (0.62%)	0.628959	0.828233	ko03410	Genetic Information Processing	Replication and repair
102	Isoflavonoid biosynthesis	17 (0.24%)	113 (0.26%)	0.644714	0.840656	ko00943	Metabolism	Biosynthesis of other secondary metabolites
103	Sulfur relay system	9 (0.13%)	61 (0.14%)	0.655308	0.846174	ko04122	Genetic Information Processing	Folding, sorting and degradation
104	Taurine and hypotaurine metabolism	3 (0.04%)	24 (0.05%)	0.761331	0.973625	ko00430	Metabolism	Metabolism of other amino acids
105	Biosynthesis of unsaturated fatty acids	23 (0.33%)	164 (0.37%)	0.781569	0.97496	ko01040	Metabolism	Lipid metabolism
106	Spliceosome	257 (3.66%)	1681 (3.82%)	0.789326	0.97496	ko03040	Genetic Information Processing	Transcription
107	Arginine and proline metabolism	33 (0.47%)	233 (0.53%)	0.798716	0.97496	ko00330	Metabolism	Amino acid metabolism
108	Glutathione metabolism	42 (0.6%)	293 (0.67%)	0.799466	0.97496	ko00480	Metabolism	Metabolism of other amino acids
109	Fatty acid elongation	17 (0.24%)	126 (0.29%)	0.809222	0.97496	ko00062	Metabolism	Lipid metabolism
110	Histidine metabolism	9 (0.13%)	71 (0.16%)	0.819812	0.97496	ko00340	Metabolism	Amino acid metabolism
111	Folate biosynthesis	7 (0.1%)	57 (0.13%)	0.825756	0.97496	ko00790	Metabolism	Metabolism of cofactors and vitamins
112	Anthocyanin biosynthesis	6 (0.09%)	50 (0.11%)	0.830807	0.97496	ko00942	Metabolism	Biosynthesis of other secondary metabolites
113	Indole alkaloid biosynthesis	2 (0.03%)	19 (0.04%)	0.830869	0.97496	ko00901	Metabolism	Biosynthesis of other secondary metabolites
114	Fatty acid degradation	29 (0.41%)	211 (0.48%)	0.83568	0.97496	ko00071	Metabolism	Lipid metabolism
115	N-Glycan biosynthesis	23 (0.33%)	176 (0.4%)	0.877792	1	ko00510	Metabolism	Glycan biosynthesis and metabolism
116	One carbon pool by folate	7 (0.1%)	62 (0.14%)	0.88497	1	ko00670	Metabolism	Metabolism of cofactors and vitamins
117	Linoleic acid metabolism	12 (0.17%)	101 (0.23%)	0.899796	1	ko00591	Metabolism	Lipid metabolism
118	Steroid biosynthesis	25 (0.36%)	194 (0.44%)	0.901063	1	ko00100	Metabolism	Lipid metabolism
119	RNA polymerase	47 (0.67%)	347 (0.79%)	0.907051	1	ko03020	Genetic Information Processing	Transcription
120	Fatty acid biosynthesis	27 (0.38%)	212 (0.48%)	0.919716	1	ko00061	Metabolism	Lipid metabolism
121	Propanoate metabolism	24 (0.34%)	192 (0.44%)	0.924851	1	ko00640	Metabolism	Carbohydrate metabolism
122	Non-homologous end-joining	4 (0.06%)	43 (0.1%)	0.928743	1	ko03450	Genetic Information Processing	Replication and repair
123	Ascorbate and aldarate metabolism	36 (0.51%)	278 (0.63%)	0.930961	1	ko00053	Metabolism	Carbohydrate metabolism
124	Fatty acid metabolism	53 (0.75%)	397 (0.9%)	0.935647	1	ko01212	Metabolism	Global and overview maps
125	Glycosphingolipid biosynthesis - globo series	3 (0.04%)	42 (0.1%)	0.973141	1	ko00603	Metabolism	Glycan biosynthesis and metabolism
126	Protein export	16 (0.23%)	154 (0.35%)	0.981939	1	ko03060	Genetic Information Processing	Folding, sorting and degradation
127	Glycosylphosphatidylinositol(GPI)-anchor biosynthesis	5 (0.07%)	67 (0.15%)	0.987712	1	ko00563	Metabolism	Glycan biosynthesis and metabolism
128	Glycosphingolipid biosynthesis - ganglio series	9 (0.13%)	104 (0.24%)	0.989925	1	ko00604	Metabolism	Glycan biosynthesis and metabolism
129	Purine metabolism	128 (1.82%)	959 (2.18%)	0.990022	1	ko00230	Metabolism	Nucleotide metabolism
130	Glycosaminoglycan degradation	15 (0.21%)	156 (0.35%)	0.992038	1	ko00531	Metabolism	Glycan biosynthesis and metabolism
131	Basal transcription factors	29 (0.41%)	268 (0.61%)	0.993728	1	ko03022	Genetic Information Processing	Transcription
132	Pyrimidine metabolism	96 (1.37%)	779 (1.77%)	0.998339	1	ko00240	Metabolism	Nucleotide metabolism
133	Ribosome	128 (1.82%)	1159 (2.64%)	1	1	ko03010	Genetic Information Processing	Translation
#	Pathway	Differentially expressed genes
1	Photosynthesis - antenna proteins	CL437.Contig1_All, CL437.Contig5_All, CL12477.Contig1_All, CL2442.Contig1_All, CL2442.Contig4_All, Unigene7296_All, CL2442.Contig2_All, Unigene18825_All, Unigene5824_All, Unigene16444_All, Unigene16250_All, Unigene18855_All, CL2442.Contig5_All, Unigene4886_All, Unigene24452_All, Unigene18972_All, Unigene2414_All, Unigene3718_All, CL1516.Contig3_All, Unigene10016_All, Unigene1929_All, CL2442.Conti…
2	Pentose and glucuronate interconversions	Unigene37389_All, CL14368.Contig6_All, CL4288.Contig1_All, Unigene37825_All, CL780.Contig5_All, CL5059.Contig1_All, Unigene53730_All, CL1354.Contig3_All, CL5406.Contig3_All, CL5837.Contig5_All, CL10429.Contig2_All, CL13150.Contig1_All, Unigene41843_All, Unigene12740_All, CL3079.Contig3_All, CL4743.Contig3_All, Unigene39871_All, Unigene38064_All, CL4465.Contig1_All, Unigene2589_All, Unigene4804_Al…
3	Metabolic pathways (no map in kegg database)	CL500.Contig1_All, Unigene38775_All, Unigene37389_All, CL14640.Contig1_All, CL13562.Contig2_All, CL5545.Contig1_All, CL5761.Contig2_All, CL13562.Contig1_All, CL11915.Contig1_All, CL14232.Contig1_All, Unigene57081_All, CL2882.Contig5_All, CL10027.Contig3_All, CL11688.Contig2_All, CL10232.Contig2_All, CL14980.Contig1_All, CL1757.Contig5_All, CL2454.Contig3_All, CL13092.Contig1_All, CL970.Contig1_Al…
4	Starch and sucrose metabolism	CL500.Contig1_All, Unigene37389_All, CL11915.Contig1_All, CL2882.Contig5_All, CL14221.Contig1_All, CL14368.Contig6_All, CL4288.Contig1_All, CL10719.Contig2_All, CL14221.Contig4_All, Unigene37825_All, Unigene39607_All, Unigene63620_All, CL10719.Contig1_All, Unigene61557_All, CL780.Contig5_All, Unigene53730_All, Unigene37698_All, CL15003.Contig1_All, Unigene37867_All, Unigene39218_All, CL8977.Conti…
5	Photosynthesis	Unigene61627_All, CL4930.Contig2_All, CL4930.Contig3_All, CL9808.Contig3_All, CL4218.Contig8_All, CL8110.Contig1_All, Unigene3615_All, Unigene3676_All, CL9808.Contig4_All, Unigene10301_All, CL996.Contig2_All, Unigene21076_All, Unigene10500_All, Unigene12887_All, Unigene21082_All, Unigene2113_All, Unigene3923_All, CL13654.Contig1_All, CL13654.Contig2_All, CL8717.Contig2_All, Unigene4837_All, Unige…
6	Biosynthesis of secondary metabolites (no map in kegg database)	CL13562.Contig2_All, CL5545.Contig1_All, CL13562.Contig1_All, CL14980.Contig1_All, CL13092.Contig1_All, CL970.Contig1_All, CL14221.Contig1_All, Unigene41492_All, CL8264.Contig3_All, Unigene46218_All, Unigene42224_All, CL7339.Contig2_All, Unigene42927_All, CL15594.Contig12_All, Unigene42926_All, CL5784.Contig8_All, CL14221.Contig4_All, CL7357.Contig4_All, Unigene38089_All, Unigene41043_All, Unigen…
7	Stilbenoid, diarylheptanoid and gingerol biosynthesis	CL14980.Contig1_All, CL10139.Contig2_All, CL3836.Contig2_All, Unigene48415_All, Unigene63821_All, CL12962.Contig17_All, Unigene52746_All, Unigene49788_All, CL2143.Contig2_All, Unigene55138_All, Unigene48562_All, Unigene17705_All, CL10139.Contig1_All, Unigene54334_All, CL211.Contig4_All, Unigene6586_All, Unigene43774_All, Unigene9503_All, CL211.Contig3_All, CL11959.Contig1_All, CL9999.Contig1_All,…
8	Phenylpropanoid biosynthesis	Unigene41492_All, CL10139.Contig2_All, CL3836.Contig2_All, Unigene61557_All, Unigene63821_All, CL15003.Contig1_All, Unigene39218_All, CL11236.Contig3_All, CL449.Contig1_All, CL5771.Contig1_All, Unigene56909_All, CL11236.Contig2_All, Unigene3513_All, CL3059.Contig1_All, Unigene17315_All, Unigene15490_All, CL10652.Contig2_All, Unigene48562_All, Unigene41938_All, Unigene6818_All, CL2330.Contig4_All,…
9	Endocytosis	CL6526.Contig9_All, Unigene38775_All, Unigene56354_All, CL6785.Contig1_All, CL10232.Contig2_All, CL13578.Contig2_All, Unigene59561_All, Unigene40078_All, CL1208.Contig2_All, CL123.Contig1_All, Unigene46218_All, Unigene37309_All, CL980.Contig1_All, CL14919.Contig2_All, CL13102.Contig3_All, Unigene40440_All, Unigene62562_All, CL14905.Contig2_All, Unigene63784_All, Unigene43161_All, Unigene47585_All…
10	Limonene and pinene degradation	CL14980.Contig1_All, Unigene48415_All, CL12962.Contig17_All, Unigene52746_All, Unigene49788_All, CL2143.Contig2_All, Unigene55138_All, Unigene17705_All, CL211.Contig4_All, Unigene6586_All, Unigene43774_All, Unigene9503_All, CL211.Contig3_All, CL11959.Contig1_All, CL9999.Contig1_All, CL6416.Contig4_All, CL12962.Contig4_All, CL2143.Contig1_All, CL14165.Contig1_All, CL469.Contig1_All, CL6416.Contig3…
11	Flavonoid biosynthesis	CL14980.Contig1_All, CL10139.Contig2_All, CL3836.Contig2_All, Unigene63821_All, CL14108.Contig3_All, CL9312.Contig6_All, Unigene48562_All, CL10139.Contig1_All, Unigene54334_All, CL13310.Contig2_All, CL382.Contig2_All, CL382.Contig4_All, CL5925.Contig1_All, CL1382.Contig3_All, CL7434.Contig3_All, CL5925.Contig4_All, CL5925.Contig3_All, CL369.Contig4_All, CL4606.Contig1_All, Unigene20402_All, CL383…
12	Glyoxylate and dicarboxylate metabolism	CL1757.Contig5_All, CL970.Contig1_All, Unigene38089_All, Unigene41405_All, CL615.Contig5_All, CL1439.Contig1_All, CL8530.Contig2_All, Unigene41474_All, Unigene44560_All, Unigene42256_All, CL14857.Contig1_All, Unigene38960_All, Unigene56410_All, CL11896.Contig2_All, CL9358.Contig1_All, Unigene54188_All, Unigene14839_All, CL9423.Contig1_All, Unigene19733_All, CL1214.Contig1_All, Unigene3470_All, Un…
13	Circadian rhythm - plant	CL3953.Contig1_All, CL4422.Contig5_All, CL780.Contig5_All, CL10853.Contig1_All, CL8409.Contig2_All, CL12319.Contig1_All, CL7264.Contig1_All, CL7264.Contig2_All, CL5925.Contig1_All, CL7924.Contig2_All, CL5925.Contig4_All, Unigene13300_All, CL5925.Contig3_All, CL3042.Contig3_All, CL229.Contig1_All, CL12319.Contig2_All, CL13566.Contig1_All, CL6883.Contig2_All, Unigene19229_All, Unigene7906_All, CL13…
14	Insulin resistance	Unigene43307_All, Unigene46012_All, CL14221.Contig1_All, Unigene62226_All, CL14221.Contig4_All, CL2347.Contig1_All, CL6166.Contig2_All, Unigene52129_All, Unigene43556_All, Unigene43358_All, CL10981.Contig3_All, CL8773.Contig3_All, CL157.Contig3_All, CL14221.Contig3_All, CL12632.Contig1_All, Unigene41331_All, Unigene13192_All, Unigene12571_All, CL1981.Contig3_All, CL14315.Contig3_All, Unigene2450_…
15	Aminoacyl-tRNA biosynthesis	Unigene38775_All, CL12970.Contig2_All, CL3739.Contig3_All, CL1757.Contig5_All, CL7991.Contig2_All, Unigene44536_All, Unigene37825_All, Unigene59578_All, CL9533.Contig2_All, CL484.Contig4_All, CL101.Contig1_All, CL4829.Contig2_All, CL615.Contig5_All, Unigene42951_All, Unigene37884_All, Unigene40512_All, CL5406.Contig3_All, Unigene12992_All, CL1844.Contig5_All, Unigene40519_All, Unigene39461_All, C…
16	Nitrogen metabolism	CL1757.Contig5_All, CL4468.Contig2_All, CL615.Contig5_All, Unigene41474_All, Unigene44560_All, Unigene42256_All, CL14857.Contig1_All, CL11896.Contig2_All, CL9358.Contig1_All, Unigene54188_All, Unigene14839_All, Unigene12443_All, Unigene3470_All, Unigene1507_All, Unigene4271_All, CL2423.Contig1_All, Unigene42657_All, CL5355.Contig5_All, Unigene37612_All, Unigene16181_All, CL1757.Contig6_All, Unige…
17	Diterpenoid biosynthesis	CL14368.Contig6_All, CL101.Contig1_All, Unigene58332_All, Unigene41826_All, Unigene11788_All, Unigene2756_All, Unigene20030_All, Unigene49624_All, Unigene20491_All, Unigene49383_All, CL14368.Contig2_All, Unigene12997_All, CL5074.Contig1_All, CL12481.Contig2_All, Unigene8615_All, CL7186.Contig2_All, CL14368.Contig3_All, CL14368.Contig4_All, Unigene44318_All, Unigene11398_All, Unigene8849_All, CL15…
18	Pantothenate and CoA biosynthesis	Unigene56114_All, CL6674.Contig3_All, CL6674.Contig1_All, CL539.Contig2_All, Unigene9143_All, CL6023.Contig7_All, Unigene11924_All, Unigene38185_All, CL1983.Contig2_All, CL12698.Contig1_All, Unigene10619_All, CL4548.Contig7_All, CL539.Contig3_All, CL9113.Contig3_All, CL2443.Contig1_All, CL13290.Contig19_All, CL5086.Contig1_All, CL539.Contig5_All, CL9113.Contig1_All, CL15.Contig6_All, Unigene126_A…
19	Synthesis and degradation of ketone bodies	CL2078.Contig13_All, Unigene38089_All, CL1439.Contig1_All, CL2078.Contig9_All, CL2078.Contig15_All, CL4257.Contig1_All, CL5792.Contig1_All, CL4257.Contig2_All, CL2078.Contig6_All, CL5792.Contig2_All, CL2078.Contig14_All, CL2078.Contig10_All, CL2078.Contig2_All, CL3955.Contig2_All
20	Cutin, suberine and wax biosynthesis	CL1625.Contig3_All, CL9548.Contig1_All, CL8746.Contig1_All, Unigene63732_All, Unigene19153_All, Unigene52746_All, Unigene55138_All, CL298.Contig16_All, CL655.Contig1_All, CL13753.Contig1_All, CL11959.Contig1_All, CL9548.Contig2_All, CL4599.Contig2_All, Unigene8227_All, CL298.Contig9_All, CL12085.Contig5_All, Unigene3776_All, CL6416.Contig4_All, Unigene8564_All, Unigene2001_All, CL6416.Contig3_All…
21	Valine, leucine and isoleucine biosynthesis	Unigene56114_All, Unigene9143_All, CL6023.Contig7_All, Unigene11924_All, CL1983.Contig2_All, CL12698.Contig1_All, CL9113.Contig3_All, CL2443.Contig1_All, CL8782.Contig5_All, CL5086.Contig1_All, CL9113.Contig1_All, CL15.Contig6_All, Unigene126_All, CL4162.Contig1_All, CL9270.Contig5_All, CL3358.Contig2_All, CL9113.Contig2_All, CL4946.Contig1_All, CL7014.Contig3_All, Unigene37190_All, CL1983.Contig…
22	Carotenoid biosynthesis	CL11854.Contig1_All, CL5074.Contig1_All, CL8199.Contig2_All, CL6361.Contig1_All, CL11854.Contig2_All, CL8199.Contig5_All, CL5173.Contig2_All, CL4478.Contig1_All, CL5266.Contig3_All, Unigene14155_All, CL3175.Contig3_All, Unigene14699_All, CL8199.Contig3_All, CL6361.Contig3_All, CL4578.Contig2_All, CL6512.Contig1_All, CL25.Contig5_All, Unigene4689_All, CL5173.Contig3_All, CL1268.Contig4_All, CL7400…
23	Butanoate metabolism	CL2078.Contig13_All, Unigene38089_All, CL1439.Contig1_All, CL2078.Contig9_All, CL1983.Contig2_All, CL12408.Contig2_All, CL2078.Contig15_All, Unigene20607_All, CL4257.Contig1_All, CL15.Contig6_All, CL5792.Contig1_All, CL4257.Contig2_All, CL9270.Contig5_All, CL2078.Contig6_All, CL5792.Contig2_All, CL2078.Contig14_All, CL2078.Contig10_All, Unigene37190_All, CL1983.Contig1_All, CL2078.Contig2_All, CL…
24	Phenylalanine metabolism	CL7357.Contig4_All, Unigene55241_All, Unigene54334_All, Unigene2727_All, CL9384.Contig4_All, Unigene1661_All, CL12575.Contig1_All, CL5937.Contig2_All, CL5937.Contig1_All, Unigene21965_All, CL10278.Contig3_All, CL3360.Contig1_All, Unigene19458_All, CL6240.Contig2_All, CL10278.Contig2_All, CL6000.Contig2_All, CL11805.Contig2_All, CL553.Contig3_All, CL11882.Contig3_All, CL1939.Contig1_All, Unigene29…
25	Glycine, serine and threonine metabolism	CL970.Contig1_All, Unigene38203_All, Unigene41405_All, CL1851.Contig1_All, Unigene8713_All, CL449.Contig1_All, Unigene55241_All, CL1851.Contig9_All, CL8530.Contig2_All, Unigene51652_All, Unigene38960_All, CL10683.Contig1_All, CL3872.Contig2_All, Unigene6652_All, CL3799.Contig2_All, CL842.Contig2_All, CL842.Contig4_All, Unigene1661_All, Unigene12399_All, CL842.Contig3_All, CL4374.Contig3_All, Unig…
26	alpha-Linolenic acid metabolism	CL7339.Contig2_All, Unigene43877_All, CL638.Contig1_All, CL2517.Contig1_All, CL5891.Contig5_All, CL1328.Contig1_All, Unigene44179_All, Unigene43560_All, CL15138.Contig1_All, Unigene2401_All, Unigene21336_All, CL2517.Contig3_All, CL68.Contig5_All, CL3980.Contig3_All, Unigene16081_All, Unigene22521_All, CL2104.Contig5_All, CL15252.Contig2_All, Unigene12806_All, Unigene19458_All, Unigene7820_All, CL…
27	Ubiquinone and other terpenoid-quinone biosynthesis	CL2559.Contig1_All, Unigene41244_All, CL3611.Contig2_All, Unigene2727_All, Unigene19530_All, Unigene40508_All, CL9384.Contig4_All, CL12575.Contig1_All, CL5937.Contig2_All, CL5937.Contig1_All, Unigene21965_All, CL8392.Contig3_All, Unigene39528_All, CL658.Contig3_All, Unigene43377_All, CL10278.Contig3_All, Unigene19458_All, Unigene16191_All, CL10278.Contig2_All, Unigene10648_All, CL11951.Contig2_Al…
28	Isoquinoline alkaloid biosynthesis	CL7357.Contig4_All, Unigene55241_All, CL9674.Contig1_All, CL1357.Contig3_All, Unigene1661_All, CL5937.Contig2_All, CL5937.Contig1_All, Unigene21965_All, Unigene20434_All, CL13665.Contig1_All, CL10278.Contig3_All, CL1357.Contig4_All, CL3249.Contig1_All, CL6240.Contig2_All, CL10278.Contig2_All, CL6000.Contig2_All, Unigene36946_All, CL11805.Contig2_All, CL553.Contig3_All, CL11882.Contig3_All, CL1939…
29	Lysine biosynthesis	CL13562.Contig2_All, CL5545.Contig1_All, CL13562.Contig1_All, CL449.Contig1_All, Unigene51652_All, CL1029.Contig3_All, Unigene6652_All, Unigene19830_All, CL3799.Contig2_All, CL842.Contig2_All, CL842.Contig4_All, Unigene12399_All, CL842.Contig3_All, CL361.Contig2_All, CL7546.Contig2_All, CL2592.Contig1_All, CL7546.Contig1_All, CL620.Contig3_All, CL2592.Contig2_All, CL1399.Contig5_All, CL3921.Conti…
30	Tyrosine metabolism	CL8264.Contig3_All, CL7357.Contig4_All, CL3136.Contig2_All, Unigene55241_All, CL9674.Contig1_All, CL9384.Contig4_All, CL1357.Contig3_All, Unigene1661_All, CL5937.Contig2_All, CL5937.Contig1_All, Unigene21965_All, Unigene20434_All, CL13665.Contig1_All, CL2732.Contig3_All, CL2794.Contig4_All, CL10278.Contig3_All, CL15252.Contig2_All, CL1357.Contig4_All, Unigene7820_All, CL6240.Contig2_All, CL5922.C…
31	Protein processing in endoplasmic reticulum	Unigene46484_All, Unigene38775_All, Unigene57185_All, CL6785.Contig1_All, Unigene60497_All, Unigene42237_All, CL1757.Contig5_All, CL14441.Contig1_All, Unigene46218_All, Unigene37309_All, Unigene43418_All, CL4860.Contig2_All, Unigene40440_All, Unigene62562_All, Unigene63784_All, Unigene46729_All, CL1018.Contig1_All, CL615.Contig5_All, CL3972.Contig3_All, CL3430.Contig3_All, Unigene39099_All, Unige…
32	Nicotinate and nicotinamide metabolism	CL6591.Contig2_All, CL7906.Contig3_All, Unigene43769_All, CL6591.Contig1_All, CL637.Contig2_All, Unigene16152_All, Unigene56217_All, CL775.Contig2_All, CL9478.Contig1_All, CL8155.Contig1_All, CL7361.Contig4_All, CL7906.Contig5_All, CL8124.Contig1_All, Unigene18487_All, CL14702.Contig1_All, CL13401.Contig3_All, CL3704.Contig2_All, CL3225.Contig3_All, Unigene5747_All
33	Biosynthesis of amino acids	CL13562.Contig2_All, CL5545.Contig1_All, CL13562.Contig1_All, CL1757.Contig5_All, Unigene46218_All, Unigene42927_All, Unigene42926_All, CL7357.Contig4_All, Unigene39116_All, Unigene38203_All, Unigene56114_All, Unigene63784_All, Unigene43841_All, Unigene41666_All, CL615.Contig5_All, CL1905.Contig3_All, Unigene39117_All, CL14573.Contig3_All, CL5330.Contig1_All, CL14912.Contig2_All, CL1851.Contig1_A…
34	Plant-pathogen interaction	CL8634.Contig4_All, CL1757.Contig5_All, CL10.Contig7_All, CL9033.Contig4_All, Unigene42927_All, Unigene44209_All, Unigene42926_All, CL4857.Contig1_All, Unigene39948_All, CL6159.Contig2_All, CL4947.Contig3_All, CL14436.Contig2_All, CL615.Contig5_All, CL318.Contig2_All, Unigene42286_All, CL1960.Contig4_All, CL3928.Contig1_All, CL1960.Contig5_All, CL15047.Contig2_All, CL6493.Contig2_All, CL13180.Con…
35	Cysteine and methionine metabolism	CL7357.Contig4_All, CL1905.Contig3_All, Unigene57588_All, CL449.Contig1_All, Unigene43689_All, Unigene39871_All, Unigene58927_All, Unigene51652_All, Unigene20491_All, Unigene40612_All, CL4466.Contig3_All, Unigene9143_All, Unigene6652_All, Unigene11924_All, CL3799.Contig2_All, Unigene11078_All, CL5675.Contig4_All, CL5675.Contig1_All, CL842.Contig2_All, CL842.Contig4_All, CL4466.Contig1_All, CL5251…
36	Monobactam biosynthesis	CL449.Contig1_All, Unigene51652_All, Unigene6652_All, CL3799.Contig2_All, CL842.Contig2_All, CL842.Contig4_All, Unigene12399_All, CL842.Contig3_All, CL361.Contig2_All, CL7546.Contig2_All, CL2592.Contig1_All, CL7546.Contig1_All, CL620.Contig3_All, CL2592.Contig2_All, CL3921.Contig3_All, CL11586.Contig1_All, CL449.Contig5_All
37	Arachidonic acid metabolism	CL2849.Contig4_All, CL5409.Contig2_All, CL7339.Contig2_All, CL5121.Contig2_All, CL14548.Contig1_All, CL7907.Contig1_All, CL4946.Contig2_All, CL2849.Contig1_All, CL4946.Contig3_All, CL12908.Contig2_All, CL7907.Contig4_All, CL10009.Contig2_All, CL11970.Contig1_All, CL1720.Contig4_All, Unigene5709_All, Unigene20705_All, Unigene23413_All, CL11928.Contig2_All, CL7431.Contig2_All, CL5424.Contig2_All, C…
38	Carbon metabolism	Unigene57081_All, CL970.Contig1_All, CL8264.Contig3_All, Unigene46218_All, Unigene42927_All, Unigene42926_All, CL7357.Contig4_All, Unigene38089_All, Unigene39116_All, Unigene19360_All, Unigene38203_All, Unigene63784_All, Unigene37463_All, Unigene43841_All, Unigene41405_All, CL1439.Contig1_All, CL15496.Contig6_All, CL1905.Contig3_All, CL14681.Contig1_All, Unigene39117_All, CL14573.Contig3_All, CL1…
39	Alanine, aspartate and glutamate metabolism	CL1757.Contig5_All, CL7357.Contig4_All, Unigene41666_All, CL7906.Contig3_All, CL615.Contig5_All, Unigene41474_All, Unigene44560_All, Unigene42256_All, CL14857.Contig1_All, CL11896.Contig2_All, CL9358.Contig1_All, Unigene54188_All, Unigene14839_All, Unigene3470_All, CL4427.Contig1_All, Unigene4271_All, CL12408.Contig2_All, CL2423.Contig1_All, Unigene42657_All, CL5355.Contig5_All, Unigene37612_All,…
40	Zeatin biosynthesis	CL15514.Contig1_All, CL5003.Contig5_All, CL5003.Contig7_All, Unigene42030_All, Unigene16277_All, Unigene16477_All, CL5978.Contig5_All, CL3604.Contig1_All, CL3624.Contig1_All, CL10168.Contig4_All, Unigene19696_All, CL3138.Contig1_All, CL2779.Contig3_All, CL3624.Contig2_All, CL10168.Contig1_All, CL6878.Contig2_All, CL8356.Contig3_All, CL13948.Contig1_All, CL3138.Contig2_All, Unigene8035_All, CL5595…
41	Porphyrin and chlorophyll metabolism	CL2328.Contig2_All, Unigene56473_All, Unigene56909_All, CL11946.Contig1_All, Unigene17315_All, Unigene41938_All, Unigene6818_All, CL6462.Contig2_All, CL154.Contig1_All, Unigene15095_All, CL9901.Contig1_All, Unigene17015_All, CL606.Contig2_All, Unigene7780_All, Unigene5731_All, CL7383.Contig2_All, CL13120.Contig1_All, CL14146.Contig1_All, Unigene16162_All, Unigene48038_All, CL3604.Contig1_All, CL1…
42	Carbon fixation in photosynthetic organisms	Unigene57081_All, Unigene42927_All, Unigene42926_All, CL7357.Contig4_All, Unigene39116_All, Unigene37463_All, CL15496.Contig6_All, Unigene39117_All, CL14912.Contig2_All, Unigene38100_All, CL4934.Contig1_All, Unigene992_All, Unigene40405_All, CL5674.Contig1_All, Unigene56410_All, Unigene40443_All, Unigene19055_All, Unigene44477_All, CL3191.Contig5_All, CL10318.Contig1_All, CL5885.Contig1_All, CL90…
43	Phagosome	Unigene44527_All, Unigene39948_All, CL15500.Contig11_All, CL15500.Contig14_All, Unigene38304_All, CL15500.Contig7_All, CL14857.Contig1_All, Unigene39101_All, Unigene20949_All, Unigene42438_All, CL9358.Contig1_All, Unigene8390_All, CL15500.Contig3_All, Unigene38303_All, Unigene3470_All, CL15558.Contig1_All, Unigene10671_All, Unigene10135_All, CL15558.Contig2_All, Unigene10805_All, Unigene40409_All…
44	Glycerolipid metabolism	Unigene39146_All, CL1354.Contig3_All, Unigene38418_All, Unigene40663_All, Unigene56909_All, CL2174.Contig1_All, CL13142.Contig1_All, CL14013.Contig1_All, Unigene52169_All, Unigene17315_All, Unigene417_All, Unigene17707_All, CL8950.Contig2_All, Unigene41938_All, Unigene6818_All, Unigene12076_All, Unigene22981_All, CL6462.Contig2_All, CL830.Contig10_All, CL6130.Contig1_All, CL9734.Contig2_All, CL42…
45	Ether lipid metabolism	CL14640.Contig1_All, CL7339.Contig2_All, Unigene37552_All, CL10153.Contig6_All, Unigene417_All, CL8092.Contig1_All, Unigene6910_All, CL2244.Contig1_All, CL13589.Contig1_All, CL10911.Contig1_All, Unigene43352_All, CL14640.Contig2_All, Unigene17206_All, Unigene1909_All, Unigene521_All, CL6604.Contig1_All, Unigene4876_All, Unigene4783_All, Unigene19426_All, Unigene2611_All, Unigene19381_All, CL10911…
46	2-Oxocarboxylic acid metabolism	CL7357.Contig4_All, Unigene56114_All, Unigene43841_All, CL5330.Contig1_All, Unigene9143_All, Unigene6652_All, CL6023.Contig7_All, Unigene19733_All, Unigene11924_All, CL4427.Contig1_All, CL1983.Contig2_All, CL842.Contig2_All, CL7.Contig9_All, CL12698.Contig1_All, Unigene305_All, CL842.Contig4_All, Unigene12399_All, CL7.Contig15_All, CL842.Contig3_All, CL9520.Contig2_All, CL361.Contig2_All, CL7546.…
47	Benzoxazinoid biosynthesis	CL9312.Contig3_All, CL9312.Contig6_All, CL5307.Contig2_All, CL1103.Contig2_All, CL14237.Contig1_All, CL14237.Contig2_All, Unigene18254_All
48	Flavone and flavonol biosynthesis	CL14980.Contig1_All, Unigene11184_All, CL15311.Contig1_All, CL4606.Contig1_All, CL13255.Contig2_All, Unigene16154_All, CL6851.Contig3_All, Unigene33632_All, CL3624.Contig1_All, CL10168.Contig4_All, CL3138.Contig1_All, CL2779.Contig3_All, CL3624.Contig2_All, CL10168.Contig1_All, CL4606.Contig6_All, CL283.Contig2_All, CL1686.Contig2_All, CL8356.Contig3_All, CL3138.Contig2_All, CL4741.Contig2_All, C…
49	Sulfur metabolism	CL4947.Contig3_All, CL1905.Contig3_All, CL4947.Contig1_All, Unigene58927_All, Unigene38119_All, Unigene40612_All, CL4466.Contig3_All, Unigene8834_All, CL4867.Contig2_All, Unigene11078_All, CL11308.Contig2_All, CL4466.Contig1_All, CL4926.Contig2_All, CL11467.Contig2_All, CL4466.Contig2_All, CL6057.Contig2_All, CL10202.Contig1_All, CL1428.Contig2_All, CL1896.Contig1_All, CL10202.Contig2_All, CL7030…
50	Tropane, piperidine and pyridine alkaloid biosynthesis	CL7357.Contig4_All, Unigene46727_All, Unigene39755_All, CL9530.Contig2_All, Unigene55241_All, Unigene47746_All, Unigene1661_All, CL5937.Contig2_All, CL5937.Contig1_All, Unigene21965_All, Unigene1566_All, CL10278.Contig3_All, CL6240.Contig2_All, CL10278.Contig2_All, CL6000.Contig2_All, CL11805.Contig2_All, CL553.Contig3_All, CL11882.Contig3_All, CL1939.Contig1_All, Unigene29585_All, Unigene19602_A…
51	Valine, leucine and isoleucine degradation	CL2078.Contig13_All, Unigene38089_All, CL1439.Contig1_All, CL2078.Contig9_All, CL10338.Contig2_All, Unigene38960_All, Unigene9143_All, Unigene11924_All, Unigene56471_All, CL616.Contig3_All, CL2078.Contig15_All, CL9243.Contig4_All, CL4374.Contig3_All, CL9243.Contig2_All, CL9113.Contig3_All, CL2443.Contig1_All, CL5086.Contig1_All, CL616.Contig1_All, CL4257.Contig1_All, CL9113.Contig1_All, Unigene12…
52	Riboflavin metabolism	CL10948.Contig2_All, Unigene2761_All, CL10948.Contig1_All, Unigene18319_All, CL12629.Contig3_All, Unigene16193_All, CL14689.Contig2_All, CL5343.Contig4_All, CL10331.Contig1_All, CL13622.Contig1_All, Unigene25498_All
53	ABC transporters	CL1856.Contig9_All, Unigene40988_All, Unigene40440_All, CL1856.Contig1_All, CL13482.Contig4_All, CL4732.Contig2_All, CL1960.Contig4_All, CL3928.Contig1_All, Unigene43556_All, CL1960.Contig5_All, CL3314.Contig2_All, CL8177.Contig2_All, CL157.Contig3_All, CL1856.Contig6_All, Unigene21796_All, CL1856.Contig7_All, CL1856.Contig8_All, Unigene39946_All, CL1960.Contig1_All, Unigene4386_All, Unigene40222…
54	Glucosinolate biosynthesis	Unigene9143_All, Unigene11924_All, CL5948.Contig1_All, CL9113.Contig3_All, CL2443.Contig1_All, CL5086.Contig1_All, CL9113.Contig1_All, Unigene126_All, CL9113.Contig2_All, Unigene25264_All, Unigene40651_All, Unigene1186_All
55	Other types of O-glycan biosynthesis	Unigene11842_All, CL14315.Contig3_All, Unigene2450_All, Unigene40021_All, CL7506.Contig2_All, CL7506.Contig3_All, CL781.Contig3_All, CL12712.Contig2_All, CL781.Contig4_All, Unigene5518_All, Unigene14196_All, CL12031.Contig2_All
56	Ubiquitin mediated proteolysis	CL14640.Contig1_All, CL5318.Contig4_All, CL2911.Contig2_All, CL2069.Contig2_All, Unigene55142_All, Unigene41543_All, Unigene42445_All, Unigene41481_All, CL15286.Contig6_All, CL5837.Contig5_All, CL5176.Contig3_All, CL393.Contig8_All, CL15241.Contig3_All, CL1282.Contig7_All, CL4892.Contig4_All, CL2019.Contig2_All, CL393.Contig9_All, CL1958.Contig6_All, CL8409.Contig2_All, CL6372.Contig1_All, Unigen…
57	Glycerophospholipid metabolism	CL1564.Contig2_All, Unigene38591_All, CL7339.Contig2_All, Unigene39146_All, CL5023.Contig14_All, Unigene37552_All, CL638.Contig1_All, Unigene17726_All, Unigene38418_All, CL10153.Contig6_All, Unigene40663_All, CL2174.Contig1_All, Unigene52169_All, Unigene417_All, CL8092.Contig1_All, CL12115.Contig1_All, CL2244.Contig1_All, Unigene17707_All, CL8950.Contig2_All, CL13589.Contig1_All, Unigene43352_All…
58	RNA transport	Unigene41918_All, Unigene42410_All, Unigene41912_All, CL3253.Contig9_All, Unigene53845_All, Unigene62841_All, CL7167.Contig1_All, CL4070.Contig1_All, CL3253.Contig10_All, CL6124.Contig2_All, CL13362.Contig2_All, CL2557.Contig1_All, CL9837.Contig1_All, Unigene46729_All, Unigene61557_All, Unigene55142_All, Unigene11248_All, Unigene39218_All, CL8977.Contig1_All, CL2772.Contig9_All, CL8177.Contig2_Al…
59	Arginine biosynthesis	CL1757.Contig5_All, CL7357.Contig4_All, Unigene41666_All, CL615.Contig5_All, CL5330.Contig1_All, Unigene2334_All, Unigene41474_All, Unigene44560_All, Unigene42256_All, CL14857.Contig1_All, CL11896.Contig2_All, CL9358.Contig1_All, Unigene54188_All, Unigene14839_All, Unigene3470_All, CL1042.Contig3_All, CL4427.Contig1_All, Unigene4271_All, CL2423.Contig1_All, Unigene42657_All, CL5355.Contig5_All, U…
60	Amino sugar and nucleotide sugar metabolism	CL500.Contig1_All, CL2882.Contig5_All, CL10232.Contig2_All, CL14368.Contig6_All, CL10719.Contig2_All, Unigene39607_All, CL10719.Contig1_All, CL101.Contig1_All, CL5059.Contig1_All, CL8977.Contig1_All, CL4249.Contig3_All, CL2184.Contig8_All, Unigene38418_All, CL265.Contig2_All, Unigene62634_All, CL2563.Contig2_All, Unigene62636_All, CL10232.Contig1_All, Unigene60434_All, Unigene41826_All, Unigene11…
61	Monoterpenoid biosynthesis	CL3186.Contig3_All, CL381.Contig6_All, CL381.Contig5_All, CL3186.Contig2_All, Unigene40415_All, Unigene40416_All, Unigene20246_All, CL381.Contig10_All, CL9475.Contig2_All, Unigene12919_All, CL9475.Contig3_All, CL3385.Contig6_All, CL3385.Contig8_All, Unigene16938_All, Unigene4644_All, CL14601.Contig2_All, CL9475.Contig1_All, CL14601.Contig1_All, CL4196.Contig3_All
62	C5-Branched dibasic acid metabolism	CL1983.Contig2_All, CL15.Contig6_All, CL4162.Contig1_All, CL9270.Contig5_All, Unigene37190_All, CL1983.Contig1_All, CL953.Contig2_All, Unigene3726_All, Unigene5899_All
63	Regulation of autophagy	Unigene43307_All, Unigene46012_All, CL3287.Contig1_All, CL6166.Contig2_All, Unigene52129_All, Unigene43556_All, Unigene43358_All, CL157.Contig3_All, CL12632.Contig1_All, CL14369.Contig2_All, Unigene41331_All, Unigene13192_All, Unigene12571_All, CL1981.Contig3_All, CL6166.Contig1_All, Unigene11541_All, Unigene1728_All, Unigene11168_All, CL69.Contig6_All, CL14368.Contig7_All, CL14217.Contig2_All, C…
64	Ribosome biogenesis in eukaryotes	CL3813.Contig7_All, Unigene43307_All, CL3813.Contig9_All, CL1960.Contig6_All, CL6124.Contig2_All, CL424.Contig20_All, CL3813.Contig11_All, CL8921.Contig2_All, Unigene52129_All, CL12939.Contig2_All, CL2558.Contig4_All, Unigene43556_All, Unigene43358_All, CL157.Contig3_All, CL449.Contig1_All, CL5645.Contig4_All, CL5033.Contig3_All, CL5033.Contig1_All, Unigene43266_All, CL12632.Contig1_All, Unigene4…
65	Glycolysis / Gluconeogenesis	CL8264.Contig3_All, Unigene46218_All, Unigene42927_All, Unigene42926_All, CL5784.Contig8_All, Unigene39116_All, CL3136.Contig2_All, Unigene63784_All, CL5784.Contig5_All, CL14681.Contig1_All, Unigene39117_All, CL14573.Contig3_All, CL15063.Contig2_All, CL8977.Contig1_All, CL14912.Contig2_All, Unigene38418_All, CL14681.Contig5_All, CL265.Contig2_All, CL2563.Contig2_All, CL1345.Contig2_All, Unigene60…
66	Peroxisome	CL2078.Contig13_All, CL2078.Contig9_All, CL2517.Contig1_All, CL9548.Contig1_All, CL5771.Contig1_All, Unigene63732_All, Unigene44323_All, CL655.Contig1_All, Unigene8853_All, CL10683.Contig1_All, CL7907.Contig1_All, Unigene20839_All, CL9423.Contig1_All, CL1214.Contig1_All, CL9548.Contig2_All, CL7.Contig9_All, CL2678.Contig4_All, Unigene8227_All, CL4339.Contig1_All, Unigene44491_All, CL8390.Contig1_…
67	Pentose phosphate pathway	Unigene42927_All, Unigene42926_All, Unigene39116_All, Unigene39117_All, CL8977.Contig1_All, CL14912.Contig2_All, Unigene38418_All, CL1649.Contig10_All, CL265.Contig2_All, CL7471.Contig1_All, CL4934.Contig1_All, CL2563.Contig2_All, CL1345.Contig2_All, Unigene60434_All, CL7471.Contig2_All, Unigene40405_All, CL12417.Contig3_All, Unigene17707_All, CL8950.Contig2_All, Unigene43393_All, Unigene12076_Al…
68	Thiamine metabolism	CL5823.Contig1_All, Unigene29182_All, CL14798.Contig2_All, CL5131.Contig1_All, Unigene6647_All, CL2985.Contig1_All, CL8197.Contig2_All
69	Oxidative phosphorylation	CL5761.Contig2_All, CL14232.Contig1_All, CL13751.Contig2_All, Unigene44527_All, CL15500.Contig11_All, CL15500.Contig14_All, Unigene38304_All, CL15500.Contig7_All, Unigene61627_All, CL433.Contig1_All, Unigene39101_All, Unigene20949_All, CL11603.Contig2_All, Unigene8390_All, CL15500.Contig3_All, CL6908.Contig1_All, Unigene38303_All, Unigene20557_All, CL13997.Contig1_All, CL7552.Contig2_All, Unigene…
70	Cyanoamino acid metabolism	CL3953.Contig1_All, Unigene61557_All, CL15003.Contig1_All, Unigene39218_All, CL11236.Contig3_All, CL449.Contig1_All, CL5771.Contig1_All, Unigene56909_All, CL11236.Contig2_All, Unigene17315_All, Unigene41938_All, CL12319.Contig1_All, Unigene6818_All, CL8034.Contig1_All, CL211.Contig4_All, CL13029.Contig1_All, CL6462.Contig2_All, CL211.Contig3_All, Unigene43257_All, Unigene7645_All, CL3799.Contig2_…
71	Phosphatidylinositol signaling system	Unigene38775_All, CL8634.Contig4_All, CL10027.Contig3_All, CL13102.Contig3_All, CL11908.Contig1_All, Unigene42594_All, Unigene39146_All, CL13102.Contig2_All, Unigene37489_All, CL6493.Contig2_All, CL2335.Contig2_All, Unigene9478_All, Unigene58730_All, CL4023.Contig2_All, CL2174.Contig1_All, Unigene52169_All, CL7723.Contig1_All, CL12524.Contig4_All, CL13102.Contig1_All, CL4346.Contig1_All, CL4023.C…
72	Mismatch repair	Unigene62226_All, CL782.Contig1_All, CL1916.Contig3_All, CL653.Contig6_All, CL8217.Contig2_All, CL14184.Contig2_All, Unigene43808_All, Unigene60924_All, Unigene39111_All, Unigene53905_All, Unigene43932_All, Unigene39755_All, Unigene53078_All, Unigene58476_All, CL8715.Contig2_All, CL653.Contig4_All, CL7186.Contig1_All, Unigene64044_All, CL14510.Contig1_All, CL8217.Contig4_All, Unigene44314_All, Un…
73	Proteasome	CL548.Contig4_All, CL484.Contig4_All, CL6700.Contig1_All, Unigene46652_All, CL8163.Contig3_All, CL548.Contig6_All, CL484.Contig8_All, CL6102.Contig3_All, CL8163.Contig2_All, Unigene18905_All, Unigene41084_All, Unigene22247_All, Unigene16184_All, CL4106.Contig3_All, Unigene5616_All, CL5382.Contig2_All, CL548.Contig5_All, CL14426.Contig2_All, CL15515.Contig3_All, CL548.Contig3_All, CL11646.Contig1_…
74	RNA degradation	Unigene43307_All, Unigene62841_All, Unigene40988_All, Unigene40440_All, CL1960.Contig6_All, Unigene39437_All, Unigene61557_All, Unigene51557_All, Unigene52129_All, CL7136.Contig1_All, Unigene53078_All, Unigene43556_All, Unigene43358_All, Unigene39218_All, CL5448.Contig1_All, CL157.Contig3_All, Unigene50162_All, CL9530.Contig2_All, Unigene37377_All, CL644.Contig6_All, CL5453.Contig5_All, CL4988.Co…
75	Vitamin B6 metabolism	CL10364.Contig2_All, CL1703.Contig2_All, CL12208.Contig2_All, CL6116.Contig3_All, CL7465.Contig1_All, CL12208.Contig1_All, CL6568.Contig2_All, CL6069.Contig1_All, Unigene2035_All, Unigene12024_All
76	Other glycan degradation	CL11688.Contig2_All, CL15433.Contig2_All, Unigene38588_All, Unigene56909_All, Unigene17315_All, Unigene3880_All, CL3568.Contig2_All, Unigene41938_All, Unigene6818_All, Unigene5018_All, CL6462.Contig2_All, CL5641.Contig2_All, CL9901.Contig1_All, CL5266.Contig3_All, CL5208.Contig1_All, Unigene4724_All, CL10043.Contig2_All, CL980.Contig3_All, Unigene5731_All, CL7383.Contig2_All, Unigene5874_All, CL2…
77	Inositol phosphate metabolism	Unigene38775_All, CL10027.Contig3_All, CL13102.Contig3_All, CL11908.Contig1_All, Unigene42594_All, CL13102.Contig2_All, Unigene37489_All, Unigene37552_All, CL2335.Contig2_All, CL10338.Contig2_All, Unigene9478_All, Unigene58730_All, CL4023.Contig2_All, CL7723.Contig1_All, CL12524.Contig4_All, CL13102.Contig1_All, CL4346.Contig1_All, CL4023.Contig1_All, CL12524.Contig1_All, CL2948.Contig1_All, CL10…
78	SNARE interactions in vesicular transport	CL3884.Contig2_All, CL1616.Contig1_All, Unigene38185_All, Unigene9897_All, CL5897.Contig3_All, CL15613.Contig1_All, Unigene3591_All, CL7586.Contig1_All, CL6624.Contig1_All, Unigene5793_All, CL6261.Contig1_All, Unigene6728_All, Unigene9917_All, CL7586.Contig2_All, CL10968.Contig4_All, CL3884.Contig3_All, CL7600.Contig3_All, Unigene4770_All, CL3201.Contig2_All, CL6579.Contig2_All, Unigene11054_All
79	Brassinosteroid biosynthesis	Unigene5286_All, Unigene49780_All, Unigene6847_All, Unigene49913_All, CL8488.Contig3_All, CL8488.Contig2_All, CL4014.Contig3_All, CL4014.Contig2_All
80	Sesquiterpenoid and triterpenoid biosynthesis	Unigene41043_All, CL12551.Contig2_All, Unigene38597_All, Unigene40833_All, Unigene20030_All, Unigene361_All, Unigene39857_All, CL12551.Contig3_All, CL6934.Contig1_All, CL7266.Contig1_All, CL4201.Contig2_All, CL2165.Contig1_All, CL2165.Contig3_All, CL11400.Contig1_All, CL2165.Contig2_All, CL1635.Contig3_All, CL1635.Contig2_All, CL10934.Contig1_All, CL7266.Contig2_All, Unigene10757_All
81	Galactose metabolism	CL11688.Contig2_All, CL15433.Contig2_All, CL5059.Contig1_All, CL1354.Contig3_All, CL8977.Contig1_All, Unigene38418_All, CL210.Contig2_All, CL838.Contig9_All, CL838.Contig8_All, CL265.Contig2_All, CL2563.Contig2_All, CL210.Contig1_All, Unigene60434_All, CL8918.Contig1_All, Unigene3880_All, CL12417.Contig3_All, CL11440.Contig3_All, Unigene17707_All, CL8950.Contig2_All, Unigene43393_All, Unigene1207…
82	Sphingolipid metabolism	CL11688.Contig2_All, CL6496.Contig2_All, CL15433.Contig2_All, CL1648.Contig2_All, Unigene3880_All, Unigene12571_All, CL8034.Contig1_All, CL2601.Contig2_All, CL6604.Contig1_All, Unigene19426_All, Unigene4724_All, CL3957.Contig2_All, CL5362.Contig1_All, CL10043.Contig2_All, CL3957.Contig3_All, CL980.Contig3_All, Unigene5874_All, CL1195.Contig1_All, Unigene7754_All, Unigene22331_All, CL12900.Contig1…
83	Lysine degradation	Unigene38089_All, Unigene41686_All, CL1439.Contig1_All, Unigene46431_All, CL2385.Contig1_All, CL210.Contig2_All, CL2385.Contig8_All, CL2385.Contig11_All, CL210.Contig1_All, CL11440.Contig3_All, Unigene14131_All, CL10683.Contig1_All, CL1915.Contig3_All, Unigene14951_All, CL61.Contig1_All, Unigene17034_All, CL171.Contig3_All, CL2385.Contig5_All, Unigene6468_All, CL171.Contig8_All, Unigene7653_All, …
84	Lipoic acid metabolism	CL1755.Contig4_All, CL1949.Contig1_All, CL10693.Contig1_All, Unigene38229_All
85	Selenocompound metabolism	Unigene15585_All, CL6352.Contig1_All, CL317.Contig1_All, Unigene22053_All, Unigene4735_All, CL572.Contig2_All, CL5902.Contig4_All, CL5902.Contig6_All, CL5902.Contig2_All, CL5902.Contig3_All, CL13019.Contig2_All, CL5902.Contig5_All
86	Nucleotide excision repair	Unigene62226_All, CL782.Contig1_All, CL1916.Contig3_All, CL653.Contig6_All, CL8217.Contig2_All, CL14184.Contig2_All, Unigene43808_All, Unigene60924_All, Unigene39111_All, Unigene53905_All, Unigene43932_All, Unigene39755_All, Unigene53078_All, Unigene58476_All, CL8715.Contig2_All, CL15241.Contig3_All, CL653.Contig4_All, CL7186.Contig1_All, Unigene64044_All, CL14510.Contig1_All, CL8217.Contig4_All,…
87	Betalain biosynthesis	CL9712.Contig2_All
88	DNA replication	Unigene62226_All, CL782.Contig1_All, CL1916.Contig3_All, CL653.Contig6_All, CL8217.Contig2_All, CL14184.Contig2_All, Unigene43808_All, Unigene60924_All, Unigene39111_All, Unigene53905_All, Unigene43932_All, Unigene8567_All, Unigene39755_All, Unigene53078_All, Unigene58476_All, CL8715.Contig2_All, CL653.Contig4_All, CL7186.Contig1_All, Unigene64044_All, CL14510.Contig1_All, CL8217.Contig4_All, Uni…
89	beta-Alanine metabolism	CL4663.Contig2_All, Unigene2214_All, CL10338.Contig2_All, Unigene55241_All, CL5675.Contig4_All, CL5675.Contig1_All, CL616.Contig3_All, Unigene19166_All, Unigene1661_All, CL4663.Contig1_All, Unigene20607_All, CL616.Contig1_All, CL171.Contig3_All, Unigene14015_All, Unigene10133_All, Unigene1700_All, CL11805.Contig2_All, CL553.Contig3_All, CL11882.Contig3_All, CL1939.Contig1_All, Unigene29585_All, U…
90	Terpenoid backbone biosynthesis	Unigene42224_All, Unigene38089_All, CL3186.Contig3_All, CL1439.Contig1_All, Unigene56909_All, Unigene17315_All, Unigene41938_All, Unigene6818_All, Unigene44308_All, CL6462.Contig2_All, CL3186.Contig2_All, Unigene15095_All, Unigene40409_All, CL4339.Contig1_All, CL9901.Contig1_All, Unigene17015_All, CL10293.Contig2_All, CL1311.Contig2_All, CL10142.Contig1_All, Unigene7780_All, Unigene5731_All, CL73…
91	Plant hormone signal transduction	Unigene38775_All, Unigene38405_All, CL8841.Contig1_All, Unigene62226_All, CL8572.Contig1_All, Unigene37309_All, Unigene41674_All, Unigene16836_All, Unigene44130_All, CL3316.Contig1_All, Unigene63784_All, CL13531.Contig5_All, CL2743.Contig5_All, Unigene61557_All, CL4422.Contig5_All, CL3484.Contig1_All, CL11833.Contig3_All, CL14573.Contig3_All, CL15003.Contig1_All, CL15070.Contig3_All, CL7529.Conti…
92	Tryptophan metabolism	Unigene38089_All, CL1439.Contig1_All, Unigene9503_All, CL7039.Contig3_All, CL1214.Contig1_All, CL10297.Contig1_All, CL10297.Contig2_All, Unigene320_All, CL11400.Contig1_All, Unigene14009_All, CL5948.Contig1_All, CL6512.Contig1_All, CL171.Contig3_All, Unigene25264_All, Unigene40651_All, CL171.Contig8_All, CL3458.Contig1_All, Unigene1186_All, CL283.Contig2_All, CL9694.Contig2_All, Unigene10757_All,…
93	Fructose and mannose metabolism	Unigene42927_All, Unigene42926_All, Unigene39116_All, Unigene39117_All, CL1354.Contig3_All, CL14912.Contig2_All, Unigene59567_All, Unigene40405_All, CL3555.Contig1_All, CL12417.Contig3_All, Unigene14914_All, Unigene43393_All, CL12417.Contig2_All, CL9070.Contig4_All, CL11106.Contig1_All, CL5955.Contig2_All, CL1584.Contig1_All, CL7971.Contig1_All, Unigene45980_All, CL9926.Contig2_All, CL5321.Contig…
94	Homologous recombination	Unigene62226_All, CL782.Contig1_All, CL1916.Contig3_All, CL653.Contig6_All, CL8217.Contig2_All, CL14184.Contig2_All, Unigene43808_All, Unigene60924_All, Unigene39111_All, Unigene53905_All, Unigene43932_All, Unigene39755_All, Unigene53078_All, Unigene58476_All, CL8715.Contig2_All, CL653.Contig4_All, CL7274.Contig8_All, CL7274.Contig3_All, CL7186.Contig1_All, Unigene64044_All, CL14510.Contig1_All, …
95	mRNA surveillance pathway	Unigene62841_All, CL1960.Contig6_All, Unigene61557_All, CL1058.Contig2_All, CL1610.Contig1_All, Unigene39218_All, CL6879.Contig3_All, CL756.Contig6_All, CL5453.Contig5_All, CL8339.Contig1_All, Unigene52748_All, CL8950.Contig2_All, Unigene44352_All, Unigene17514_All, Unigene15064_All, Unigene12076_All, CL5453.Contig4_All, CL12697.Contig1_All, CL756.Contig4_All, CL6879.Contig1_All, CL9155.Contig1_A…
96	Biotin metabolism	CL2454.Contig3_All, CL8903.Contig3_All, Unigene42162_All, CL5205.Contig8_All, CL5528.Contig2_All, Unigene6320_All, CL2454.Contig7_All, CL7985.Contig1_All, Unigene27030_All, CL13743.Contig1_All, CL2454.Contig5_All, CL1782.Contig2_All, CL1782.Contig1_All, Unigene7597_All
97	Citrate cycle (TCA cycle)	CL15594.Contig12_All, Unigene19360_All, CL1172.Contig2_All, CL1172.Contig7_All, Unigene43841_All, CL1172.Contig5_All, CL1172.Contig1_All, CL14681.Contig1_All, CL1172.Contig3_All, CL15063.Contig2_All, CL14681.Contig5_All, CL1172.Contig6_All, Unigene38960_All, Unigene19733_All, CL7.Contig9_All, Unigene305_All, CL7.Contig15_All, Unigene10377_All, CL4374.Contig3_All, CL9520.Contig2_All, CL3203.Contig…
98	Pyruvate metabolism	Unigene57081_All, Unigene46218_All, Unigene38089_All, Unigene63784_All, Unigene37463_All, CL1439.Contig1_All, CL15496.Contig6_All, CL14681.Contig1_All, CL14573.Contig3_All, CL15063.Contig2_All, CL4135.Contig2_All, CL1848.Contig6_All, CL14681.Contig5_All, Unigene38100_All, Unigene41506_All, Unigene992_All, CL5674.Contig1_All, Unigene38960_All, Unigene40443_All, Unigene19055_All, Unigene44477_All, …
99	Degradation of aromatic compounds	CL8264.Contig3_All, CL3136.Contig2_All, CL2732.Contig3_All, CL2794.Contig4_All, CL5922.Contig2_All, CL2945.Contig6_All, CL4545.Contig1_All
100	Phenylalanine, tyrosine and tryptophan biosynthesis	CL7357.Contig4_All, CL1851.Contig1_All, CL1851.Contig9_All, Unigene4317_All, CL5937.Contig2_All, CL5937.Contig1_All, Unigene21965_All, CL13994.Contig9_All, CL8670.Contig4_All, CL10278.Contig3_All, CL4084.Contig1_All, CL2814.Contig2_All, Unigene40498_All, CL6240.Contig2_All, CL10278.Contig2_All, Unigene8663_All, CL12191.Contig2_All, CL6000.Contig2_All, CL7357.Contig5_All, Unigene17432_All, CL13110…
101	Base excision repair	Unigene60924_All, CL2470.Contig3_All, Unigene37855_All, CL9057.Contig2_All, CL8876.Contig1_All, CL11039.Contig3_All, CL14081.Contig27_All, CL10389.Contig2_All, CL3676.Contig3_All, CL11686.Contig1_All, CL15389.Contig2_All, CL13744.Contig2_All, CL4061.Contig2_All, Unigene2646_All, Unigene38889_All, CL7011.Contig1_All, CL5411.Contig1_All, CL2357.Contig4_All, Unigene2323_All, CL5411.Contig5_All, CL36…
102	Isoflavonoid biosynthesis	CL14980.Contig1_All, Unigene17705_All, Unigene6586_All, Unigene11184_All, CL15311.Contig1_All, CL11400.Contig1_All, CL469.Contig1_All, CL6086.Contig2_All, CL7789.Contig1_All, CL4163.Contig1_All, CL7024.Contig4_All, CL7789.Contig5_All, CL7789.Contig4_All, Unigene10757_All, CL6086.Contig1_All, CL4741.Contig2_All, CL4163.Contig2_All
103	Sulfur relay system	Unigene54469_All, CL1163.Contig7_All, CL11025.Contig1_All, CL7528.Contig1_All, CL6750.Contig1_All, CL7528.Contig5_All, CL5655.Contig4_All, CL5131.Contig1_All, CL14059.Contig1_All
104	Taurine and hypotaurine metabolism	CL12908.Contig2_All, Unigene20607_All, Unigene20705_All
105	Biosynthesis of unsaturated fatty acids	CL2517.Contig1_All, CL1822.Contig2_All, CL5205.Contig8_All, CL2517.Contig3_All, Unigene18682_All, Unigene6320_All, Unigene17058_All, CL8570.Contig2_All, CL4439.Contig1_All, Unigene13978_All, CL1822.Contig4_All, CL1822.Contig6_All, Unigene21460_All, Unigene27030_All, CL2517.Contig4_All, CL9535.Contig1_All, CL1782.Contig2_All, CL1782.Contig1_All, Unigene7597_All, Unigene3691_All, CL5769.Contig1_All…
106	Spliceosome	Unigene38775_All, CL6785.Contig1_All, CL8838.Contig5_All, Unigene46218_All, Unigene37309_All, CL13127.Contig4_All, Unigene40858_All, Unigene40440_All, Unigene62562_All, Unigene63784_All, CL1856.Contig1_All, CL5406.Contig2_All, Unigene56008_All, CL3430.Contig3_All, Unigene60100_All, CL1960.Contig4_All, CL14573.Contig3_All, Unigene44483_All, Unigene11248_All, CL1960.Contig5_All, Unigene40619_All, C…
107	Arginine and proline metabolism	CL7357.Contig4_All, CL4663.Contig2_All, Unigene2214_All, Unigene2334_All, Unigene55867_All, CL15199.Contig2_All, CL7907.Contig1_All, Unigene11184_All, CL1042.Contig3_All, CL5675.Contig4_All, CL5675.Contig1_All, Unigene19166_All, CL5251.Contig1_All, CL15311.Contig1_All, CL1042.Contig2_All, Unigene25085_All, CL4663.Contig1_All, CL7907.Contig4_All, CL171.Contig3_All, CL13871.Contig1_All, CL4943.Cont…
108	Glutathione metabolism	CL2849.Contig4_All, Unigene44764_All, CL5409.Contig2_All, CL5121.Contig2_All, CL5466.Contig4_All, CL9512.Contig2_All, CL4946.Contig2_All, CL2849.Contig1_All, CL7200.Contig2_All, CL5675.Contig4_All, CL5675.Contig1_All, CL4946.Contig3_All, CL7.Contig9_All, CL12908.Contig2_All, CL12663.Contig2_All, CL15421.Contig2_All, CL7.Contig15_All, CL8429.Contig1_All, Unigene18862_All, CL6661.Contig3_All, CL154…
109	Fatty acid elongation	CL14433.Contig2_All, Unigene2537_All, CL15446.Contig1_All, Unigene305_All, CL9591.Contig3_All, Unigene14745_All, CL8518.Contig2_All, Unigene8672_All, CL4439.Contig1_All, CL8518.Contig1_All, CL9535.Contig1_All, CL12414.Contig3_All, CL8330.Contig1_All, CL9591.Contig1_All, Unigene7948_All, CL5736.Contig2_All, Unigene7000_All
110	Histidine metabolism	CL10831.Contig1_All, CL5988.Contig5_All, Unigene40198_All, CL2275.Contig2_All, CL171.Contig3_All, CL6328.Contig3_All, CL171.Contig8_All, CL9694.Contig2_All, CL9694.Contig1_All
111	Folate biosynthesis	CL12372.Contig4_All, CL11025.Contig1_All, CL4680.Contig1_All, Unigene30048_All, CL5655.Contig4_All, Unigene22115_All, Unigene3689_All
112	Anthocyanin biosynthesis	CL665.Contig1_All, CL2551.Contig3_All, Unigene15029_All, Unigene20614_All, CL7024.Contig4_All, Unigene16606_All
113	Indole alkaloid biosynthesis	CL5165.Contig3_All, CL5165.Contig2_All
114	Fatty acid degradation	CL8264.Contig3_All, Unigene38089_All, CL3136.Contig2_All, CL1439.Contig1_All, CL2517.Contig1_All, CL5891.Contig5_All, Unigene44491_All, Unigene12513_All, CL2517.Contig3_All, CL3348.Contig1_All, CL2732.Contig3_All, CL2794.Contig4_All, CL15252.Contig2_All, CL171.Contig3_All, CL5088.Contig1_All, Unigene7820_All, CL5922.Contig2_All, CL2517.Contig4_All, CL171.Contig8_All, CL2945.Contig6_All, Unigene20…
115	N-Glycan biosynthesis	CL14356.Contig4_All, CL4216.Contig1_All, CL2096.Contig3_All, CL3913.Contig3_All, Unigene40612_All, Unigene11919_All, CL7568.Contig4_All, Unigene11078_All, CL14626.Contig3_All, CL11425.Contig1_All, CL15579.Contig2_All, Unigene18246_All, CL9252.Contig1_All, CL670.Contig2_All, CL9252.Contig3_All, CL4485.Contig3_All, CL4079.Contig1_All, CL2096.Contig1_All, CL4032.Contig2_All, CL14356.Contig2_All, CL9…
116	One carbon pool by folate	CL11715.Contig2_All, CL13383.Contig8_All, CL5831.Contig3_All, CL14231.Contig1_All, CL11715.Contig1_All, CL5831.Contig2_All, Unigene6879_All
117	Linoleic acid metabolism	CL7339.Contig2_All, CL12647.Contig2_All, Unigene21336_All, CL68.Contig5_All, CL3980.Contig3_All, Unigene16081_All, Unigene22521_All, CL2104.Contig5_All, CL15293.Contig1_All, CL11368.Contig3_All, CL2501.Contig3_All, CL8714.Contig3_All
118	Steroid biosynthesis	CL13092.Contig1_All, Unigene41043_All, CL5838.Contig2_All, CL14013.Contig1_All, CL10948.Contig2_All, Unigene2761_All, CL10948.Contig1_All, Unigene18976_All, Unigene18982_All, CL1635.Contig3_All, Unigene12508_All, CL1635.Contig2_All, CL11362.Contig1_All, CL14013.Contig2_All, CL11951.Contig2_All, Unigene22853_All, Unigene4016_All, CL8431.Contig2_All, Unigene2466_All, CL1545.Contig1_All, CL13622.Con…
119	RNA polymerase	CL3841.Contig1_All, Unigene60924_All, CL5466.Contig4_All, CL9777.Contig2_All, CL1649.Contig32_All, CL4885.Contig3_All, CL5744.Contig3_All, Unigene43739_All, CL2340.Contig3_All, CL4918.Contig5_All, CL7965.Contig2_All, Unigene13213_All, CL9482.Contig3_All, Unigene7090_All, CL14187.Contig2_All, CL579.Contig2_All, CL15017.Contig5_All, CL579.Contig1_All, CL11423.Contig3_All, Unigene17025_All, Unigene3…
120	Fatty acid biosynthesis	CL8903.Contig3_All, CL1848.Contig6_All, Unigene41506_All, Unigene42162_All, CL5205.Contig8_All, CL5528.Contig2_All, Unigene19139_All, Unigene44491_All, Unigene12513_All, CL3348.Contig1_All, Unigene6320_All, CL2428.Contig6_All, CL6553.Contig3_All, CL9751.Contig2_All, CL2428.Contig9_All, CL7985.Contig1_All, CL5088.Contig1_All, CL5139.Contig1_All, Unigene27030_All, CL1782.Contig2_All, CL1782.Contig1…
121	Propanoate metabolism	Unigene38089_All, Unigene19360_All, CL1439.Contig1_All, CL1848.Contig6_All, CL10338.Contig2_All, Unigene41506_All, Unigene38960_All, Unigene56471_All, CL616.Contig3_All, CL4374.Contig3_All, CL6553.Contig3_All, CL616.Contig1_All, CL39.Contig6_All, Unigene14015_All, CL5139.Contig1_All, Unigene10133_All, Unigene1700_All, CL12137.Contig2_All, Unigene35834_All, Unigene3590_All, Unigene1515_All, CL4545…
122	Non-homologous end-joining	CL8922.Contig1_All, CL4061.Contig2_All, Unigene8612_All, Unigene4630_All
123	Ascorbate and aldarate metabolism	Unigene44764_All, CL5059.Contig1_All, Unigene16315_All, Unigene56154_All, CL6174.Contig5_All, Unigene13815_All, CL12663.Contig2_All, CL15421.Contig2_All, Unigene2842_All, CL2203.Contig6_All, CL15421.Contig11_All, CL1119.Contig1_All, CL1170.Contig2_All, CL2203.Contig11_All, CL9467.Contig2_All, CL15489.Contig3_All, CL171.Contig3_All, CL13295.Contig2_All, Unigene36093_All, CL3604.Contig1_All, CL8437…
124	Fatty acid metabolism	Unigene38089_All, CL1439.Contig1_All, CL8903.Contig3_All, CL2517.Contig1_All, CL1848.Contig6_All, Unigene41506_All, CL5891.Contig5_All, CL1822.Contig2_All, Unigene42162_All, CL5205.Contig8_All, Unigene2537_All, CL5528.Contig2_All, Unigene305_All, Unigene44491_All, CL9591.Contig3_All, Unigene12513_All, CL2517.Contig3_All, Unigene18682_All, Unigene14745_All, CL3348.Contig1_All, Unigene6320_All, CL2…
125	Glycosphingolipid biosynthesis - globo series	Unigene19613_All, Unigene22095_All, Unigene9482_All
126	Protein export	CL2648.Contig2_All, CL6168.Contig2_All, CL6168.Contig3_All, CL10960.Contig2_All, Unigene7131_All, Unigene39334_All, Unigene4277_All, CL9157.Contig1_All, CL2411.Contig1_All, Unigene9080_All, CL7641.Contig3_All, CL7641.Contig2_All, CL10960.Contig1_All, CL2901.Contig2_All, Unigene17264_All, CL9188.Contig1_All
127	Glycosylphosphatidylinositol(GPI)-anchor biosynthesis	Unigene62086_All, CL12617.Contig1_All, CL7664.Contig2_All, CL9252.Contig1_All, CL9252.Contig3_All
128	Glycosphingolipid biosynthesis - ganglio series	Unigene3880_All, Unigene4724_All, CL10043.Contig2_All, CL980.Contig3_All, Unigene5874_All, CL1195.Contig1_All, CL12900.Contig1_All, CL5026.Contig8_All, CL4562.Contig2_All
129	Purine metabolism	Unigene46218_All, CL3841.Contig1_All, Unigene60924_All, Unigene63784_All, CL5466.Contig4_All, CL9777.Contig2_All, CL14573.Contig3_All, CL1649.Contig32_All, CL4885.Contig3_All, CL5744.Contig3_All, CL8977.Contig1_All, Unigene43739_All, CL5263.Contig1_All, Unigene38418_All, CL1649.Contig10_All, Unigene37377_All, CL2340.Contig3_All, CL265.Contig2_All, CL4918.Contig5_All, CL2563.Contig2_All, Unigene60…
130	Glycosaminoglycan degradation	CL2197.Contig1_All, Unigene3880_All, CL15618.Contig2_All, CL11125.Contig1_All, Unigene4724_All, CL10043.Contig2_All, CL980.Contig3_All, Unigene5874_All, CL3808.Contig1_All, CL1195.Contig1_All, CL3808.Contig2_All, CL12900.Contig1_All, CL5026.Contig8_All, CL4562.Contig2_All, CL65.Contig12_All
131	Basal transcription factors	CL9033.Contig4_All, CL9618.Contig1_All, Unigene13213_All, Unigene39542_All, CL947.Contig3_All, CL3068.Contig1_All, CL14454.Contig2_All, CL3536.Contig2_All, CL8497.Contig3_All, Unigene126_All, CL3377.Contig2_All, CL710.Contig1_All, CL6767.Contig2_All, CL947.Contig2_All, CL947.Contig5_All, CL9023.Contig3_All, Unigene25109_All, CL8083.Contig1_All, Unigene8689_All, CL12793.Contig1_All, CL3536.Contig1…
132	Pyrimidine metabolism	CL3841.Contig1_All, CL6591.Contig2_All, Unigene60924_All, CL5466.Contig4_All, CL2559.Contig1_All, CL9777.Contig2_All, CL1649.Contig32_All, CL4885.Contig3_All, CL5744.Contig3_All, Unigene43739_All, Unigene37377_All, Unigene43769_All, CL2340.Contig3_All, CL4918.Contig5_All, CL7965.Contig2_All, Unigene13213_All, CL9512.Contig2_All, CL6591.Contig1_All, CL9482.Contig3_All, Unigene20673_All, CL1702.Con…
133	Ribosome	CL6628.Contig2_All, CL5078.Contig1_All, CL5078.Contig3_All, CL15621.Contig5_All, CL9236.Contig2_All, CL9684.Contig7_All, Unigene42927_All, CL14759.Contig2_All, Unigene39116_All, Unigene6363_All, CL15139.Contig2_All, CL11188.Contig2_All, Unigene39117_All, CL13640.Contig4_All, CL8306.Contig3_All, CL5078.Contig2_All, CL9236.Contig3_All, CL14838.Contig3_All, Unigene11512_All, CL11212.Contig2_All, Uni…
